# Supplementary material for: Transcriptome profiling of the salt-stress response in Triticum aestivum cv. Kharchia Local
Source: Sci Rep. 2016 Jun 13;6:27752. doi: 10.1038/srep27752 (PMC4904219; doi:10.1038/srep27752)
Supplement: Supplementary Table S1 [file srep27752-s2.xls]

## Sheet: Sheet1
Table S1: Sequences with significant BLAST X hits against nr protein database.
Name	Description	Seq. Length	min. eValue	mean Similarity
comp5606_c0_seq2	( ) beta glucanase	488	2.49944e-47	0.968
comp5606_c0_seq1	( ) beta-glucanase	214	1.14018e-38	0.979
comp13458_c0_seq1	(+)-neomenthol dehydrogenase-like	532	4.32934e-37	0.859
comp9994_c0_seq1	(protein-pii) uridylyltransferase	654	1.63331e-114	0.813
comp8323_c0_seq1	(uaz270 ) mrna	680	8.8602e-66	0.892
comp10831_c0_seq1	1(receptor-type protein kinase)	688	1.36562e-110	0.954
comp4085_c0_seq1	10 kda chaperonin	402	8.12543e-15	0.836
comp10975_c0_seq1	101 kda heat shock protein hsp101-like protein	790	3.61686e-100	0.812
comp4252_c0_seq2	106aa long hypothetical protein	245	7.68439e-05	0.575
comp4314_c0_seq2	10-deacetylbaccatin iii 10-o-acetyltransferase	1266	0	0.931
comp2338_c0_seq1	10-deacetylbaccatin iii 10-o-acetyltransferase	577	2.93797e-99	0.959
comp9050_c0_seq1	10-deacetylbaccatin iii 10-o-acetyltransferase	273	2.98228e-27	0.884
comp1825_c0_seq1	11s globulin seed storage protein 2-like	997	6.53482e-87	0.742
comp237_c0_seq1	125 kda kinesin-related	1315	2.3568e-160	0.839
comp473_c0_seq1	125 kda kinesin-related	362	2.15639e-44	0.794
comp942_c0_seq1	125 kda kinesin-related	1150	1.23828e-161	0.855
comp7262_c0_seq1	125 kda kinesin-related	1176	4.4699e-158	0.874
comp9147_c0_seq1	125 kda kinesin-related	1348	0	0.843
comp8625_c0_seq1	125 kda kinesin-related protein	485	1.80151e-59	0.794
comp1783_c0_seq1	12-oxophytodienoate reductase 1	274	2.45874e-50	0.968
comp2126_c0_seq1	12-oxophytodienoate reductase 1	1173	0	0.948
comp2126_c0_seq2	12-oxophytodienoate reductase 1	478	1.08808e-73	0.942
comp2794_c0_seq2	12-oxophytodienoate reductase 2	283	3.47991e-44	0.931
comp5767_c0_seq1	12-oxophytodienoate reductase 2	826	9.97407e-161	0.943
comp10361_c0_seq1	12-oxophytodienoate reductase 2	687	2.78435e-71	0.675
comp8910_c0_seq1	12-oxophytodienoate reductase 5-like	358	1.4525e-55	0.652
comp6328_c0_seq1	12-oxo-phytodienoic acid reductase	1384	0	0.931
comp5174_c0_seq3	12-oxo-phytodienoic acid reductase	572	6.24204e-118	0.905
comp2794_c0_seq3	12-oxophytodienoic acid reductase 2	397	1.43938e-47	0.91
comp5174_c0_seq1	12-oxophytodienoic acid reductase 2- partial	261	1.18725e-14	0.949
comp5174_c0_seq4	12-oxophytodienoic acid reductase 2- partial	202	6.18981e-38	0.981
comp12493_c0_seq1	14-3-3 family protein	472	9.59349e-35	0.869
comp4759_c0_seq4	14-3-3 protein	241	2.56563e-50	0.99
comp4759_c0_seq7	14-3-3 protein	402	1.83276e-17	0.972
comp5570_c0_seq5	14-3-3 protein	856	2.50828e-115	0.834
comp13253_c0_seq1	14-3-3 protein	480	2.13512e-38	0.616
comp4759_c0_seq1	14-3-3-like protein b	297	5.46975e-62	0.978
comp4759_c0_seq3	14-3-3-like protein b	240	1.45567e-49	0.978
comp4759_c0_seq5	14-3-3-like protein b	600	6.58149e-47	0.978
comp9850_c0_seq1	14-3-3-like protein gf14-a-like	500	1.32986e-39	0.981
comp5570_c0_seq2	14-3-3-like protein gf14-d	269	9.61888e-57	0.994
comp6543_c0_seq1	14-3-3-like protein gf14-d	751	5.28825e-21	0.941
comp1516_c0_seq1	15 kda seleno	745	3.62245e-83	0.953
comp11310_c0_seq1	15-cis-zeta-carotene isomerase	565	1.61183e-76	0.868
comp4733_c0_seq2	15-hydroxyprostaglandin dehydrogenase	350	7.4415e-13	0.579
comp10917_c0_seq1	18 kda seed maturation	521	3.49761e-21	0.7978
comp4665_c0_seq2	18 s rrna	277	0.000658618	0.75
comp8237_c0_seq1	1-acylglycerophosphocholine o-acyltransferase 1-like	691	1.85399e-56	0.919
comp24_c0_seq2	1-acylglycerophosphocholine o-acyltransferase 1-like	1246	2.35374e-136	0.906
comp9060_c0_seq1	1-acyl-sn-glycerol-3-phosphate acyltransferase chloroplastic	521	4.7121e-58	0.683
comp2513_c0_seq2	1-acyl-sn-glycerol-3-phosphate acyltransferase pls1	870	0	0.949
comp2444_c0_seq3	1-acyl-sn-glycerol-3-phosphate acyltransferase zeta isoform 1	815	3.99191e-65	0.705
comp8315_c0_seq1	1-aminocyclopropane-1-carboxylate deaminase	630	6.94009e-44	0.954
comp5156_c0_seq1	1-aminocyclopropane-1-carboxylate oxidase	328	1.61444e-70	0.925
comp7691_c0_seq1	1-aminocyclopropane-1-carboxylate oxidase	440	7.69101e-65	0.921
comp5156_c0_seq2	1-aminocyclopropane-1-carboxylate oxidase	294	3.47695e-20	0.936
comp5156_c0_seq5	1-aminocyclopropane-1-carboxylate oxidase	203	2.27269e-23	0.927
comp5156_c0_seq6	1-aminocyclopropane-1-carboxylate oxidase	513	1.64832e-85	0.918
comp9945_c0_seq1	1-aminocyclopropane-1-carboxylate oxidase 1	645	3.67562e-106	0.824
comp13462_c0_seq1	1-aminocyclopropane-1-carboxylate oxidase 1	232	8.28816e-26	0.93
comp5958_c0_seq1	1-aminocyclopropane-1-carboxylate oxidase-1-like protein	360	3.65429e-54	0.831
comp7540_c0_seq1	1-aminocyclopropane-1-carboxylate oxidase-1-like protein	937	2.86726e-61	0.809
comp8603_c0_seq1	1-aminocyclopropane-1-carboxylate oxidase-1-like protein	504	7.2942e-25	0.767
comp4538_c0_seq1	1-aminocyclopropane-1-carboxylate oxidase-like	329	1.12156e-71	0.936
comp8689_c0_seq1	1-aminocyclopropane-1-carboxylate oxidase-like	342	8.7149e-32	0.914
comp9218_c0_seq1	1-aminocyclopropane-1-carboxylate oxidase-like protein 10	520	5.78354e-51	0.682
comp11771_c0_seq1	1-deoxy-d-xylulose 5-phosphate chloroplastic	302	1.9266e-21	0.961
comp13684_c0_seq1	1-deoxy-d-xylulose 5-phosphate chloroplastic	215	1.16579e-36	0.94
comp4587_c0_seq1	1-deoxy-d-xylulose 5-phosphate chloroplastic	228	4.48824e-43	0.983
comp6536_c0_seq1	1-deoxy-d-xylulose 5-phosphate synthase	730	8.94148e-119	0.889
comp4035_c0_seq2	1-deoxy-d-xylulose-5-phosphate chloroplastic	646	1.51407e-98	0.896
comp4035_c0_seq4	1-deoxy-d-xylulose-5-phosphate chloroplastic	450	2.22023e-85	0.989
comp4035_c0_seq1	1-deoxy-d-xylulose-5-phosphate chloroplastic	373	3.32231e-40	0.791
comp3041_c0_seq2	1-deoxy-d-xylulose-5-phosphate chloroplastic	771	4.51333e-37	0.968
comp4587_c0_seq2	1-deoxy-d-xylulose-5-phosphate partial	213	1.51306e-42	1
comp4587_c0_seq4	1-deoxy-d-xylulose-5-phosphate partial	213	2.4956e-41	1
comp4587_c0_seq3	1-deoxy-d-xylulose-5-phosphate reductoisomerase	252	2.82538e-48	0.981
comp3041_c0_seq1	1-deoxyxylulose 5-phosphate synthase	962	3.64881e-160	0.971
comp2290_c0_seq1	1-interacting protein 1	350	2.86131e-44	0.966
comp2761_c1_seq1	1-o-acylceramide synthase	1150	6.90559e-103	0.673
comp7511_c1_seq1	1-O-acylglucose:anthocyanin-O-acyltransferase	230	4.48847e-06	0.72
comp1227_c0_seq1	1-phosphatidylinositol-3-phosphate 5-kinase fab1	1543	0	0.708
comp438_c0_seq1	1-phosphatidylinositol-3-phosphate 5-kinase fab1	710	1.3308e-135	0.967
comp4233_c0_seq1	1-phosphatidylinositol-3-phosphate 5-kinase fab1	1402	0	0.786
comp6494_c0_seq1	1-phosphatidylinositol-3-phosphate 5-kinase fab1	582	3.11845e-107	0.952
comp7371_c0_seq1	1-phosphatidylinositol-3-phosphate 5-kinase fab1	1282	3.57716e-125	0.672
comp10707_c0_seq1	1-phosphatidylinositol-3-phosphate 5-kinase fab1	466	1.00727e-89	0.892
comp11779_c0_seq1	1-phosphatidylinositol-3-phosphate 5-kinase fab1	1060	3.01672e-120	0.675
comp11648_c0_seq1	1-phosphatidylinositol-3-phosphate 5-kinase fab1	486	7.2726e-22	0.81
comp10817_c0_seq1	1-phosphatidylinositol-3-phosphate 5-kinase fab1c-like	625	6.84271e-70	0.728
comp10526_c0_seq1	1-phosphatidylinositol-4-phosphate 5-kinase-like protein	1002	2.28311e-121	0.816
comp7742_c0_seq1	2 -deoxymugineic-acid 2 -dioxygenase-like	646	6.92518e-99	0.865
comp11404_c0_seq1	2 -deoxymugineic-acid 2 -dioxygenase-like	733	1.4093e-55	0.692
comp11701_c0_seq1	2 protein	455	1.44319e-36	0.749
comp12060_c0_seq1	2 protein	455	1.08596e-36	0.679
comp3685_c0_seq2	20 kda chloroplastic	235	3.48017e-41	0.957
comp12000_c0_seq1	20 kda chloroplastic	275	8.25953e-23	0.943
comp66_c0_seq1	23s ribosomal rna	315	5.33489e-05	0.556
comp5082_c0_seq2	23s ribosomal rna	342	7.31491e-11	0.599
comp4146_c0_seq1	24-methylenesterol c-methyltransferase 2	325	7.47863e-68	0.989
comp4146_c0_seq4	24-methylenesterol c-methyltransferase 2	883	7.33107e-116	0.952
comp12506_c0_seq1	25-hydroxycholesterol 7-alpha-hydroxylase-like	496	9.69128e-37	0.542
comp5875_c0_seq1	26 protein	697	1.02469e-45	1
comp4303_c0_seq4	26s protease regulatory subunit	281	2.05912e-41	1
comp4303_c0_seq5	26s protease regulatory subunit	232	4.15555e-41	1
comp5190_c0_seq2	26s protease regulatory subunit 4 homolog	328	2.53412e-14	0.955
comp5190_c0_seq3	26s protease regulatory subunit 4 homolog	489	1.18523e-107	0.993
comp5190_c0_seq5	26s protease regulatory subunit 4 homolog	235	2.20151e-44	0.986
comp5190_c0_seq8	26s protease regulatory subunit 4 homolog	258	1.85654e-30	0.969
comp5190_c0_seq14	26s protease regulatory subunit 4 homolog	827	1.41774e-125	0.998
comp5190_c0_seq4	26s protease regulatory subunit 4-like protein	211	1.14798e-29	0.87
comp5072_c0_seq1	26s protease regulatory subunit 6a homolog a-like	350	4.17478e-75	1
comp5072_c0_seq4	26s protease regulatory subunit 6a homolog a-like	552	1.18512e-77	0.979
comp5072_c0_seq2	26s protease regulatory subunit 6a-like protein	205	1.0213e-24	0.946
comp5072_c0_seq3	26s protease regulatory subunit 6a-like protein	218	7.16494e-22	0.941
comp4950_c0_seq1	26s protease regulatory subunit 6b homolog	341	1.37752e-51	1
comp4950_c0_seq2	26s protease regulatory subunit 6b homolog	463	2.07195e-66	0.999
comp4950_c0_seq4	26s protease regulatory subunit 6b-like protein	244	4.3659e-49	1
comp1857_c0_seq1	26s protease regulatory subunit 7	849	2.19912e-82	0.899
comp4303_c0_seq3	26s protease regulatory subunit 7	385	1.39011e-68	0.966
comp8174_c0_seq1	26s protease regulatory subunit 7	731	1.87346e-62	0.669
comp4303_c0_seq1	26s protease regulatory subunit 7 homolog a-like	262	1.07914e-26	1
comp2919_c0_seq2	26s protease regulatory subunit 8	320	1.2793e-61	0.972
comp5264_c0_seq1	26s protease regulatory subunit 8	740	1.3549e-96	0.904
comp5264_c0_seq5	26s protease regulatory subunit 8	220	4.90799e-43	0.984
comp5264_c0_seq6	26s protease regulatory subunit 8	323	7.00713e-68	0.99
comp5264_c0_seq8	26s protease regulatory subunit 8	239	1.40583e-28	1
comp5264_c0_seq9	26s protease regulatory subunit 8	291	3.34286e-13	0.956
comp8558_c0_seq1	26s protease regulatory subunit 8	355	2.26427e-44	0.93
comp5264_c0_seq3	26s protease regulatory subunit 8 homolog a-like	234	1.88953e-46	0.97
comp2647_c0_seq3	26s protease regulatory subunit s10b	993	3.30736e-110	0.977
comp4751_c0_seq3	26s protease regulatory subunit s10b homolog b-like	863	3.32001e-135	0.987
comp5124_c0_seq2	26s proteasome non-atpase regulatory subunit 1	464	3.56453e-84	0.921
comp5124_c0_seq4	26s proteasome non-atpase regulatory subunit 1	502	2.8069e-89	0.997
comp5124_c0_seq6	26s proteasome non-atpase regulatory subunit 1	1693	0	0.954
comp5124_c0_seq8	26s proteasome non-atpase regulatory subunit 1	473	5.24276e-65	0.967
comp5124_c0_seq9	26s proteasome non-atpase regulatory subunit 1	417	1.64203e-65	0.966
comp5124_c0_seq11	26s proteasome non-atpase regulatory subunit 1	502	7.36862e-85	0.897
comp1534_c0_seq1	26s proteasome non-atpase regulatory subunit 11	931	2.90619e-151	0.983
comp2751_c0_seq1	26s proteasome non-atpase regulatory subunit 11	924	5.17702e-123	0.918
comp4415_c0_seq1	26s proteasome non-atpase regulatory subunit 12-like	254	1.80138e-48	0.978
comp4415_c0_seq2	26s proteasome non-atpase regulatory subunit 12-like	256	1.95446e-50	0.977
comp4415_c0_seq3	26s proteasome non-atpase regulatory subunit 12-like	474	1.6479e-51	0.988
comp4415_c0_seq6	26s proteasome non-atpase regulatory subunit 12-like	934	3.48908e-117	0.967
comp3937_c0_seq2	26s proteasome non-atpase regulatory subunit 13	597	7.19793e-82	0.928
comp3937_c0_seq3	26s proteasome non-atpase regulatory subunit 13	252	2.09107e-20	0.925
comp3937_c0_seq4	26s proteasome non-atpase regulatory subunit 13	687	1.46392e-63	0.673
comp4297_c0_seq1	26s proteasome non-atpase regulatory subunit 13	1057	0	0.938
comp4297_c0_seq2	26s proteasome non-atpase regulatory subunit 13-like	296	4.64746e-52	0.933
comp4952_c0_seq1	26s proteasome non-atpase regulatory subunit 14	549	3.72229e-17	0.997
comp4952_c0_seq9	26s proteasome non-atpase regulatory subunit 14	212	1.05252e-40	0.95
comp4952_c0_seq5	26s proteasome non-atpase regulatory subunit 14-like	207	1.60385e-29	1
comp4952_c0_seq6	26s proteasome non-atpase regulatory subunit 14-like	317	1.53896e-29	0.923
comp5475_c0_seq1	26s proteasome non-atpase regulatory subunit 2 1a-like	287	6.6243e-60	0.992
comp5475_c0_seq5	26s proteasome non-atpase regulatory subunit 2 1a-like	430	6.80252e-18	0.548
comp5475_c0_seq8	26s proteasome non-atpase regulatory subunit 2 1a-like	516	2.6594e-100	0.979
comp5475_c0_seq9	26s proteasome non-atpase regulatory subunit 2 1a-like	291	2.46683e-60	0.992
comp5475_c0_seq11	26s proteasome non-atpase regulatory subunit 2 1a-like	810	1.4267e-115	0.985
comp5475_c0_seq14	26s proteasome non-atpase regulatory subunit 2 1a-like	988	3.6799e-75	0.969
comp4940_c0_seq1	26s proteasome non-atpase regulatory subunit 3	542	7.77596e-73	0.902
comp4940_c0_seq2	26s proteasome non-atpase regulatory subunit 3	410	1.96409e-41	0.973
comp4940_c0_seq3	26s proteasome non-atpase regulatory subunit 3	325	2.89973e-39	0.987
comp4940_c0_seq5	26s proteasome non-atpase regulatory subunit 3	409	1.42213e-35	0.978
comp4940_c0_seq7	26s proteasome non-atpase regulatory subunit 3	262	5.21523e-28	1
comp4940_c0_seq8	26s proteasome non-atpase regulatory subunit 3	226	7.2009e-42	0.973
comp11839_c0_seq1	26s proteasome non-atpase regulatory subunit 3	295	2.67909e-18	0.612
comp5370_c0_seq2	26s proteasome non-atpase regulatory subunit 4	235	3.4601e-45	0.975
comp5370_c0_seq3	26s proteasome non-atpase regulatory subunit 4	317	1.13076e-55	1
comp2747_c0_seq1	26s proteasome non-atpase regulatory subunit 5	1266	0	0.909
comp3050_c0_seq3	26s proteasome non-atpase regulatory subunit 6	671	1.55467e-86	0.973
comp4013_c0_seq2	26s proteasome non-atpase regulatory subunit 6	342	8.52685e-72	0.969
comp4013_c0_seq5	26s proteasome non-atpase regulatory subunit 6	244	4.13473e-49	0.993
comp3050_c0_seq2	26s proteasome non-atpase regulatory subunit 6-like	355	1.71341e-32	0.933
comp4013_c0_seq3	26s proteasome non-atpase regulatory subunit 6-like	758	3.55642e-151	0.947
comp6160_c0_seq1	26s proteasome non-atpase regulatory subunit 6-like	504	4.95713e-34	0.994
comp5050_c0_seq2	26s proteasome non-atpase regulatory subunit 7	536	1.22311e-72	0.884
comp4006_c0_seq3	26s proteasome non-atpase regulatory subunit 8	372	5.39563e-80	0.91
comp4006_c0_seq1	26s proteasome non-atpase regulatory subunit rpn12a	597	1.27995e-91	0.927
comp2647_c0_seq1	26s proteasome regulatory particle triple-a atpase subunit4	280	1.39495e-26	0.93
comp3305_c0_seq2	26s proteasome regulatory subunit	1100	9.47192e-103	0.732
comp5190_c0_seq1	26s proteasome subunit 4	499	1.57609e-30	0.91
comp5190_c0_seq10	26s proteasome subunit 4	219	3.43064e-43	1
comp1977_c0_seq2	2-aminoethanethiol dioxygenase	666	7.41295e-81	0.922
comp13039_c0_seq1	2-aminoethanethiol dioxygenase	610	1.27324e-47	0.762
comp1977_c0_seq1	2-aminoethanethiol dioxygenase-like	766	2.73022e-93	0.814
comp1233_c0_seq1	2-aminoethanethiol dioxygenase-like isoform x3	434	7.07325e-10	0.955
comp1239_c0_seq2	2-c-methyl-d-erythritol 4-phosphate cytidyltransferase	444	7.43097e-28	0.825
comp326_c0_seq1	2-cys peroxiredoxin bas1	508	6.96791e-44	0.767
comp14102_c0_seq1	2-d	458	3.60062e-51	0.922
comp9256_c0_seq1	2-dehydro-3-deoxyphosphooctonate aldolase	603	1.10579e-81	0.945
comp4840_c0_seq2	2-hydroxy-3-oxopropionate reductase	234	1.87883e-39	0.941
comp4840_c0_seq4	2-hydroxy-3-oxopropionate reductase	776	5.67039e-108	0.975
comp12602_c0_seq1	2-hydroxy-6-oxononadienedioate 2-hydroxy-6-oxononatrienedioate hydrolase-like	803	5.10926e-43	0.913
comp9428_c0_seq1	2-hydroxyphytanoyl- lyase	672	1.7115e-85	0.861
comp6049_c0_seq1	2-isopropylmalate synthase a	737	8.82969e-113	0.95
comp9305_c0_seq1	2-isopropylmalate synthase expressed	680	8.68844e-157	0.988
comp373_c0_seq1	2-nitropropane dioxygenase-related	684	1.79879e-94	0.968
comp4225_c0_seq6	2og-fe oxygenase family expressed	583	4.17874e-59	0.971
comp4275_c0_seq1	2og-fe oxygenase family protein	1560	3.94483e-170	0.848
comp3508_c0_seq2	2-oxoglutarate malate chloroplastic	315	8.37344e-63	0.991
comp4545_c0_seq1	2-oxoglutarate mitochondrial	461	1.32918e-100	0.979
comp5352_c0_seq1	2-oxoglutarate mitochondrial	231	1.55638e-47	0.996
comp2904_c0_seq1	2-oxoglutarate mitochondrial-like	1227	4.99521e-165	0.732
comp3926_c0_seq1	2-oxoglutarate mitochondrial-like	723	5.637e-132	0.975
comp5352_c0_seq2	2-oxoglutarate mitochondrial-like	807	5.06675e-146	0.97
comp2582_c0_seq1	3 (2 ) -bisphosphate nucleotidase	1394	6.08106e-174	0.953
comp2582_c0_seq2	3 (2 ) -bisphosphate nucleotidase	1633	2.72266e-171	0.953
comp3830_c0_seq3	3 exoribonuclease	204	5.90313e-36	0.939
comp6326_c0_seq1	3 -n-debenzoyl-2 -deoxytaxol n-benzoyltransferase	437	3.47753e-21	1
comp13128_c0_seq1	3 -n-debenzoyl-2 -deoxytaxol n-benzoyltransferase	408	4.09552e-20	0.87
comp4150_c0_seq2	3 -n-debenzoyl-2 -deoxytaxol n-benzoyltransferase-like	930	5.01682e-154	0.891
comp5116_c0_seq1	3 -n-debenzoyl-2 -deoxytaxol n-benzoyltransferase-like	229	4.84596e-26	0.762
comp5116_c0_seq3	3 -n-debenzoyl-2 -deoxytaxol n-benzoyltransferase-like	224	2.59523e-30	0.783
comp5116_c0_seq6	3 -n-debenzoyl-2 -deoxytaxol n-benzoyltransferase-like	207	4.97467e-30	0.866
comp5337_c0_seq1	3 -n-debenzoyl-2 -deoxytaxol n-benzoyltransferase-like	252	8.87626e-51	0.957
comp5337_c0_seq2	3 -n-debenzoyl-2 -deoxytaxol n-benzoyltransferase-like	253	8.39113e-52	0.962
comp5337_c0_seq3	3 -n-debenzoyl-2 -deoxytaxol n-benzoyltransferase-like	364	4.86709e-66	0.923
comp5337_c0_seq4	3 -n-debenzoyl-2 -deoxytaxol n-benzoyltransferase-like	214	4.49396e-41	0.936
comp5337_c0_seq6	3 -n-debenzoyl-2 -deoxytaxol n-benzoyltransferase-like	633	1.10583e-76	0.966
comp6956_c0_seq1	3 -n-debenzoyl-2 -deoxytaxol n-benzoyltransferase-like	641	5.01585e-78	0.61
comp9225_c0_seq1	3 -n-debenzoyl-2 -deoxytaxol n-benzoyltransferase-like	591	4.26806e-89	0.887
comp10854_c0_seq1	3 -n-debenzoyl-2 -deoxytaxol n-benzoyltransferase-like	629	4.2677e-97	0.827
comp11544_c0_seq1	3 -n-debenzoyl-2 -deoxytaxol n-benzoyltransferase-like	345	3.55939e-11	0.578
comp11815_c0_seq1	3 -n-debenzoyl-2 -deoxytaxol n-benzoyltransferase-like	508	3.55372e-60	0.875
comp288_c0_seq2	30s ribosomal protein s11	893	2.03039e-89	0.882
comp1277_c0_seq1	30s ribosomal protein s16	794	1.52635e-60	0.99
comp1372_c0_seq1	30s ribosomal protein s18	646	1.4194e-50	0.851
comp9563_c0_seq1	30s ribosomal protein s18	682	2.5552e-68	0.941
comp10156_c0_seq1	30s ribosomal protein s3	285	2.89975e-54	0.973
comp6722_c0_seq1	30s ribosomal protein s8	505	2.27313e-33	0.947
comp4390_c0_seq1	30s ribosomal protein s9	901	6.35928e-99	0.905
comp4390_c0_seq3	30s ribosomal protein s9	228	4.55816e-12	0.758
comp9801_c0_seq1	30s ribosomal protein s9	324	6.81676e-45	0.975
comp3692_c0_seq2	32 kda protein	394	2.22886e-65	0.762
comp10687_c0_seq2	34 protein	489	4.09444e-63	0.838
comp1416_c0_seq2	35 kda sr repressor protein	981	4.86111e-80	0.7467
comp13611_c0_seq1	36kda porin ii	536	1.26748e-76	0.772
comp7914_c0_seq1	39s ribosomal protein mitochondrial-like	560	1.61315e-69	0.675
comp1259_c0_seq1	3-beta hydroxysteroid dehydrogenase isomerase family protein	459	1.8298e-94	0.944
comp11238_c0_seq1	3-beta hydroxysteroid dehydrogenase isomerase family protein	410	2.59343e-34	0.758
comp4704_c0_seq1	3-beta-hydroxysteroid-delta -isomerase	282	4.25033e-56	0.948
comp4629_c0_seq1	3-dehydroquinate synthase-like	528	5.44047e-87	0.942
comp4629_c0_seq3	3-dehydroquinate synthase-like	675	7.48895e-73	0.942
comp12957_c0_seq1	3-dehydroquinate synthase-like	483	1.82228e-59	0.879
comp3098_c1_seq1	3-hydroxy-3-methylglutaryl-coenzyme a reductase 3	495	1.50323e-51	0.969
comp6205_c0_seq1	3-hydroxy-3-methylglutaryl-coenzyme a reductase 3	922	5.38188e-70	0.961
comp3098_c0_seq1	3-hydroxy-3-methylglutaryl-coenzyme a reductase 3-like	1325	2.62996e-158	0.937
comp8766_c0_seq1	3-hydroxyacyl- dehydratase 2-like	509	4.59945e-72	0.869
comp3498_c0_seq1	3-hydroxybenzoate 6-hydroxylase 1	911	1.9027e-141	0.83
comp8301_c0_seq1	3-hydroxybutyryl- dehydratase	814	2.47616e-122	0.846
comp2410_c0_seq1	3-hydroxybutyryl- dehydrogenase	220	1.33388e-25	0.89
comp2410_c0_seq2	3-hydroxybutyryl- dehydrogenase-like	633	5.30849e-78	0.896
comp1161_c0_seq1	3-hydroxyisobutyrate mitochondrial	515	1.73753e-57	0.931
comp4928_c0_seq3	3-hydroxyisobutyryl- hydrolase catalytic	349	1.68448e-70	0.89
comp4928_c0_seq5	3-hydroxyisobutyryl- hydrolase catalytic	392	1.12002e-64	0.865
comp6630_c0_seq1	3-hydroxyisobutyryl- hydrolase catalytic	403	2.22237e-48	0.909
comp234_c0_seq1	3-hydroxyisobutyryl- hydrolase-like protein mitochondrial-like	861	4.32369e-91	0.914
comp653_c0_seq1	3-hydroxyisobutyryl- hydrolase-like protein mitochondrial-like	1060	6.83438e-113	0.751
comp3616_c0_seq1	3-hydroxyisobutyryl- mitochondrial	420	1.11662e-21	0.76
comp3616_c0_seq4	3-hydroxyisobutyryl-coenzyme a expressed	339	1.20846e-64	0.946
comp11462_c0_seq1	3-hydroxyisobutyryl-coenzyme a expressed	525	4.16551e-48	0.965
comp6226_c0_seq1	3-hydroxyisobutyryl-coenzyme a hydrolase	410	1.52813e-54	0.856
comp861_c0_seq1	3-isopropylmalate dehydratase	329	2.87161e-44	1
comp8478_c0_seq1	3-isopropylmalate dehydratase large subunit 2	516	8.75805e-93	0.995
comp10648_c0_seq1	3-isopropylmalate dehydratase small subunit 2	512	1.67635e-42	0.859
comp14108_c0_seq1	3-isopropylmalate dehydratase small subunit 2	544	2.23876e-40	0.873
comp1291_c0_seq1	3-isopropylmalate dehydrogenase chloroplastic-like	1255	6.77835e-163	0.914
comp442_c0_seq1	3-ketoacyl- synthase	761	2.84761e-92	0.907
comp2488_c0_seq1	3-ketoacyl- synthase 11	1846	0	0.803
comp1030_c0_seq1	3-ketoacyl- synthase 17	357	1.01746e-72	0.947
comp7445_c0_seq1	3-ketoacyl- synthase 1-like	492	1.09651e-81	0.971
comp6915_c0_seq1	3-ketoacyl- synthase 4-like	941	6.01513e-125	0.945
comp5620_c0_seq2	3-ketoacyl- thiolase peroxisomal	335	9.40761e-66	0.959
comp1705_c0_seq1	3-ketoacyl- thiolase peroxisomal-like	310	6.89139e-63	0.962
comp5620_c0_seq1	3-ketoacyl- thiolase peroxisomal-like	298	1.66928e-48	0.952
comp6139_c0_seq1	3-ketoacyl- thiolase peroxisomal-like	930	2.11556e-105	0.948
comp8733_c0_seq1	3-ketoacyl- thiolase peroxisomal-like	205	1.91138e-37	0.949
comp13230_c0_seq1	3-ketodihydrosphingosine reductase-like	510	5.10471e-18	0.924
comp3883_c0_seq2	3-mercaptopyruvate sulfurtransferase	394	1.76352e-86	0.978
comp3883_c0_seq1	3-mercaptopyruvate sulfurtransferase-like isoform 1	224	2.3297e-25	0.997
comp3883_c0_seq3	3-mercaptopyruvate sulfurtransferase-like isoform 2	413	2.98858e-75	0.976
comp862_c0_seq1	3-n-debenzoyl-2-deoxytaxol n-benzoyltransferase	529	3.13108e-78	0.919
comp862_c0_seq2	3-n-debenzoyl-2-deoxytaxol n-benzoyltransferase	357	3.00524e-23	0.949
comp3676_c0_seq1	3-n-debenzoyl-2-deoxytaxol n-benzoyltransferase	277	2.18697e-21	0.932
comp3676_c0_seq2	3-n-debenzoyl-2-deoxytaxol n-benzoyltransferase	312	3.23144e-44	0.972
comp5116_c0_seq4	3-n-debenzoyl-2-deoxytaxol n-benzoyltransferase	343	1.9472e-73	0.915
comp5116_c0_seq7	3-n-debenzoyl-2-deoxytaxol n-benzoyltransferase	320	1.86615e-57	0.796
comp7014_c0_seq1	3-oxoacyl-(acyl-carrier-protein) reductase chloroplastic	856	1.15979e-66	0.788
comp2447_c0_seq1	3-oxoacyl-(acyl-carrier-protein) synthase chloroplastic	542	1.25069e-121	0.933
comp2447_c0_seq2	3-oxoacyl-(acyl-carrier-protein) synthase chloroplastic	451	3.71291e-81	0.866
comp3313_c0_seq1	3-oxoacyl-(acyl-carrier-protein) synthase chloroplastic	633	2.50653e-104	0.909
comp11449_c0_seq1	3-oxoacyl-(acyl-carrier-protein) synthase chloroplastic	947	3.25868e-35	0.905
comp8622_c0_seq1	3-oxoacyl-synthase i	920	7.75068e-166	0.961
comp4394_c0_seq1	3-oxo-delta( )-steroid 5-beta-reductase-like	679	5.22576e-91	0.826
comp4394_c0_seq3	3-oxo-delta( )-steroid 5-beta-reductase-like	204	1.0173e-39	0.968
comp11882_c0_seq1	3-phosphoinositide-dependent protein kinase 1-like	902	8.85411e-45	0.872
comp10018_c0_seq1	4 partial	662	2.91564e-111	0.975
comp13158_c0_seq1	40s ribosomal protein	339	2.97706e-35	0.992
comp9831_c0_seq1	40s ribosomal protein s1	458	1.47174e-51	0.771
comp6029_c0_seq1	40s ribosomal protein s10	215	5.80613e-28	0.984
comp5094_c0_seq1	40s ribosomal protein s10-like	763	6.06464e-67	0.961
comp7543_c0_seq1	40s ribosomal protein s10-like	418	1.77051e-19	0.972
comp4669_c0_seq1	40s ribosomal protein s11-like	535	1.17173e-103	0.972
comp4064_c0_seq3	40s ribosomal protein s12	419	7.49664e-16	1
comp4204_c0_seq1	40s ribosomal protein s12	338	2.16291e-35	0.825
comp5141_c0_seq2	40s ribosomal protein s12	477	1.04869e-67	0.999
comp5132_c0_seq3	40s ribosomal protein s13	297	2.33361e-36	0.982
comp1273_c0_seq1	40s ribosomal protein s14	207	8.56172e-27	0.99
comp2969_c0_seq1	40s ribosomal protein s14	348	8.25402e-51	0.98
comp5106_c0_seq2	40s ribosomal protein s14	416	1.06082e-76	0.985
comp5172_c0_seq1	40s ribosomal protein s15	750	3.49546e-94	0.985
comp1148_c0_seq1	40s ribosomal protein s15a-1	217	2.91844e-44	1
comp5026_c1_seq1	40s ribosomal protein s15a-1-like	418	9.38473e-82	1
comp10623_c0_seq1	40s ribosomal protein s15a-5-like	749	1.95732e-62	0.93
comp749_c0_seq1	40s ribosomal protein s15-like	455	6.27013e-54	0.963
comp6475_c0_seq1	40s ribosomal protein s16	676	1.09505e-99	0.974
comp2833_c0_seq1	40s ribosomal protein s17-4	654	9.70736e-97	0.937
comp2548_c0_seq1	40s ribosomal protein s18	819	7.89194e-11	0.752
comp4981_c0_seq1	40s ribosomal protein s18	338	3.50309e-66	0.97
comp4981_c0_seq5	40s ribosomal protein s18	466	1.11329e-29	1
comp4981_c0_seq6	40s ribosomal protein s18	307	9.46609e-51	0.971
comp877_c0_seq1	40s ribosomal protein s2	266	3.01682e-11	0.869
comp4212_c0_seq1	40s ribosomal protein s20	1166	8.08763e-07	0.6967
comp5117_c0_seq1	40s ribosomal protein s20	752	1.124e-62	0.922
comp5117_c0_seq2	40s ribosomal protein s20	681	5.87941e-85	0.948
comp3898_c0_seq1	40s ribosomal protein s21	574	4.31666e-52	0.934
comp7084_c0_seq1	40s ribosomal protein s21	626	4.11705e-59	0.943
comp4808_c0_seq2	40s ribosomal protein s23	212	1.47067e-20	0.983
comp4832_c0_seq1	40s ribosomal protein s2-3	359	7.96891e-40	0.968
comp4832_c0_seq2	40s ribosomal protein s2-3	261	2.47718e-53	0.984
comp4832_c0_seq3	40s ribosomal protein s2-3	300	5.41292e-63	0.991
comp1061_c0_seq1	40s ribosomal protein s24	399	1.73512e-73	0.975
comp4226_c0_seq2	40s ribosomal protein s24	398	7.72186e-74	0.978
comp4832_c0_seq5	40s ribosomal protein s2-4-like	385	2.84554e-30	0.96
comp4780_c0_seq2	40s ribosomal protein s25-1	330	1.66606e-20	0.985
comp5056_c0_seq1	40s ribosomal protein s26	493	8.75113e-39	0.996
comp5056_c0_seq3	40s ribosomal protein s26	487	1.1191e-38	0.996
comp4848_c0_seq1	40s ribosomal protein s27	405	5.97745e-38	0.993
comp13456_c0_seq1	40s ribosomal protein s27	463	7.44605e-32	0.784
comp3621_c0_seq1	40s ribosomal protein s28	469	4.4074e-38	0.979
comp2023_c0_seq1	40s ribosomal protein s29	412	8.94145e-33	0.972
comp2023_c0_seq2	40s ribosomal protein s29	410	9.78324e-32	0.953
comp5330_c0_seq1	40s ribosomal protein s3	304	1.11081e-59	0.939
comp5330_c0_seq2	40s ribosomal protein s3	673	4.30038e-140	0.999
comp2417_c0_seq2	40s ribosomal protein s30	276	3.95528e-23	1
comp13539_c0_seq1	40s ribosomal protein s3-3	525	2.31582e-38	0.869
comp5590_c0_seq4	40s ribosomal protein s3a-like	714	2.37421e-100	0.976
comp5609_c0_seq1	40s ribosomal protein s4	218	8.46674e-26	0.97
comp5609_c0_seq2	40s ribosomal protein s4	542	5.87005e-111	0.984
comp13567_c0_seq1	40s ribosomal protein s4	631	7.50025e-72	0.728
comp5597_c0_seq1	40s ribosomal protein s6	609	4.02117e-112	0.963
comp5079_c0_seq2	40s ribosomal protein s7	377	4.13716e-63	0.969
comp5079_c0_seq5	40s ribosomal protein s7	294	3.1503e-62	0.969
comp5079_c0_seq1	40s ribosomal protein s7-like	343	1.40857e-27	0.98
comp5315_c0_seq1	40s ribosomal protein s8	381	1.14072e-14	0.982
comp5315_c0_seq2	40s ribosomal protein s8	450	4.9406e-60	0.993
comp5511_c0_seq3	40s ribosomal protein s9	710	1.05446e-69	0.951
comp4279_c0_seq2	40s ribosomal protein s9-2-like	870	8.15906e-124	0.97
comp5358_c0_seq2	40s ribosomal protein sa	525	6.30284e-126	0.992
comp5358_c0_seq4	40s ribosomal protein sa	598	2.36359e-27	0.8333
comp5358_c0_seq3	40s ribosomal protein sa-like	401	1.04078e-92	1
comp9450_c0_seq1	4-alpha-glucanotransferase dpe2-like	1415	0	0.915
comp6987_c0_seq1	4-amino-4-deoxychorismate synthase	1269	0	0.829
comp7713_c0_seq1	4-coumarate- ligase	1081	4.613e-141	0.825
comp639_c0_seq1	4-coumarate-- ligase 4	521	4.18287e-88	0.936
comp13406_c0_seq1	4-coumarate-- ligase 4cl2	462	1.74416e-101	0.925
comp9653_c0_seq1	4-coumarate-- ligase-like 1-like	858	3.16982e-163	0.94
comp11700_c0_seq1	4-coumarate-- ligase-like 1-like	556	8.25016e-58	0.687
comp13961_c0_seq1	4-coumarate-- ligase-like 1-like	497	2.08341e-53	0.859
comp13663_c0_seq1	4-coumarate-- ligase-like 3	405	6.99869e-15	0.68
comp12430_c0_seq1	4-coumarate-- ligase-like protein 7	510	0	0.98
comp5438_c0_seq2	4-coumarate: ligase	314	1.31737e-61	0.978
comp5438_c0_seq3	4-coumarate: ligase	235	2.02926e-39	0.956
comp5438_c0_seq5	4-coumarate: ligase	878	2.74084e-147	0.96
comp5016_c0_seq1	4-hydroxy-3-methylbut-2-enyl diphosphate reductase	826	2.84843e-135	0.951
comp5016_c0_seq4	4-hydroxy-3-methylbut-2-enyl diphosphate reductase	201	1.36307e-36	0.944
comp5016_c0_seq5	4-hydroxy-3-methylbut-2-enyl diphosphate reductase	385	3.07908e-72	0.982
comp5378_c0_seq3	4-hydroxyphenylacetaldehyde oxime monooxygenase	394	7.26797e-12	0.855
comp5378_c0_seq5	4-hydroxyphenylacetaldehyde oxime monooxygenase	277	2.49655e-41	0.865
comp13131_c0_seq1	4-hydroxyphenylacetaldehyde oxime monooxygenase	518	2.03857e-29	0.76
comp1138_c0_seq1	4-hydroxyphenylacetaldehyde oxime monooxygenase-like	628	1.64458e-48	0.747
comp5966_c0_seq1	4-hydroxyphenylacetaldehyde oxime monooxygenase-like	523	2.66527e-33	0.781
comp6500_c0_seq1	4-hydroxyphenylacetaldehyde oxime monooxygenase-like	1710	0	0.821
comp628_c0_seq1	4-hydroxyphenylpyruvate dioxygenase	1435	0	0.951
comp12467_c0_seq1	4-methyl-5(b-hydroxyethyl)-thiazol monophosphate biosynthesis enzyme	232	5.26841e-28	0.93
comp153_c0_seq1	4-methyl-5-thiazole monophosphate biosynthesis protein	476	1.94423e-28	0.698
comp5367_c0_seq2	5 -3 exoribonuclease 3	245	1.62658e-46	0.766
comp5367_c0_seq3	5 -3 exoribonuclease 3	258	2.33991e-47	0.801
comp5367_c0_seq4	5 -3 exoribonuclease 3	587	1.48038e-107	0.972
comp5367_c0_seq5	5 -3 exoribonuclease 3	236	3.9888e-39	0.801
comp5367_c0_seq7	5 -3 exoribonuclease 3	721	1.61522e-127	0.95
comp5367_c0_seq10	5 -3 exoribonuclease 3	1278	0	0.753
comp6330_c0_seq1	5 -3 exoribonuclease 4	716	3.9778e-150	0.883
comp7456_c0_seq1	5 -3 exoribonuclease 4	823	1.6653e-29	0.788
comp1314_c0_seq1	5 -3 expressed	1345	0	0.854
comp2714_c0_seq1	5 -adenylylsulfate reductase chloroplastic	778	1.14737e-127	0.941
comp2714_c0_seq2	5 -adenylylsulfate reductase chloroplastic	799	1.69003e-68	0.984
comp202_c0_seq1	5 -adenylylsulfate reductase-like 6-like	844	4.00476e-106	0.829
comp637_c0_seq1	5 -phosphoribosyl-5-aminoimidazole synthetase	701	6.7887e-56	0.793
comp9724_c0_seq1	5 protein	587	9.29099e-64	0.678
comp9885_c0_seq1	50s ribosomal protein chloroplastic	571	6.73037e-74	0.921
comp10585_c0_seq1	50s ribosomal protein chloroplastic	585	6.42442e-51	0.881
comp450_c0_seq1	50s ribosomal protein chloroplastic-like	871	3.55032e-145	0.84
comp9143_c0_seq1	50s ribosomal protein l13	682	7.30957e-76	0.882
comp10828_c0_seq1	50s ribosomal protein l14	506	4.86263e-74	0.946
comp12210_c0_seq1	50s ribosomal protein l20	499	1.74272e-30	0.589
comp8053_c0_seq1	50s ribosomal protein l3-2	1174	3.33121e-97	0.801
comp6432_c0_seq1	50s ribosomal protein l4	1102	3.64366e-151	0.929
comp12956_c0_seq1	50s ribosomal protein l7 l12	524	1.7058e-21	0.905
comp4939_c0_seq1	5-enolpyruvylshikimate-3-phosphate partial	641	2.46411e-90	0.998
comp4939_c0_seq2	5-enolpyruvylshikimate-3-phosphate partial	555	5.33813e-73	0.97
comp4939_c0_seq3	5-enolpyruvylshikimate-3-phosphate partial	369	1.19551e-44	0.979
comp2179_c0_seq1	5-formyltetrahydrofolate cyclo-ligase-like	801	5.03121e-94	0.882
comp2179_c0_seq2	5-formyltetrahydrofolate cyclo-ligase-like	249	1.17869e-36	0.984
comp3813_c0_seq1	5-methylcytosine dna glycosylase	2666	0	0.848
comp4697_c0_seq1	5-methylcytosine dna glycosylase	357	6.18842e-70	0.798
comp4697_c0_seq4	5-methylcytosine dna glycosylase	1843	0	0.926
comp4156_c0_seq1	5-methyltetrahydropteroyltriglutamate-homocysteine expressed	246	1.30678e-38	0.994
comp5538_c0_seq4	5-methyltetrahydropteroyltriglutamate-homocysteine expressed	734	5.75401e-132	0.982
comp5680_c0_seq5	5-methyltetrahydropteroyltriglutamate-homocysteine expressed	1171	0	0.956
comp4153_c0_seq1	5-methyltetrahydropteroyltriglutamate--homocysteine methyltransferase	209	4.02404e-32	0.99
comp4198_c0_seq1	5-methyltetrahydropteroyltriglutamate--homocysteine methyltransferase	244	8.21265e-33	0.972
comp5538_c0_seq1	5-methyltetrahydropteroyltriglutamate--homocysteine methyltransferase	527	4.68888e-97	0.988
comp5680_c0_seq2	5-methyltetrahydropteroyltriglutamate--homocysteine methyltransferase	453	1.96785e-23	0.933
comp5680_c0_seq3	5-methyltetrahydropteroyltriglutamate--homocysteine methyltransferase	795	1.71553e-168	0.973
comp10163_c0_seq1	5-methylthioadenosine s-adenosylhomocysteine deaminase	675	1.91148e-53	0.784
comp10281_c0_seq1	5-pentadecatrienyl resorcinol o-methyltransferase	502	2.51047e-33	0.798
comp12520_c0_seq1	60 kda jasmonate-induced protein (ec ) (rrna n-glycosidase)	449	8.43557e-15	0.486
comp5587_c0_seq1	60s acidic ribosomal protein p0	735	7.20561e-95	0.948
comp13606_c0_seq1	60s acidic ribosomal protein p0	507	3.3602e-58	0.727
comp4336_c0_seq1	60s acidic ribosomal protein p1	960	1.94126e-30	0.886
comp3656_c0_seq2	60s acidic ribosomal protein p2b	431	1.63977e-19	0.939
comp4384_c0_seq1	60s acidic ribosomal protein p3	660	3.96207e-25	0.868
comp9532_c0_seq1	60s ribosomal export protein nmd3-like	1028	3.09667e-75	0.713
comp5023_c0_seq2	60s ribosomal protein	299	2.43505e-45	1
comp13204_c0_seq1	60s ribosomal protein	292	2.50499e-36	0.846
comp5557_c0_seq2	60s ribosomal protein l1	271	6.94406e-16	0.8
comp11619_c0_seq1	60s ribosomal protein l10-3	520	1.39834e-59	0.83
comp575_c0_seq1	60s ribosomal protein l10a-1	533	3.90701e-70	1
comp4670_c0_seq2	60s ribosomal protein l10a-1	386	1.64058e-21	0.813
comp4670_c0_seq4	60s ribosomal protein l10a-1	346	1.59799e-43	0.981
comp4670_c0_seq5	60s ribosomal protein l10a-1	516	1.02776e-16	0.979
comp5111_c0_seq1	60s ribosomal protein l10a-1	287	2.45158e-18	0.943
comp5840_c0_seq1	60s ribosomal protein l10a-1	269	6.41925e-45	0.96
comp3071_c0_seq3	60s ribosomal protein l10a-2	561	6.36177e-61	0.859
comp11430_c0_seq1	60s ribosomal protein l10a-2	400	5.639e-18	0.83
comp916_c0_seq1	60s ribosomal protein l10a-3-like	373	3.22886e-53	0.964
comp5012_c0_seq2	60s ribosomal protein l11	476	8.45287e-104	0.995
comp10079_c0_seq1	60s ribosomal protein l11-1	438	1.62787e-79	0.98
comp4805_c0_seq2	60s ribosomal protein l12	361	3.24494e-58	1
comp4805_c0_seq3	60s ribosomal protein l12	517	1.4912e-58	0.977
comp4861_c0_seq3	60s ribosomal protein l13-1	409	6.55762e-65	0.988
comp4861_c0_seq4	60s ribosomal protein l13-1	359	8.35921e-65	0.988
comp4861_c0_seq1	60s ribosomal protein l13-2	217	2.02922e-41	0.937
comp4861_c0_seq2	60s ribosomal protein l13-2	290	3.55199e-47	0.938
comp5023_c0_seq3	60s ribosomal protein l13a-4	433	1.26709e-29	0.97
comp4564_c0_seq3	60s ribosomal protein l14-1	393	7.28524e-37	0.997
comp4564_c0_seq1	60s ribosomal protein l14-1-like	426	1.81647e-23	0.848
comp5931_c0_seq1	60s ribosomal protein l14-1-like	419	6.3581e-38	0.98
comp5355_c0_seq1	60s ribosomal protein l15	565	8.88927e-70	0.978
comp4282_c0_seq1	60s ribosomal protein l17	737	1.04387e-120	0.949
comp4289_c0_seq1	60s ribosomal protein l18	691	1.09964e-93	0.833
comp4289_c0_seq2	60s ribosomal protein l18	333	1.22316e-68	0.964
comp5179_c0_seq2	60s ribosomal protein l18	852	1.7388e-130	0.978
comp3031_c0_seq1	60s ribosomal protein l18a	472	4.1296e-58	0.982
comp3031_c0_seq2	60s ribosomal protein l18a	279	3.51861e-43	0.984
comp3031_c0_seq3	60s ribosomal protein l18a	309	1.799e-68	0.991
comp3031_c0_seq4	60s ribosomal protein l18a	320	5.76893e-59	0.982
comp6632_c0_seq1	60s ribosomal protein l18a	906	3.82955e-38	0.911
comp221_c0_seq1	60s ribosomal protein l18a-1-like	389	5.02734e-17	0.59
comp5459_c0_seq2	60s ribosomal protein l19-2-like	576	2.19732e-55	0.988
comp5459_c0_seq4	60s ribosomal protein l19-2-like	672	6.43495e-66	1
comp5376_c0_seq3	60s ribosomal protein l2	1041	2.04578e-178	0.985
comp5426_c0_seq1	60s ribosomal protein l21	373	9.6205e-74	0.985
comp2867_c0_seq1	60s ribosomal protein l21-2	318	3.58751e-18	0.983
comp5426_c0_seq2	60s ribosomal protein l21-2	484	3.24714e-89	0.961
comp4701_c0_seq1	60s ribosomal protein l22-2	265	1.70831e-27	0.987
comp4701_c0_seq2	60s ribosomal protein l22-2	593	3.90535e-58	0.981
comp5036_c0_seq1	60s ribosomal protein l23	286	2.97595e-18	0.969
comp5036_c0_seq3	60s ribosomal protein l23	728	2.3512e-85	1
comp5338_c0_seq3	60s ribosomal protein l23a	609	7.50199e-63	0.986
comp806_c0_seq1	60s ribosomal protein l24	456	2.56129e-23	0.843
comp4736_c0_seq3	60s ribosomal protein l24	368	3.18141e-43	0.994
comp5237_c0_seq2	60s ribosomal protein l26-1	413	1.76295e-12	0.925
comp5237_c0_seq3	60s ribosomal protein l26-1	228	7.90892e-28	1
comp4981_c0_seq8	60s ribosomal protein l27	225	7.36465e-46	1
comp5408_c0_seq2	60s ribosomal protein l27a-3	436	1.60434e-57	0.944
comp403_c0_seq1	60s ribosomal protein l28	351	2.54462e-29	0.974
comp5155_c0_seq1	60s ribosomal protein l28-1-like	412	3.03357e-82	0.937
comp5558_c0_seq2	60s ribosomal protein l3	238	1.39477e-24	0.7744
comp3636_c0_seq1	60s ribosomal protein l30	359	9.34931e-44	0.969
comp3636_c0_seq2	60s ribosomal protein l30	572	3.18639e-24	0.976
comp3636_c0_seq4	60s ribosomal protein l30	227	5.02621e-33	0.984
comp6125_c0_seq1	60s ribosomal protein l30	562	4.56823e-53	0.956
comp1469_c0_seq1	60s ribosomal protein l31	412	1.8683e-51	0.979
comp4961_c0_seq1	60s ribosomal protein l31	211	4.41023e-15	0.903
comp4961_c0_seq2	60s ribosomal protein l31	461	3.33001e-31	0.956
comp3688_c0_seq1	60s ribosomal protein l32-1	205	1.94195e-22	0.941
comp3218_c0_seq1	60s ribosomal protein l34	565	4.75327e-54	0.98
comp7004_c0_seq1	60s ribosomal protein l34-b	627	6.12019e-27	0.676
comp2202_c0_seq1	60s ribosomal protein l34-like	718	4.27697e-58	0.982
comp4702_c0_seq2	60s ribosomal protein l35	277	5.53367e-17	1
comp4702_c0_seq1	60s ribosomal protein l35-2	223	3.25189e-27	0.992
comp4506_c0_seq1	60s ribosomal protein l36-2	444	1.52083e-63	0.985
comp4506_c0_seq3	60s ribosomal protein l36-2	245	1.2257e-40	0.987
comp5074_c0_seq2	60s ribosomal protein l37	623	4.19326e-62	0.953
comp2996_c0_seq1	60s ribosomal protein l37a	211	1.7052e-34	0.959
comp2996_c0_seq3	60s ribosomal protein l37a	337	1.9792e-33	1
comp3536_c0_seq2	60s ribosomal protein l38	277	1.13817e-31	0.927
comp4550_c0_seq1	60s ribosomal protein l39	214	1.77342e-32	0.977
comp5557_c0_seq1	60s ribosomal protein l4-1-like	619	7.56652e-66	0.955
comp4468_c0_seq1	60s ribosomal protein l44	343	1.01884e-31	0.998
comp3456_c0_seq1	60s ribosomal protein l5	282	2.8475e-31	0.967
comp12806_c0_seq1	60s ribosomal protein l5	522	1.08303e-29	0.731
comp6702_c0_seq1	60s ribosomal protein l5-1	509	3.29669e-22	0.81
comp5594_c0_seq1	60s ribosomal protein l5-2	399	4.74334e-75	0.987
comp5594_c0_seq5	60s ribosomal protein l5-2	575	2.86323e-72	0.981
comp9960_c0_seq1	60s ribosomal protein l5-like	591	3.25093e-59	0.773
comp4258_c0_seq1	60s ribosomal protein l6	453	1.52661e-80	0.964
comp4258_c0_seq2	60s ribosomal protein l6	477	3.12479e-76	0.969
comp4258_c0_seq3	60s ribosomal protein l6	201	1.88579e-30	0.958
comp832_c0_seq1	60s ribosomal protein l7-2	398	1.64496e-16	1
comp892_c0_seq1	60s ribosomal protein l7-2	256	2.53284e-51	0.998
comp5310_c0_seq2	60s ribosomal protein l7-2	424	4.72911e-58	0.933
comp5310_c0_seq3	60s ribosomal protein l7-2	221	2.05022e-06	0.972
comp5310_c0_seq4	60s ribosomal protein l7-2	421	1.68198e-17	0.985
comp5310_c0_seq1	60s ribosomal protein l7-4	204	1.99989e-09	0.8275
comp5328_c0_seq4	60s ribosomal protein l7a	459	3.32486e-46	0.986
comp5328_c0_seq5	60s ribosomal protein l7a	227	7.66095e-29	0.982
comp9092_c0_seq1	60s ribosomal protein mitochondrial	503	1.86134e-51	0.957
comp12345_c0_seq1	65-kda microtubule-associated protein 1-like	362	7.50667e-59	0.919
comp51_c0_seq1	65-kda microtubule-associated protein 3-like	1246	1.57636e-112	0.618
comp9955_c0_seq1	65-kda microtubule-associated protein 6-like	699	3.93464e-35	0.726
comp2091_c0_seq1	65-kda microtubule-associated protein 7-like	2039	0	0.814
comp5921_c0_seq1	65-kda microtubule-associated protein 8-like	1167	0	0.87
comp7239_c0_seq1	66 kda stress	697	4.94778e-110	0.802
comp2576_c0_seq1	66 kda stress protein	737	3.66569e-126	0.94
comp7356_c0_seq1	66 kda stress protein	618	1.02873e-37	0.662
comp10384_c0_seq1	6b-interacting protein 1	535	4.73938e-26	0.926
comp182_c0_seq1	6-phosphofructo-2-kinase (ec ) fructose- 6-bisphosphate 2-phosphatase (ec )	485	1.50777e-72	1
comp6946_c0_seq1	6-phosphofructo-2-kinase fructose- -biphosphatase-like isoform 1	1767	0	0.879
comp12990_c0_seq1	6-phosphofructokinase 2	532	4.80709e-44	0.992
comp2117_c1_seq1	6-phosphofructokinase 3	302	4.21657e-65	0.992
comp2117_c1_seq3	6-phosphofructokinase 3	416	2.08651e-23	0.83
comp2117_c1_seq4	6-phosphofructokinase 3	342	4.04422e-20	0.851
comp3639_c0_seq2	6-phosphofructokinase 3	365	3.99277e-23	0.779
comp3960_c0_seq1	6-phosphofructokinase 3	1146	0	0.985
comp5923_c0_seq1	6-phosphofructokinase 3	744	2.73609e-71	0.957
comp4012_c0_seq5	6-phosphofructokinase chloroplastic	259	2.88763e-35	0.98
comp10225_c0_seq1	6-phosphofructokinase chloroplastic	473	3.89187e-18	0.705
comp4012_c0_seq3	6-phosphofructokinase chloroplastic-like	499	3.93719e-47	0.966
comp4012_c0_seq4	6-phosphofructokinase chloroplastic-like	483	2.72551e-78	0.912
comp11866_c0_seq1	6-phosphofructokinase chloroplastic-like	818	1.53369e-86	0.733
comp1175_c0_seq1	6-phosphogluconate decarboxylating	210	2.77711e-08	0.6775
comp2775_c0_seq1	6-phosphogluconate decarboxylating	1560	4.62839e-114	0.667
comp3984_c0_seq1	6-phosphogluconate decarboxylating	428	4.51278e-80	0.951
comp3984_c0_seq2	6-phosphogluconate decarboxylating	483	6.38821e-101	0.973
comp5643_c0_seq2	6-phosphogluconate decarboxylating	287	3.47069e-42	0.98
comp5643_c0_seq4	6-phosphogluconate decarboxylating	478	1.9878e-98	0.976
comp7194_c0_seq1	6-phosphogluconate decarboxylating	256	9.66547e-53	0.983
comp10463_c0_seq1	6-phosphogluconate decarboxylating	504	1.90585e-95	0.939
comp6344_c0_seq1	6-phosphogluconolactonase chloroplastic	1161	0	0.946
comp7212_c0_seq1	6-phosphogluconolactonase chloroplastic	713	5.2358e-50	0.878
comp10027_c0_seq1	6-phosphogluconolactonase family expressed	538	1.56087e-44	0.891
comp5034_c0_seq2	70 kda heat shock protein	566	8.377e-114	0.965
comp5034_c0_seq4	70 kda heat shock protein	421	7.30757e-54	0.98
comp5034_c0_seq7	70 kda heat shock protein	738	2.93322e-114	0.952
comp4897_c0_seq3	70 kda peptidyl-prolyl isomerase	659	5.4741e-148	0.941
comp5556_c0_seq1	70 kda peptidyl-prolyl isomerase	387	6.33874e-40	0.922
comp5556_c0_seq3	70 kda peptidyl-prolyl isomerase	355	6.69406e-14	0.935
comp6297_c0_seq1	70 kda peptidyl-prolyl isomerase	872	1.25848e-114	0.793
comp4408_c0_seq2	7-dehydrocholesterol reductase	987	0	0.92
comp5000_c0_seq6	-9 carotenoid cleavage dioxygenase expressed	249	1.16213e-50	0.954
comp395_c0_seq1	91a partial	336	9.15373e-21	0.966
comp5873_c0_seq1	a chain crystal structure analysis of crosslinked- complex	794	1.5125e-73	0.823
comp5470_c0_seq17	a chain crystal structure of barley beta-d-glucan glucohydrolase isoenzyme exo1 in complex with gluco-phenylimidazole	217	4.58221e-38	0.959
comp5470_c0_seq20	a chain crystal structure of barley beta-d-glucan glucohydrolase isoenzyme exo1 in complex with gluco-phenylimidazole	530	3.28793e-113	0.941
comp4252_c0_seq1	a44803pg1 protein - human	253	5.91234e-07	0.6375
comp8383_c0_seq1	aaa-type atpase	647	4.60892e-71	0.669
comp1494_c0_seq1	aaa-type atpase family expressed	589	1.48666e-102	0.961
comp3440_c0_seq1	aaa-type atpase family expressed	1088	0	0.927
comp3440_c0_seq3	aaa-type atpase family expressed	269	3.56136e-49	0.944
comp3440_c0_seq4	aaa-type atpase family expressed	257	6.8814e-46	0.949
comp4412_c0_seq2	aaa-type atpase family protein	611	2.52616e-52	0.797
comp6421_c0_seq1	aba 8 -hydroxylase	767	2.77488e-92	0.888
comp6310_c0_seq1	aba-induced protein	541	6.20747e-101	0.862
comp292_c0_seq1	abc transporter	798	8.67617e-96	0.977
comp4426_c0_seq1	abc transporter	1597	2.40164e-158	0.872
comp4426_c0_seq2	abc transporter	766	1.41763e-61	0.688
comp5566_c0_seq2	abc transporter	366	2.59202e-73	0.93
comp10807_c0_seq1	abc transporter	475	2.29465e-82	0.882
comp4660_c0_seq3	abc transporter a family member 2	240	4.78586e-43	0.927
comp4660_c0_seq4	abc transporter a family member 2	1191	0	0.937
comp9468_c0_seq1	abc transporter a family member 2-like	346	4.04943e-32	0.955
comp4975_c0_seq7	abc transporter a family member 7	401	4.28809e-24	0.965
comp4975_c0_seq2	abc transporter a family member 7-like	608	4.84351e-83	0.865
comp4975_c0_seq6	abc transporter a family member 7-like	480	4.77732e-43	0.867
comp4975_c0_seq8	abc transporter a family member 7-like	1261	0	0.815
comp4975_c0_seq9	abc transporter a family member 7-like	236	1.07151e-43	0.959
comp4975_c0_seq10	abc transporter a family member 7-like	378	3.28505e-34	0.646
comp4975_c0_seq12	abc transporter a family member 7-like	1115	0	0.901
comp6981_c0_seq1	abc transporter a family member 7-like	468	2.14751e-33	0.947
comp4975_c0_seq4	abc transporter a family member 8	217	4.67508e-19	0.858
comp486_c0_seq1	abc transporter b family member 11	761	2.16921e-156	0.911
comp873_c0_seq1	abc transporter b family member 11	440	9.4728e-79	0.92
comp5474_c0_seq2	abc transporter b family member 11	299	1.55249e-39	0.959
comp10634_c0_seq1	abc transporter b family member 11	483	5.56854e-63	0.919
comp13885_c0_seq1	abc transporter b family member 11	502	1.23424e-74	0.855
comp2438_c0_seq3	abc transporter b family member 19	375	2.57907e-74	0.994
comp3564_c0_seq1	abc transporter b family member 19	527	1.39148e-80	0.98
comp11663_c0_seq1	abc transporter b family member 19	606	5.42683e-70	0.925
comp2438_c0_seq4	abc transporter b family member 19-like	1338	1.17606e-157	0.926
comp10888_c0_seq1	abc transporter b family member 19-like	431	6.12258e-39	0.973
comp7127_c0_seq1	abc transporter b family member 20	984	3.89119e-75	0.845
comp7260_c0_seq2	abc transporter b family member 20	464	2.02177e-38	0.913
comp5566_c0_seq1	abc transporter b family member 25-like	272	3.52056e-53	0.996
comp12364_c0_seq1	abc transporter b family member 26	496	2.75254e-55	0.841
comp8140_c0_seq1	abc transporter b family member 28-like	209	3.29247e-07	0.8067
comp9630_c0_seq1	abc transporter b family member 28-like	764	3.35807e-105	0.846
comp1202_c0_seq1	abc transporter b family member 4	713	2.48785e-72	0.61
comp2912_c0_seq1	abc transporter b family member 4	587	4.50431e-47	0.898
comp2912_c0_seq2	abc transporter b family member 4	288	1.56166e-23	0.613
comp4876_c0_seq1	abc transporter b family member 4	303	3.10351e-40	0.917
comp4876_c0_seq4	abc transporter b family member 4	624	6.19833e-84	0.959
comp4876_c0_seq5	abc transporter b family member 4	383	5.70842e-63	0.91
comp4876_c0_seq7	abc transporter b family member 4	315	3.98719e-46	0.858
comp4876_c1_seq1	abc transporter b family member 4	515	5.86683e-86	0.784
comp4876_c1_seq2	abc transporter b family member 4	298	6.88212e-34	0.727
comp4876_c1_seq3	abc transporter b family member 4	843	1.72405e-148	0.939
comp5474_c0_seq1	abc transporter b family member 4	480	3.15557e-43	0.906
comp6033_c0_seq1	abc transporter b family member 4	322	1.86896e-62	0.924
comp10338_c0_seq1	abc transporter b family member 4	504	3.60198e-72	0.826
comp13243_c0_seq1	abc transporter b family member 4	353	4.69436e-53	0.842
comp2997_c0_seq1	abc transporter b family member 4-like	359	6.66646e-38	0.854
comp4876_c0_seq2	abc transporter b family member 4-like	278	3.93496e-41	0.968
comp4876_c0_seq6	abc transporter b family member 4-like	271	4.32771e-53	0.973
comp5474_c0_seq3	abc transporter b family member 4-like	638	4.95296e-70	0.927
comp5474_c0_seq5	abc transporter b family member 4-like	689	1.35739e-58	0.919
comp6514_c0_seq1	abc transporter b family member 4-like	325	1.85004e-63	0.974
comp7260_c0_seq1	abc transporter b family member 6	463	8.64655e-36	0.915
comp12773_c0_seq1	abc transporter b family member 6	304	7.13005e-51	0.91
comp13241_c0_seq1	abc transporter b family member 8-like	529	3.14798e-75	0.951
comp869_c0_seq1	abc transporter b family member mitochondrial	1521	6.16627e-152	0.816
comp869_c0_seq3	abc transporter b family member mitochondrial-like	368	4.69993e-72	0.965
comp632_c0_seq1	abc transporter c family member 10	397	5.39318e-80	0.957
comp1850_c0_seq1	abc transporter c family member 10	215	1.10017e-22	0.922
comp1850_c0_seq2	abc transporter c family member 10	290	8.46081e-27	0.756
comp1850_c0_seq3	abc transporter c family member 10	449	3.7905e-60	0.87
comp1850_c0_seq4	abc transporter c family member 10	536	1.91824e-90	0.894
comp2377_c0_seq1	abc transporter c family member 10	1818	0	0.68
comp7232_c0_seq1	abc transporter c family member 10	698	1.0084e-114	0.882
comp7989_c0_seq1	abc transporter c family member 10	1366	1.41297e-165	0.739
comp9289_c0_seq1	abc transporter c family member 10	658	1.75561e-80	0.839
comp9449_c0_seq1	abc transporter c family member 10	303	8.69001e-44	0.942
comp9858_c0_seq1	abc transporter c family member 10	494	4.0582e-63	0.846
comp11900_c0_seq1	abc transporter c family member 10	258	2.92619e-18	0.7125
comp10653_c0_seq1	abc transporter c family member 13	868	2.93655e-71	0.826
comp1456_c0_seq1	abc transporter c family member 13-like	1049	7.1406e-103	0.667
comp10989_c0_seq1	abc transporter c family member 14	1098	2.69019e-124	0.976
comp11309_c0_seq1	abc transporter c family member 14	466	4.9634e-69	0.819
comp416_c0_seq1	abc transporter c family member 2	1434	0	0.973
comp1111_c0_seq1	abc transporter c family member 2	413	2.17919e-36	0.866
comp5652_c0_seq6	abc transporter c family member 2	341	5.73403e-60	0.953
comp5652_c0_seq7	abc transporter c family member 2	525	1.80518e-98	0.949
comp5652_c0_seq8	abc transporter c family member 2	388	5.83859e-54	0.98
comp5652_c0_seq9	abc transporter c family member 2	331	1.01134e-58	0.951
comp5652_c0_seq11	abc transporter c family member 2	344	7.6408e-67	0.967
comp11080_c0_seq1	abc transporter c family member 3	1317	2.514e-102	0.737
comp8495_c0_seq1	abc transporter c family member 4-like	551	1.0319e-42	0.726
comp4536_c0_seq1	abc transporter c family member 5	964	1.29116e-165	0.958
comp4536_c0_seq2	abc transporter c family member 5	204	3.15207e-38	0.984
comp4536_c0_seq4	abc transporter c family member 5	470	2.81222e-83	0.937
comp4633_c0_seq1	abc transporter c family member 5	650	4.26375e-140	0.97
comp10758_c0_seq1	abc transporter c family member 5-like	484	1.1704e-72	0.874
comp6267_c0_seq1	abc transporter c family member 8	407	9.62255e-22	0.775
comp2270_c0_seq1	abc transporter c family member 8-like	1960	0	0.86
comp617_c0_seq1	abc transporter c family member 9	1058	0	0.952
comp2979_c0_seq2	abc transporter c family member 9	655	6.4234e-106	0.961
comp12146_c0_seq1	abc transporter c family member 9	368	2.814e-47	0.99
comp2979_c0_seq1	abc transporter c family member 9-like	1996	0	0.83
comp8906_c0_seq1	abc transporter d family member 1	664	7.26583e-75	0.931
comp3695_c0_seq2	abc transporter d family member 1-like	930	4.29811e-135	0.87
comp8501_c0_seq1	abc transporter d family member 1-like	499	6.48346e-43	0.601
comp11252_c0_seq1	abc transporter d family member 1-like	368	1.02188e-73	0.956
comp4260_c0_seq3	abc transporter e family member 2-like	1487	0	0.866
comp5468_c0_seq2	abc transporter f family member 1	652	9.52556e-156	0.972
comp5468_c0_seq4	abc transporter f family member 1	915	0	0.972
comp287_c0_seq1	abc transporter f family member 3	1454	0	0.941
comp1609_c0_seq1	abc transporter f family member 3-like	817	6.14696e-95	0.894
comp1064_c0_seq1	abc transporter f family member 4	355	4.31901e-42	0.949
comp1499_c0_seq1	abc transporter f family member 4	785	3.20511e-92	0.873
comp3967_c0_seq1	abc transporter f family member 5	344	1.49106e-41	0.968
comp5081_c0_seq4	abc transporter family protein	307	8.39582e-62	0.964
comp12578_c0_seq1	abc transporter family protein	463	3.38526e-20	0.595
comp1600_c0_seq1	abc transporter g family member 14-like	2012	0	0.88
comp5363_c1_seq8	abc transporter g family member 29-like	402	6.45935e-63	0.927
comp13877_c0_seq1	abc transporter g family protein	528	5.92128e-08	0.462
comp5081_c0_seq3	abc transporter i family member 19	339	8.24947e-34	0.929
comp5081_c0_seq5	abc transporter i family member 19	340	6.58056e-39	0.895
comp5164_c0_seq3	abc transporter i family member 20-like	893	3.03251e-147	0.9
comp10166_c0_seq1	abc transporter i family member chloroplastic	539	5.29817e-92	0.878
comp7302_c0_seq1	abc transporter-like	2379	0	0.906
comp6223_c0_seq1	abc-2 type transporter family protein	499	1.77415e-61	0.974
comp7867_c0_seq1	aberrant pollen transmission1	492	6.76385e-42	0.77
comp259_c0_seq1	abhydrolase domain-containing protein 4-like	1765	0	0.78
comp6609_c0_seq1	abhydrolase domain-containing protein fam108c1-like	440	1.68342e-81	0.965
comp5319_c0_seq1	abi3-interacting protein 2	215	1.36165e-40	0.932
comp5319_c0_seq4	abi3-interacting protein 2	202	1.87682e-26	0.977
comp5319_c0_seq5	abi3-interacting protein 2	319	2.60111e-53	0.887
comp5319_c0_seq6	abi3-interacting protein 2	460	4.07516e-33	0.884
comp5319_c0_seq7	abi3-interacting protein 2	378	3.7581e-36	0.941
comp436_c0_seq2	abscisic acid insensitive 8 homologue	510	7.55645e-54	0.98
comp2572_c0_seq3	abscisic acid insensitive 8 homologue	894	8.33988e-83	0.81
comp9599_c0_seq1	abscisic acid receptor pyl4-like	252	5.45315e-34	0.875
comp9490_c0_seq1	abscisic acid receptor pyl8-like	861	5.73347e-88	0.98
comp8976_c0_seq1	abscisic acid-induced protein	758	7.94568e-65	0.829
comp5112_c0_seq1	abscisic acid-induced protein - rice	203	4.13162e-40	0.959
comp10196_c0_seq1	abscisic acid-insensitive 5-like protein 5-like	865	4.7336e-82	0.923
comp5494_c0_seq2	abscisic stress ripening	780	6.50055e-28	0.912
comp5494_c0_seq3	abscisic stress ripening	802	7.58344e-28	0.912
comp5494_c0_seq4	abscisic stress ripening	624	1.89438e-28	0.827
comp34_c0_seq1	abscisic stress-ripening protein 1	338	6.81373e-07	0.9167
comp2132_c0_seq1	abscisic stress-ripening protein 2	314	1.38867e-33	0.932
comp2132_c0_seq2	abscisic stress-ripening protein 2	368	1.3265e-36	0.926
comp2132_c0_seq3	abscisic stress-ripening protein 2	211	4.70387e-24	0.882
comp3199_c0_seq1	abscisic stress-ripening protein 2	272	2.01075e-14	1
comp5494_c0_seq1	abscisic stress-ripening protein 2	201	4.08666e-13	0.74
comp8559_c0_seq1	ac023240_27 chloroplast inner envelope protein	668	4.05721e-67	0.823
comp4762_c0_seq2	ac068923_23 epoxide hydrolase	304	5.05878e-43	0.925
comp10293_c0_seq1	ac068924_29 non-ltr retroelement reverse transcriptase	504	3.83566e-47	0.803
comp4477_c0_seq3	ac069158_5 transposable element	856	6.57411e-80	0.668
comp4228_c0_seq1	ac074196_2 transmembrane protein	232	5.5581e-38	0.915
comp12903_c0_seq1	ac077693_29 dna-binding 5 -partial	501	9.33764e-73	0.744
comp1401_c1_seq1	ac078840_24 myosin	1380	0	0.942
comp12944_c0_seq1	ac078948_18 serine protease	573	2.36792e-11	0.6517
comp2462_c0_seq1	ac079179_7 dna2-nam7 helicase family protein	2034	0	0.766
comp11214_c0_seq1	ac079853_1 myosin heavy chain-like	464	1.03637e-37	0.902
comp5058_c0_seq1	ac084380_15 protein kinase	766	3.99626e-121	0.902
comp11155_c0_seq1	ac087852_29 reverse transcriptase	675	4.4409e-10	0.629
comp9075_c0_seq1	ac090120_16 small ribonucleoprotein	506	1.08383e-22	0.617
comp13993_c0_seq1	ac115686_13 disease resistance response protein	306	1.49289e-35	0.641
comp5585_c0_seq5	acetate-- ligase chloroplastic glyoxysomal-like	346	6.86674e-72	0.971
comp5585_c0_seq6	acetate-- ligase chloroplastic glyoxysomal-like	1300	0	0.936
comp11346_c0_seq1	acetolactate partial	1362	3.14912e-139	0.694
comp6585_c0_seq1	acetolactate synthase amino acid binding protein	1182	0	0.877
comp13349_c0_seq1	acetolactate synthase small subunit	500	9.62323e-67	0.814
comp10097_c0_seq1	acetyl- biotin carboxylase subunit	503	1.51029e-83	0.777
comp9606_c0_seq1	acetyl- carboxylase 1	1245	0	0.893
comp3732_c0_seq1	acetyl- cytosolic 1	539	4.63176e-82	0.95
comp3732_c0_seq2	acetyl- cytosolic 1	527	1.10913e-109	0.969
comp8370_c0_seq1	acetyl- cytosolic 1	336	7.15758e-52	0.962
comp3732_c1_seq1	acetyl- cytosolic 2	437	1.87246e-28	0.984
comp5585_c0_seq1	acetyl-coenzyme a cytoplasmic	523	2.99522e-116	0.969
comp1521_c0_seq1	acetyl-coenzyme a synthetase	1471	0	0.935
comp6636_c0_seq1	acetyl-coenzyme a synthetase	946	2.71598e-164	0.984
comp6976_c0_seq1	acetyl-coenzyme a synthetase	1247	1.08432e-129	0.74
comp10140_c0_seq1	acetyl-coenzyme a synthetase	484	2.58485e-71	0.903
comp9382_c0_seq1	acetylglutamate kinase	546	1.89059e-72	0.995
comp3666_c0_seq2	acetylornithine deacetylase	951	0	0.92
comp3666_c0_seq3	acetylornithine deacetylase	471	9.92861e-43	0.991
comp13063_c0_seq1	acetylornithine mitochondrial	575	8.91086e-65	0.709
comp13320_c0_seq1	achain crystal structure of engineered northeast structural genomics consortium target	480	1.42662e-08	0.568
comp5556_c0_seq2	achain crystal structure of the 3 fkbp domains of wheat fkbp73	248	1.23347e-44	0.95
comp4670_c0_seq3	achain localization of the large subunit ribosomal proteins into a a cryo-em map of triticum aestivum translating 80s ribosome	215	1.67005e-38	0.978
comp4849_c0_seq9	achain open and closed forms of i1790y human prp8 rnase h-like domain with bound mg ion	233	9.24659e-46	0.994
comp7448_c0_seq1	achain structure of the complex of l-benzylsuccinate with wheat serine carboxypeptidase ii at angstroms resolution	407	5.01276e-84	0.966
comp856_c0_seq1	acid phosphatase	1636	0	0.861
comp2105_c0_seq1	acid phosphatase vanadium-dependent haloperoxidase related	887	7.19007e-100	0.956
comp13190_c0_seq1	acidic 82 kda	485	3.0261e-55	0.938
comp6495_c0_seq1	acidic beta- -glucanase	273	2.33591e-25	0.928
comp4001_c0_seq1	acidic leucine-rich nuclear phosphoprotein 32-related protein 1	647	3.71796e-89	0.94
comp4001_c0_seq2	acidic leucine-rich nuclear phosphoprotein 32-related protein 1	1061	9.86425e-10	0.93
comp4001_c0_seq3	acidic leucine-rich nuclear phosphoprotein 32-related protein 1	900	4.21086e-15	0.9088
comp5607_c0_seq2	aconitate cytoplasmic	434	1.98525e-84	0.981
comp5607_c0_seq7	aconitate cytoplasmic	777	1.14367e-89	0.92
comp5634_c0_seq1	aconitate cytoplasmic	425	1.49328e-89	0.974
comp5634_c0_seq2	aconitate cytoplasmic	458	3.49877e-99	0.974
comp5634_c0_seq4	aconitate cytoplasmic	704	2.08078e-94	0.978
comp5634_c0_seq5	aconitate cytoplasmic	395	1.44615e-76	0.986
comp5634_c0_seq8	aconitate cytoplasmic	503	4.91938e-99	0.976
comp6984_c0_seq1	aconitate cytoplasmic	263	3.17631e-38	0.898
comp5607_c0_seq6	aconitate cytoplasmic-like	971	0	0.98
comp8547_c0_seq1	acs-like protein	804	4.86448e-160	0.89
comp9560_c0_seq1	act domain containing expressed	344	5.53301e-27	0.938
comp5400_c0_seq2	act domain containing protein	424	3.29593e-16	0.991
comp5400_c0_seq3	act domain containing protein	614	2.36004e-89	0.929
comp13614_c0_seq1	act domain-containing protein	561	1.48321e-70	0.815
comp4700_c0_seq6	act-domain-containing protein kinase	470	1.05073e-11	0.8233
comp5299_c0_seq18	actin	396	3.77942e-91	0.99
comp11358_c0_seq1	actin	242	8.93157e-23	0.902
comp11724_c0_seq1	actin	245	7.88217e-32	0.966
comp3309_c0_seq1	actin 1	490	2.34035e-114	0.992
comp5299_c0_seq12	actin 4	252	3.38516e-53	0.996
comp808_c0_seq1	actin associated protein	226	5.32861e-18	0.804
comp6270_c0_seq1	actin depolymerization factor-like protein	674	4.78027e-77	0.837
comp5430_c0_seq1	actin depolymerizing factor	693	1.95889e-94	0.88
comp5299_c0_seq3	actin family protein isoform 1	414	9.4217e-64	0.992
comp5299_c0_seq21	actin isoform zwei	311	1.07981e-52	0.913
comp3242_c0_seq1	actin partial	245	2.03199e-20	0.991
comp4923_c0_seq2	actin partial	415	3.83787e-69	0.81
comp4998_c0_seq3	actin partial	354	8.27809e-81	0.986
comp5299_c0_seq8	actin partial	244	3.48787e-50	0.984
comp5299_c0_seq17	actin partial	606	2.77253e-95	0.99
comp2195_c0_seq2	actin- partial	270	3.86054e-56	0.983
comp2195_c0_seq1	actin related protein 1	346	1.8588e-55	0.998
comp7085_c0_seq1	actin-depolymerizing factor 5	590	1.32467e-16	0.8
comp6434_c0_seq1	actin-depolymerizing factor 6	798	3.21854e-99	0.949
comp3328_c0_seq1	actin-depolymerizing factor family protein	392	2.17398e-32	0.888
comp5299_c0_seq6	actin-like protein	489	1.10936e-111	0.993
comp5299_c0_seq15	actin-like protein	333	5.05035e-66	0.993
comp5808_c0_seq1	actin-like protein	431	2.00042e-53	0.99
comp9330_c0_seq1	actin-related protein 2 3 complex subunit 3-like	374	7.84062e-51	0.921
comp11020_c0_seq1	actin-related protein 2 3 complex subunit 4-like	985	1.68985e-103	0.931
comp11345_c0_seq1	actin-related protein 2 3 complex subunit 5	670	2.92744e-70	0.97
comp4705_c0_seq1	actin-related protein 2-like	517	3.06302e-73	0.759
comp537_c1_seq1	actin-related protein 4	505	7.69963e-111	0.942
comp8176_c0_seq1	actin-related protein 4	274	1.99789e-54	0.966
comp537_c0_seq1	actin-related protein 4-like	318	8.78202e-52	0.909
comp5737_c0_seq1	actin-related protein 5-like	499	4.16289e-31	0.901
comp10117_c0_seq1	actin-related protein 5-like	1255	2.45616e-151	0.843
comp12540_c0_seq1	actin-related protein 6-like	445	2.44066e-54	0.69
comp9833_c0_seq1	actin-related protein 7	848	1.92325e-77	0.641
comp6271_c0_seq1	actin-related protein 9	262	7.80427e-47	0.88
comp9334_c0_seq1	actin-related protein 9-like	1313	9.00927e-168	0.832
comp2378_c0_seq1	activating molecule in becn1-regulated autophagy protein 1	853	3.37332e-129	0.765
comp14133_c0_seq1	activating signal cointegrator 1 complex subunit 2	363	9.79108e-23	0.915
comp2501_c0_seq1	activating signal cointegrator 1 complex subunit 3	956	1.50982e-127	0.729
comp7082_c0_seq1	activating signal cointegrator 1 complex subunit 3	1298	0	0.87
comp8166_c0_seq1	activating signal cointegrator 1 complex subunit 3	662	9.88956e-127	0.933
comp4610_c0_seq3	activator of 90 kda heat shock protein atpase	332	7.90971e-19	0.823
comp2314_c0_seq2	activator of 90 kda heat shock protein atpase homolog 1	854	4.52827e-106	0.934
comp1250_c0_seq1	acyl activating enzyme	1498	1.13076e-173	0.859
comp1109_c0_seq1	acyl- binding	499	1.91449e-13	0.84
comp8063_c0_seq1	acyl- binding	855	3.10575e-118	0.954
comp3023_c0_seq2	acyl- -binding domain-containing protein 3	242	8.68181e-20	0.91
comp2861_c0_seq2	acyl- -binding domain-containing protein 4	702	8.23003e-97	0.937
comp5464_c0_seq13	acyl- -binding domain-containing protein 4-like	603	1.80757e-92	0.852
comp3023_c0_seq1	acyl binding expressed	798	6.69184e-92	0.847
comp7605_c0_seq1	acyl binding expressed	509	3.30384e-88	0.641
comp2861_c0_seq1	acyl- binding family expressed	718	3.12896e-100	0.711
comp7591_c0_seq1	acyl- binding family expressed	504	6.07647e-70	0.852
comp2773_c0_seq1	acyl- -binding protein	600	4.07293e-40	0.889
comp3552_c0_seq1	acyl carrier protein	274	1.92513e-14	0.988
comp6360_c0_seq1	acyl carrier protein	513	7.39867e-55	0.962
comp7851_c0_seq1	acyl carrier protein	485	1.11294e-55	0.837
comp8753_c0_seq1	acyl carrier protein 3	526	1.19997e-43	0.95
comp9371_c0_seq1	acyl carrier protein 3	532	1.18078e-19	0.623
comp8359_c0_seq1	acyl carrier protein chloroplastic	845	1.07638e-40	0.81
comp880_c0_seq1	acyl- dehydrogenase family member 10-like	701	1.38421e-55	0.691
comp5167_c0_seq1	acyl- dehydrogenase family member 10-like	1004	0	0.937
comp5167_c0_seq2	acyl- dehydrogenase family member 10-like	814	1.93625e-62	0.976
comp5167_c0_seq3	acyl- dehydrogenase family member 10-like	753	5.04935e-179	0.89
comp11945_c0_seq1	acyl- n-acyltransferases family protein isoform 1	654	8.93089e-86	0.983
comp1510_c0_seq1	acyl- synthetase	822	8.11313e-73	0.727
comp9644_c0_seq1	acyl- synthetase family member 4	870	1.04611e-159	0.813
comp6804_c0_seq1	acyl- thioesterase catalytic acting on ester bonds	768	7.95305e-68	0.704
comp3677_c0_seq1	acyl-(acyl-carrier-protein) chloroplastic	692	3.26847e-95	0.941
comp4343_c0_seq2	acylamino-acid-releasing enzyme	224	1.01844e-38	0.902
comp10344_c0_seq1	acylamino-acid-releasing enzyme	621	1.81822e-98	0.882
comp4343_c0_seq1	acylamino-acid-releasing enzyme-like	880	2.43166e-125	0.792
comp2520_c0_seq2	acyl-atp thioesterase	2063	0	0.901
comp3810_c0_seq1	acyl-coenzyme a oxidase peroxisomal	1086	8.47716e-180	0.911
comp5259_c0_seq2	acyl-coenzyme a oxidase peroxisomal	215	7.49147e-44	0.987
comp5259_c0_seq4	acyl-coenzyme a oxidase peroxisomal	238	6.38113e-45	0.968
comp5259_c0_seq5	acyl-coenzyme a oxidase peroxisomal	218	3.12433e-35	0.99
comp7133_c0_seq1	acyl-coenzyme a oxidase peroxisomal	245	5.22725e-16	0.809
comp9103_c0_seq1	acyl-coenzyme a oxidase peroxisomal	333	3.78295e-25	0.955
comp5259_c0_seq1	acyl-coenzyme a oxidase peroxisomal expressed	249	1.14496e-35	0.978
comp2772_c0_seq1	acyl-coenzyme a oxidase peroxisomal-like	419	1.95141e-34	0.701
comp4699_c0_seq2	acyl-coenzyme a oxidase peroxisomal-like	1076	7.2178e-169	0.951
comp4699_c0_seq3	acyl-coenzyme a oxidase peroxisomal-like	887	1.88747e-154	0.967
comp5259_c0_seq3	acyl-coenzyme a oxidase peroxisomal-like	903	3.44349e-122	0.792
comp12952_c0_seq1	acyl-coenzyme a thioesterase 13-like	411	1.27858e-36	0.921
comp2930_c0_seq1	acyl-coenzyme a thioesterase 8-like	884	1.59007e-178	0.9
comp8355_c0_seq1	acyl-coenzyme a thioesterase 8-like	419	1.89607e-87	0.936
comp11202_c0_seq1	acyl-protein thioesterase 1	488	5.785e-79	0.816
comp3658_c0_seq1	acyl-protein thioesterase 2	948	0	0.966
comp2771_c0_seq1	adagio-like protein 1	654	3.43045e-98	0.972
comp2771_c0_seq2	adagio-like protein 1	492	1.41809e-105	0.986
comp14007_c0_seq1	adagio-like protein 2	508	2.1706e-09	0.581
comp1474_c0_seq1	adagio-like protein 2-like	702	3.68891e-110	0.88
comp9551_c0_seq1	adapter protein ath-55	940	0	0.95
comp7055_c0_seq1	adapter-related protein complex 4 epsilon 1 subunit	520	9.33605e-80	0.894
comp2981_c0_seq3	adaptin n terminal	340	1.5914e-47	0.969
comp5135_c0_seq9	adaptin n terminal	237	1.13195e-41	1
comp5161_c0_seq4	adaptin n terminal region family expressed	935	7.14019e-74	0.895
comp5161_c0_seq6	adaptin n terminal region family expressed	1120	2.79583e-166	0.876
comp5161_c0_seq7	adaptin n terminal region family expressed	312	1.29959e-55	0.901
comp5161_c0_seq8	adaptin n terminal region family expressed	979	1.21138e-123	0.925
comp5636_c0_seq3	adenine nucleotide translocator	595	1.75487e-37	0.908
comp4781_c0_seq1	adenine phosphoribosyltransferase 1-like	726	3.83171e-141	0.936
comp12797_c0_seq1	adenosine 3-phospho 5-phosphosulfate transporter 1	595	1.06456e-42	0.877
comp8642_c0_seq1	adenosine 5 -phosphosulfate reductase 3	1364	3.91259e-121	0.833
comp5633_c0_seq1	adenosine kinase	485	3.53905e-94	0.976
comp5633_c0_seq3	adenosine kinase 2	371	9.4294e-81	0.977
comp6723_c0_seq1	adenyl cyclase	616	7.14987e-42	0.952
comp1295_c0_seq1	adenylate cyclase regulatory isoform x1	1213	7.74107e-157	0.784
comp4311_c0_seq1	adenylate kinase	274	8.61236e-34	0.852
comp8974_c0_seq1	adenylate kinase	917	2.07122e-139	0.851
comp9106_c0_seq1	adenylate kinase	648	1.89078e-68	0.86
comp3277_c0_seq1	adenylate kinase b-like	1092	7.5467e-120	0.947
comp4311_c0_seq5	adenylate kinase chloroplastic	872	1.42608e-68	0.779
comp4215_c0_seq1	adenylosuccinate chloroplastic	438	2.35136e-13	0.988
comp4215_c0_seq2	adenylosuccinate chloroplastic	757	2.81778e-152	0.976
comp2649_c0_seq1	adenylyl cyclase-associated protein	395	3.10882e-35	0.926
comp8843_c0_seq1	adenylyl cyclase-like	479	6.82696e-66	0.792
comp8179_c0_seq1	adenylyl-sulfate kinase	955	5.76767e-96	0.732
comp8177_c0_seq1	adipocyte plasma membrane-associated	535	4.84356e-79	0.85
comp33_c0_seq2	adipocyte plasma membrane-associated protein	756	1.32105e-92	0.834
comp13682_c0_seq1	adiponectin receptor protein 1-like	468	8.20791e-15	0.652
comp8821_c0_seq1	adipor-like receptor	491	6.23466e-38	0.96
comp12303_c0_seq1	adipor-like receptor cg5315-like	511	5.99291e-40	0.729
comp2482_c0_seq1	adipor-like receptor cg5315-like isoform x1	1009	1.71825e-108	0.857
comp8040_c0_seq1	adp-glucose pyrophosphorylase embryo small subunit	202	1.20834e-36	0.99
comp11369_c0_seq1	adp-glucose pyrophosphorylase embryo small subunit	327	1.96249e-50	0.977
comp4362_c0_seq1	adp-glucose pyrophosphorylase family expressed	566	2.25231e-74	0.956
comp4362_c0_seq3	adp-glucose pyrophosphorylase family expressed	252	1.65582e-42	0.979
comp4362_c0_seq5	adp-glucose pyrophosphorylase family expressed	430	1.15551e-54	0.931
comp12720_c0_seq1	adp-glucose pyrophosphorylase large subunit	475	1.21013e-57	0.737
comp11355_c0_seq1	adp-glucose pyrophosphorylase leaves small subunit	216	8.28372e-23	0.97
comp4088_c0_seq1	adp-glucose pyrophosphorylase small subunit	1390	0	0.87
comp3905_c0_seq1	adp-ribosylation factor	392	1.49519e-27	0.986
comp8607_c0_seq1	adp-ribosylation factor	230	4.95412e-32	1
comp2804_c0_seq1	adp-ribosylation factor 2-like	207	4.26789e-43	1
comp5466_c0_seq1	adp-ribosylation factor 2-like	597	2.54688e-61	0.961
comp3187_c0_seq1	adp-ribosylation factor 3	264	1.7396e-33	0.954
comp3187_c0_seq2	adp-ribosylation factor 3	326	1.20606e-22	0.97
comp3747_c0_seq1	adp-ribosylation factor gtpase-activating protein agd12-like	522	3.13874e-75	0.901
comp3747_c0_seq2	adp-ribosylation factor gtpase-activating protein agd12-like isoform x1	694	1.75064e-73	0.885
comp165_c0_seq1	adp-ribosylation factor gtpase-activating protein agd14	612	1.18318e-102	0.872
comp8467_c0_seq1	adp-ribosylation factor gtpase-activating protein agd14	1389	2.05715e-177	0.869
comp8534_c0_seq1	adp-ribosylation factor gtpase-activating protein agd14	491	3.23015e-47	0.679
comp9575_c0_seq1	adp-ribosylation factor gtpase-activating protein agd14	926	2.49405e-151	0.806
comp12445_c0_seq1	adp-ribosylation factor gtpase-activating protein agd14	511	1.69435e-13	0.8044
comp7502_c0_seq1	adp-ribosylation factor gtpase-activating protein agd2-like	863	1.60619e-111	0.83
comp8823_c0_seq1	adp-ribosylation factor gtpase-activating protein agd2-like	789	6.85348e-117	0.848
comp8303_c0_seq1	adp-ribosylation factor gtpase-activating protein agd3	707	4.68876e-132	0.958
comp10970_c0_seq1	adp-ribosylation factor gtpase-activating protein agd3	474	4.34061e-48	0.671
comp9320_c0_seq1	adp-ribosylation factor gtpase-activating protein agd3-like	726	4.03749e-107	0.876
comp10951_c0_seq1	adp-ribosylation factor gtpase-activating protein agd3-like	717	7.68186e-78	0.678
comp4571_c0_seq5	adp-ribosylation factor gtpase-activating protein agd5	392	1.42614e-50	0.841
comp4571_c0_seq6	adp-ribosylation factor gtpase-activating protein agd5	594	3.09018e-68	0.832
comp4571_c0_seq7	adp-ribosylation factor gtpase-activating protein agd5	395	5.16072e-40	0.942
comp4571_c0_seq12	adp-ribosylation factor gtpase-activating protein agd5	270	1.68194e-26	0.82
comp4399_c0_seq1	adp-ribosylation factor gtpase-activating protein agd8	303	3.99335e-42	0.906
comp4399_c0_seq2	adp-ribosylation factor gtpase-activating protein agd8	450	2.26686e-61	0.979
comp4399_c0_seq4	adp-ribosylation factor gtpase-activating protein agd8	258	9.89156e-37	0.847
comp4399_c0_seq5	adp-ribosylation factor gtpase-activating protein agd8	235	4.6765e-31	0.824
comp4399_c0_seq8	adp-ribosylation factor gtpase-activating protein agd8	851	7.79368e-50	0.79
comp11442_c0_seq1	adp-ribosylation factor gtpase-activating protein agd8	526	5.43842e-40	0.703
comp2346_c0_seq1	adp-ribosylation factor isoform cra_a	209	3.02418e-43	1
comp1643_c0_seq1	adp-ribosylation factor-like protein 5a	601	8.01225e-77	0.966
comp11580_c0_seq1	adp-ribosylation factor-like protein 8b-like	847	6.67877e-92	0.955
comp7414_c0_seq1	adp-ribosylation factor-related protein 1	593	2.65226e-30	0.88
comp9733_c0_seq1	adrenodoxin-like mitochondrial-like	673	2.18838e-66	0.908
comp5599_c0_seq3	AE001886_6hypothetical protein DR_0254	443	3.62278e-12	0.624
comp5785_c0_seq1	AE001886_6hypothetical protein DR_0254	213	0.0001415	0.67
comp7118_c0_seq1	AE001886_6hypothetical protein DR_0254	496	1.74471e-16	0.644
comp14000_c0_seq1	aegilops speltoides mrna for ko2 protein	229	5.45528e-107	0.98
comp6233_c0_seq1	aestivum stearoyl-acp desaturase	884	1.45675e-128	0.988
comp4990_c0_seq1	af123610_10nadph-cytochrome p450 reductase	665	2.8264e-157	0.944
comp5313_c0_seq1	af161719_1vacuolar targeting receptor bp-80	602	1.08602e-63	0.872
comp5313_c0_seq3	af161719_1vacuolar targeting receptor bp-80	545	1.40659e-109	0.969
comp5402_c0_seq8	af261107_1sucrose-phosphate synthase	208	2.43023e-40	0.997
comp6232_c0_seq1	af310160_1sucrose-phosphate synthase	845	3.59317e-111	0.869
comp9997_c0_seq1	af310160_1sucrose-phosphate synthase	636	1.80143e-68	0.848
comp5152_c0_seq2	af321557_1sucrose-6f-phosphate phosphohydrolase spp2	368	1.17231e-62	0.983
comp5152_c0_seq3	af321557_1sucrose-6f-phosphate phosphohydrolase spp2	607	1.58128e-67	0.924
comp578_c0_seq1	af324672_1 at2g20820	513	8.61023e-24	0.839
comp11814_c0_seq1	af370729_1cbf-like protein	492	7.87424e-33	0.683
comp13814_c0_seq1	af378034_1reverse transcriptase	522	1.274e-55	0.829
comp3834_c0_seq2	af434705_1 transcription factor x1	417	1.30106e-64	0.929
comp3834_c0_seq3	af434705_1 transcription factor x1	654	8.33983e-69	0.588
comp3834_c0_seq4	af434705_1 transcription factor x1	253	4.47204e-39	0.924
comp3834_c0_seq5	af434705_1 transcription factor x1	559	1.84036e-100	0.899
comp606_c0_seq2	af466646_7 polyprotein	856	2.62337e-44	0.707
comp11590_c0_seq1	af466646_9 gag-pol polyprotein	732	8.7257e-06	0.532
comp2953_c0_seq1	af479038_1holocarboxylase partial	202	6.26872e-05	0.6
comp2953_c0_seq2	af479038_1holocarboxylase partial	399	8.90848e-71	0.899
comp12294_c0_seq1	af479053_1s-locus protein partial	511	3.91608e-68	0.986
comp10189_c0_seq1	agc protein kinase	545	4.45517e-19	0.5886
comp3007_c0_seq1	agenet domain containing expressed	454	7.23354e-81	0.787
comp3007_c0_seq2	agenet domain containing expressed	272	1.49374e-51	0.757
comp7816_c0_seq1	agenet domain containing expressed	1861	0	0.78
comp7969_c0_seq1	agenet domain containing expressed	686	6.86351e-104	0.712
comp10943_c0_seq1	agenet domain containing expressed	517	2.31618e-47	0.744
comp2464_c0_seq2	agenet domain containing protein isoform 1	251	6.14629e-35	0.81
comp13829_c0_seq1	agmatine coumaroyltransferase-1	592	3.22168e-52	0.975
comp12875_c0_seq1	agmatine coumaroyltransferase-1-like	638	3.61307e-116	0.787
comp4063_c0_seq1	agmatine coumaroyltransferase-2-like	846	2.17511e-170	0.817
comp4063_c0_seq2	agmatine coumaroyltransferase-2-like	296	1.6211e-63	0.945
comp4063_c0_seq4	agmatine coumaroyltransferase-2-like	542	3.03744e-55	0.95
comp9003_c0_seq1	agmatine coumaroyltransferase-2-like	789	2.71047e-83	0.711
comp1715_c0_seq1	agmatine deiminase	1372	0	0.886
comp8416_c0_seq1	ahm1(at hook-containing mar binding protein1)-like protein	532	4.0633e-68	0.648
comp6170_c0_seq1	aintegumenta-like protein	500	5.41485e-87	0.797
comp3144_c0_seq1	ala-interacting subunit 3	1305	0	0.911
comp7051_c0_seq1	ala-interacting subunit 3	1551	9.29078e-144	0.915
comp1125_c0_seq1	ala-interacting subunit 5	1574	0	0.849
comp5136_c0_seq1	alanine aminotransferase	293	1.76328e-29	0.952
comp5136_c0_seq2	alanine aminotransferase	611	1.98928e-110	0.971
comp5136_c0_seq3	alanine aminotransferase	563	1.14037e-125	0.947
comp5136_c0_seq4	alanine aminotransferase	1002	0	0.957
comp6358_c0_seq1	alanine aminotransferase	394	4.91456e-63	0.971
comp2932_c0_seq1	alanine aminotransferase 2	826	5.34759e-116	0.926
comp3602_c0_seq1	alanine aminotransferase 2	1642	0	0.947
comp3512_c0_seq3	alanine--glyoxylate aminotransferase 2 homolog mitochondrial-like	283	8.9873e-38	0.968
comp3781_c0_seq1	alanine--glyoxylate aminotransferase 2 homolog mitochondrial-like	668	3.64876e-67	0.946
comp4224_c0_seq1	alanine--glyoxylate aminotransferase 2 homolog mitochondrial-like	1388	0	0.918
comp4224_c0_seq2	alanine--glyoxylate aminotransferase 2 homolog mitochondrial-like	459	1.80267e-43	0.957
comp5262_c0_seq2	alanine--glyoxylate aminotransferase 2 homolog mitochondrial-like	488	3.31026e-108	0.961
comp8598_c0_seq1	alanine--glyoxylate aminotransferase 2 homolog mitochondrial-like	590	1.61998e-23	0.843
comp1313_c0_seq1	alanine--glyoxylate aminotransferase 2-like protein mitochondrial	616	5.43261e-08	0.7
comp12335_c0_seq1	alanine--trna ligase-like	501	2.68837e-27	0.6667
comp5461_c0_seq1	alanyl-trna mitochondrial	310	1.82687e-60	0.96
comp5461_c0_seq4	alanyl-trna mitochondrial	261	7.5389e-44	0.946
comp5461_c0_seq9	alanyl-trna mitochondrial	403	1.93855e-86	0.973
comp5461_c0_seq12	alanyl-trna mitochondrial	421	4.17478e-66	0.941
comp5461_c0_seq17	alanyl-trna mitochondrial	657	1.02724e-133	0.903
comp5461_c0_seq19	alanyl-trna mitochondrial	1190	0	0.921
comp5461_c0_seq7	alanyl-trna synthetase	317	3.96371e-58	0.996
comp1190_c0_seq1	alba-like protein c9orf23-like protein	439	5.6428e-26	0.721
comp1190_c0_seq2	alba-like protein c9orf23-like protein	432	1.07405e-60	0.935
comp2902_c0_seq1	alba-like protein c9orf23-like protein	298	5.87953e-39	0.95
comp2198_c0_seq1	alcohol dehydrogenase	510	1.52793e-56	0.767
comp2198_c0_seq2	alcohol dehydrogenase	498	1.66716e-72	0.965
comp5493_c0_seq1	alcohol dehydrogenase	208	1.3441e-42	1
comp5493_c0_seq3	alcohol dehydrogenase	206	3.01505e-34	0.98
comp9873_c0_seq1	alcohol dehydrogenase	655	8.24761e-72	0.83
comp13681_c0_seq1	alcohol dehydrogenase	354	1.86217e-67	0.976
comp5493_c0_seq2	alcohol dehydrogenase adh1a	604	1.54819e-15	1
comp5493_c0_seq4	alcohol dehydrogenase adh1a	240	6.12129e-35	0.997
comp5493_c0_seq5	alcohol dehydrogenase adh1a	202	4.63831e-32	1
comp1345_c0_seq3	alcohol dehydrogenase class-3	444	1.96098e-39	0.974
comp1345_c0_seq1	alcohol dehydrogenase class-3-like	948	1.79527e-105	0.899
comp668_c0_seq1	alcohol dehydrogenase-like 3-like isoform x2	1423	1.83736e-171	0.77
comp4756_c0_seq4	aldehyde dehydrogenase	303	4.63087e-61	0.993
comp5584_c0_seq3	aldehyde dehydrogenase	656	6.62213e-49	0.994
comp12968_c0_seq1	aldehyde dehydrogenase	514	3.60135e-75	0.833
comp4924_c0_seq1	aldehyde dehydrogenase family 2 member c4	230	8.94175e-30	0.941
comp4924_c0_seq3	aldehyde dehydrogenase family 2 member c4	729	3.72501e-160	0.929
comp4924_c0_seq4	aldehyde dehydrogenase family 2 member c4	475	3.35899e-49	0.663
comp5220_c0_seq8	aldehyde dehydrogenase family 2 member mitochondrial	578	1.41648e-35	0.894
comp5584_c0_seq2	aldehyde dehydrogenase family 7 member a1	252	2.10739e-35	0.958
comp5584_c0_seq4	aldehyde dehydrogenase family 7 member a1	318	1.93188e-52	0.964
comp5372_c0_seq1	aldehyde dimeric nadp-preferring	249	8.79554e-50	0.93
comp5372_c0_seq5	aldehyde dimeric nadp-preferring	858	1.22689e-158	0.92
comp2478_c0_seq1	aldehyde oxidase 2	288	2.18345e-18	0.557
comp4045_c0_seq2	aldehyde oxidase 2	946	1.40429e-131	0.946
comp4045_c0_seq1	aldehyde oxidase 3	623	4.73055e-124	0.924
comp5929_c0_seq1	aldehyde oxidase 3	1401	0	0.87
comp13495_c0_seq1	aldehyde oxidase-like protein	507	3.46593e-80	0.882
comp2906_c0_seq1	aldo keto reductase family protein	432	9.00169e-46	0.914
comp4706_c0_seq5	aldo keto reductase family protein	359	4.01496e-31	0.966
comp4706_c0_seq6	aldo keto reductase family protein	287	2.09537e-30	0.976
comp7378_c0_seq1	aldo-keto reductase family 4 member c9	774	2.63429e-109	0.864
comp3001_c0_seq1	aldose 1-epimerase	1107	3.30672e-168	0.855
comp7049_c0_seq1	aldose 1-epimerase	1479	0	0.927
comp12295_c0_seq1	aldose 1-epimerase-like	747	1.76268e-72	0.641
comp227_c0_seq1	aldose reductase	282	2.18182e-08	0.762
comp3708_c0_seq1	aldose reductase	358	3.90536e-63	0.949
comp7990_c0_seq1	aldose reductase	624	7.36556e-51	0.844
comp11778_c0_seq1	aldose reductase	474	7.74889e-77	0.952
comp5040_c0_seq8	alg-2 interacting protein x-like	1128	1.83675e-174	0.956
comp5248_c0_seq1	alginate regulatory protein	206	3.40643e-17	0.8667
comp5248_c0_seq3	alginate regulatory protein	319	1.76804e-09	0.8211
comp4499_c0_seq4	alkaline alpha galactosidase 2	1035	2.2969e-117	0.771
comp6809_c0_seq1	alkaline ceramidase 3	1047	3.47061e-121	0.949
comp1466_c0_seq1	alkaline neutral invertase	791	2.67012e-169	0.92
comp8267_c0_seq1	alkaline neutral invertase	984	9.24986e-167	0.971
comp8243_c0_seq1	alkaline neutral invertase cinv2-like	1116	0	0.902
comp10224_c0_seq1	alkaline neutral invertase cinv2-like	460	4.05096e-61	0.751
comp8584_c0_seq1	allantoate chloroplastic	1169	4.40003e-157	0.973
comp1373_c0_seq1	allene oxide cyclase 4	521	2.06174e-70	0.972
comp7129_c0_seq1	allene oxide synthase	492	3.1631e-13	0.8629
comp7129_c0_seq2	allene oxide synthase	491	3.33689e-13	0.8629
comp2103_c0_seq1	allene oxide synthase 4-like	1371	3.3008e-150	0.676
comp6392_c0_seq1	allene oxide synthase 4-like	373	2.25587e-27	0.933
comp6037_c0_seq1	alliin lyase 1	512	1.93537e-66	0.838
comp4609_c0_seq4	alpha 1 subunit of 20s proteasome	520	8.82459e-68	0.991
comp8762_c0_seq1	alpha 3 subunit of 20s proteasome	953	3.83755e-78	0.736
comp304_c0_seq2	alpha beta fold family expressed	861	4.01784e-152	0.965
comp2184_c0_seq1	alpha beta fold family expressed	817	3.70407e-95	0.934
comp5154_c0_seq2	alpha beta fold family expressed	264	1.56428e-41	0.971
comp5154_c0_seq6	alpha beta fold family expressed	265	1.61367e-41	0.959
comp5154_c0_seq7	alpha beta fold family expressed	384	9.44958e-40	0.829
comp5154_c0_seq8	alpha beta fold family expressed	335	9.69095e-20	0.8086
comp8039_c0_seq1	alpha beta fold family expressed	903	2.80094e-97	0.925
comp7979_c0_seq1	alpha beta hydrolase domain-containing protein 17c-like	510	4.20497e-40	0.984
comp11646_c0_seq1	alpha beta hydrolase domain-containing protein 17c-like	564	1.17454e-69	0.949
comp6188_c0_seq1	alpha beta hydrolase domain-containing protein 17c-like isoform x2	908	3.79598e-101	0.808
comp8216_c0_seq1	alpha beta hydrolase-like	586	2.41797e-64	0.78
comp5972_c0_seq1	alpha beta-hydrolases superfamily protein isoform 4	799	1.45366e-100	0.74
comp9381_c0_seq1	alpha expansin partial	499	9.10826e-61	0.835
comp1153_c0_seq1	alpha- expressed	251	3.61367e-32	1
comp2262_c0_seq1	alpha- expressed	253	7.03133e-44	0.907
comp2262_c0_seq2	alpha- expressed	502	1.0193e-22	0.634
comp4522_c0_seq1	alpha- -glucan-protein synthase	627	1.81022e-67	0.962
comp5630_c0_seq2	alpha- -glucan-protein synthase	894	5.62529e-107	0.955
comp5630_c0_seq7	alpha- -glucan-protein synthase	499	3.67863e-78	0.961
comp5630_c1_seq1	alpha- -glucan-protein synthase	404	6.67893e-92	0.991
comp6524_c0_seq1	alpha- -glucan-protein synthase	587	3.95372e-34	0.911
comp445_c0_seq1	alpha- -mannosyl-glycoprotein 2-beta-n-acetylglucosaminyltransferase	376	3.90778e-56	0.949
comp4850_c0_seq1	alpha- -mannosyl-glycoprotein 2-beta-n-acetylglucosaminyltransferase	506	7.25666e-102	0.92
comp7792_c0_seq1	alpha- -mannosyl-glycoprotein 2-beta-n-acetylglucosaminyltransferase	556	2.35952e-15	0.953
comp9785_c0_seq1	alpha- -mannosyltransferase alg2	502	1.70047e-79	0.812
comp11961_c0_seq1	alpha- -mannosyltransferase alg9	495	1.2294e-49	0.756
comp787_c0_seq1	alpha- partial	568	1.58013e-74	0.997
comp5360_c0_seq2	alpha- partial	207	1.65495e-21	0.996
comp5673_c0_seq1	alpha- partial	606	1.01857e-85	0.982
comp5673_c0_seq10	alpha- partial	584	7.80959e-86	0.982
comp5208_c0_seq2	alpha tubulin	234	4.04842e-45	0.982
comp6840_c0_seq1	alpha4- expressed	535	4.32159e-93	0.808
comp2407_c0_seq1	alpha-6- mrna isoform 1	838	6.97135e-98	0.811
comp5528_c0_seq1	alpha-aminoadipic semialdehyde synthase	262	3.37117e-25	1
comp5528_c0_seq2	alpha-aminoadipic semialdehyde synthase	222	8.97566e-28	0.961
comp5528_c0_seq4	alpha-aminoadipic semialdehyde synthase	227	3.33724e-26	0.96
comp5528_c0_seq6	alpha-aminoadipic semialdehyde synthase	205	1.53253e-28	0.972
comp528_c0_seq1	alpha-expansin 1	891	1.10908e-110	0.892
comp12250_c0_seq1	alpha-expansin 13 precursor	428	5.3541e-90	0.895
comp3494_c0_seq3	alpha-expansin expa2	271	4.22748e-48	0.909
comp13991_c0_seq1	alpha-galactosidase a	445	4.69368e-60	0.82
comp4160_c0_seq1	alpha-galactosidase expressed	574	1.31319e-94	0.933
comp4160_c0_seq4	alpha-galactosidase expressed	573	3.54731e-76	0.975
comp4160_c0_seq6	alpha-galactosidase expressed	610	5.33731e-148	0.96
comp10427_c0_seq1	alpha-galactosidase expressed	520	1.04234e-45	0.935
comp2109_c0_seq1	alpha-galactosidase hydrolase	488	1.06254e-71	0.915
comp2112_c0_seq2	alpha-glucan h isozyme	1393	1.46764e-171	0.798
comp11809_c0_seq1	alpha-glucan h isozyme	514	3.39075e-54	0.865
comp7782_c0_seq1	alpha-glucan water dikinase	511	5.0984e-88	0.944
comp8211_c0_seq1	alpha-glucosidase	721	3.2362e-118	0.988
comp1272_c0_seq1	alpha-glucosidase 2	484	1.68098e-54	0.755
comp2228_c0_seq1	alpha-glucosidase 2	724	1.81128e-109	0.926
comp5897_c0_seq1	alpha-glucosidase 2	509	2.9077e-96	0.94
comp8030_c0_seq1	alpha-glucosidase 2	414	7.2729e-60	0.971
comp10128_c0_seq1	alpha-glucosidase like protein	736	4.51457e-106	0.839
comp2776_c0_seq1	alpha-l1 nicotinic acetyl choline receptor	434	6.12513e-15	0.62
comp7284_c0_seq1	alpha-l-arabinofuranosidase 1	1105	1.58855e-172	0.863
comp1489_c0_seq1	alpha-l-arabinofuranosidase c-terminus family expressed	268	1.26236e-40	0.933
comp4145_c0_seq3	alpha-l-arabinofuranosidase c-terminus family expressed	401	1.78047e-62	0.974
comp4993_c0_seq3	alpha-l-arabinofuranosidase c-terminus family expressed	225	1.83207e-41	0.978
comp4993_c0_seq4	alpha-l-arabinofuranosidase c-terminus family expressed	291	1.09268e-13	0.933
comp4993_c0_seq5	alpha-l-arabinofuranosidase c-terminus family expressed	212	2.01409e-13	0.933
comp7353_c0_seq1	alpha-l-arabinofuranosidase c-terminus family expressed	594	5.32582e-115	0.894
comp13609_c0_seq1	alpha-l-fucosidase 1 precursor	469	9.66044e-69	0.879
comp7740_c0_seq1	alpha-l-fucosidase 2	1141	0	0.892
comp557_c0_seq1	alpha-l-fucosidase 2 precursor	1483	0	0.88
comp560_c0_seq1	alpha-l-fucosidase 2 precursor	298	3.88709e-55	0.875
comp3617_c0_seq2	alpha-l-fucosidase 2 precursor	459	1.94774e-39	0.945
comp6800_c0_seq1	alpha-l-fucosidase 2 precursor	485	9.34342e-82	0.854
comp1498_c0_seq1	alpha-l-fucosidase 2-like	1124	5.79988e-172	0.886
comp11703_c0_seq1	alpha-mannosidase 2	520	5.7496e-75	0.88
comp8948_c0_seq1	alpha-n-acetylglucosaminidase family naglu family isoform 2	857	9.22635e-148	0.893
comp4933_c0_seq2	alpha-soluble nsf attachment protein	286	4.19161e-20	0.962
comp4933_c0_seq3	alpha-soluble nsf attachment protein	401	3.86587e-68	0.962
comp3583_c0_seq5	altered inheritance rate of mitochondria protein 25-like	394	4.16225e-41	0.8467
comp9447_c0_seq1	alternative oxidase	715	1.80331e-106	0.864
comp4444_c0_seq2	alternative oxidase 1c	205	1.88072e-19	0.673
comp9077_c0_seq1	alternative oxidase chloroplast	206	5.51914e-28	0.91
comp4444_c0_seq3	alternative oxidase mitochondrial	397	4.5867e-62	0.972
comp6452_c0_seq1	alternative splicing regulator	282	1.51706e-30	0.964
comp2296_c0_seq1	aluminum activated citrate transporter	809	7.79474e-85	0.73
comp11536_c0_seq1	aluminum-activated malate transporter 10-like	584	3.5306e-93	0.852
comp12065_c0_seq1	aluminum-activated malate transporter 10-like	364	1.83658e-22	0.839
comp3852_c0_seq1	aluminum-activated malate transporter-like	208	4.94935e-17	0.8856
comp9020_c0_seq1	amidase -like	518	5.59029e-71	0.894
comp9809_c0_seq1	amidase -like	532	7.07366e-35	0.614
comp1187_c0_seq1	amidohydrolase ytcj	1000	6.83799e-53	0.661
comp1187_c0_seq2	amidohydrolase ytcj	917	2.9109e-81	0.76
comp2956_c0_seq1	amine expressed	286	4.38893e-38	0.813
comp4734_c0_seq2	amine oxidase flavin domain-containing protein	772	1.61865e-67	0.925
comp4734_c0_seq3	amine oxidase flavin domain-containing protein	351	9.52302e-66	0.964
comp4734_c0_seq4	amine oxidase flavin domain-containing protein	338	9.78025e-71	0.967
comp5526_c0_seq3	amine oxidase flavin domain-containing protein	299	1.04918e-63	0.951
comp5526_c0_seq9	amine oxidase flavin domain-containing protein	624	4.57353e-85	0.933
comp5526_c0_seq10	amine oxidase flavin domain-containing protein	259	3.16719e-55	0.954
comp9312_c0_seq1	amino acid carrier	388	5.26733e-82	0.927
comp10286_c0_seq1	amino acid carrier	207	4.03728e-39	0.971
comp11852_c0_seq1	amino acid carrier	517	6.30937e-85	0.797
comp12996_c0_seq1	amino acid dehydrogenase family protein	517	2.09046e-72	0.885
comp5845_c0_seq1	amino acid expressed	1142	0	0.949
comp584_c0_seq1	amino acid permease	905	5.20936e-106	0.919
comp9079_c0_seq1	amino acid permease	712	4.55632e-67	0.9
comp9796_c0_seq1	amino acid permease	845	2.10303e-101	0.964
comp11484_c0_seq1	amino acid permease	719	3.72613e-101	0.89
comp2356_c0_seq1	amino acid permease 2-like	458	3.94265e-56	0.864
comp851_c0_seq1	amino acid permease 2-like isoform 2	512	8.89234e-62	0.927
comp7689_c0_seq1	amino acid permease 3-like	290	6.82427e-55	0.966
comp1902_c0_seq1	amino acid permease 3-like isoform x1	411	6.00064e-82	0.962
comp9314_c0_seq1	amino acid permease 6-like	417	2.48598e-27	0.774
comp9335_c0_seq1	amino acid permease expressed	1444	0	0.897
comp5199_c0_seq5	amino acid permease family expressed	263	1.79809e-21	0.9
comp5199_c0_seq6	amino acid permease family expressed	463	1.21447e-75	0.937
comp5199_c0_seq10	amino acid permease family expressed	533	3.14386e-115	0.974
comp5199_c0_seq11	amino acid permease family expressed	248	1.66864e-45	0.935
comp2138_c0_seq1	amino acid permease-like	811	2.09022e-127	0.911
comp3664_c0_seq1	amino acid transport protein	208	1.22631e-28	0.967
comp3664_c0_seq2	amino acid transport protein	445	9.0806e-43	0.947
comp2884_c0_seq1	amino acid transporter-like	485	5.77526e-38	0.622
comp13322_c0_seq1	amino acid transporter-like protein	601	1.093e-42	0.967
comp4381_c0_seq6	aminoacrylate hydrolase -like	550	1.99123e-54	0.788
comp2726_c0_seq3	aminoacylase-1 precursor	902	0	0.941
comp3645_c0_seq2	aminolevulinic acid dehydratase	1304	2.57544e-139	0.915
comp3645_c0_seq3	aminolevulinic acid dehydratase	549	3.06337e-57	0.78
comp7458_c0_seq1	aminopeptidase c	594	3.88365e-67	0.617
comp7458_c1_seq1	aminopeptidase c	559	2.40512e-108	0.899
comp12074_c0_seq1	aminopeptidase c	276	4.21796e-37	0.9
comp5398_c0_seq4	aminopeptidase n	330	2.17245e-71	0.973
comp5398_c0_seq6	aminopeptidase n	431	2.27605e-76	0.961
comp5398_c0_seq7	aminopeptidase n	972	0	0.93
comp5398_c0_seq8	aminopeptidase n	772	9.06606e-112	0.975
comp5398_c0_seq12	aminopeptidase n	526	2.06517e-113	0.969
comp5398_c0_seq5	aminopeptidase n-like isoform 1	501	5.79153e-110	0.942
comp5398_c0_seq13	aminopeptidase n-like isoform 2	220	9.08862e-34	0.886
comp6947_c0_seq1	aminophospholipid transporter class type member 1	1311	1.02809e-168	0.845
comp10696_c0_seq1	aminophospholipid transporter class type member 1	1029	5.29342e-112	0.703
comp11990_c0_seq1	aminophospholipid transporter class type member 1	744	2.18432e-133	0.975
comp7386_c0_seq1	aminopropyl transferase	511	6.75755e-78	0.989
comp7663_c0_seq1	aminotransferase class 1 and 2 family protein	950	6.76933e-95	0.803
comp4135_c0_seq2	aminotransferase class iii superfamily protein	788	3.13405e-161	0.937
comp5262_c0_seq1	aminotransferase class iii superfamily protein	212	1.56598e-41	0.998
comp4135_c0_seq1	aminotransferase y4ub	634	5.36965e-57	0.697
comp4135_c0_seq3	aminotransferase y4ub	204	8.53407e-35	0.982
comp4135_c0_seq4	aminotransferase y4ub	243	6.97249e-41	0.975
comp4135_c0_seq5	aminotransferase y4ub	353	5.60146e-60	0.968
comp5560_c0_seq4	aminotransferase ybdl	335	1.70201e-51	0.979
comp5560_c0_seq6	aminotransferase ybdl	380	2.94313e-79	0.969
comp5795_c0_seq1	ammonium transporter	600	4.26808e-100	0.898
comp84_c0_seq1	ammonium transporter	251	1.96972e-26	0.964
comp1194_c0_seq1	ammonium transporter	1188	1.52238e-155	0.953
comp4696_c0_seq1	ammonium transporter	361	2.79016e-37	0.976
comp4696_c0_seq2	ammonium transporter	203	0.00076204	1
comp14159_c0_seq1	ammonium transporter	236	1.65614e-18	0.7867
comp4696_c0_seq3	ammonium transporter 1 member 2	525	1.45708e-62	0.975
comp2259_c0_seq1	ammonium transporter 2	391	2.11282e-65	0.985
comp468_c0_seq1	amp deaminase	892	0	0.989
comp2717_c0_seq1	amp deaminase	687	5.08347e-108	0.889
comp8717_c0_seq1	amp deaminase	646	5.49017e-58	0.823
comp203_c0_seq1	amp deaminase-like	1020	2.81899e-118	0.847
comp2264_c0_seq1	amp-binding enzyme family expressed	372	5.43219e-56	0.864
comp3356_c0_seq1	amp-binding enzyme family expressed	539	3.256e-80	0.862
comp2264_c0_seq2	amp-binding protein	334	5.73927e-69	0.947
comp2300_c0_seq1	amp-binding protein	729	1.25638e-149	0.951
comp3356_c0_seq3	amp-binding protein	479	2.07355e-88	0.899
comp7237_c0_seq1	amp-binding protein	844	3.05174e-114	0.948
comp8641_c0_seq1	amsh-like ubiquitin thiolesterase 3-like	874	9.28813e-131	0.8
comp501_c0_seq1	an1-like zinc finger family expressed	744	3.35096e-113	0.87
comp5373_c0_seq5	anamorsin homolog 1-like	417	2.07838e-21	0.874
comp7564_c0_seq1	anaphase-promoting complex subunit 10	1118	4.83053e-32	0.7189
comp12925_c0_seq1	anaphase-promoting complex subunit 15-like	491	9.54997e-36	0.908
comp9026_c0_seq1	and peptidoglycan-binding domain-containing protein 1	810	2.66942e-97	0.763
comp9135_c0_seq1	angio-associated migratory cell isoform 1	736	1.90677e-120	0.943
comp6098_c0_seq1	angio-associated migratory cell isoform 2	453	2.05464e-85	0.9
comp3954_c0_seq3	ankyrin protein kinase-like	930	0	0.942
comp8415_c0_seq1	ankyrin protein kinase-like	1227	1.65121e-141	0.7
comp4639_c0_seq4	ankyrin repeat and protein kinase domain-containing protein 1-like	373	6.68306e-83	0.955
comp1309_c0_seq1	ankyrin repeat domain-containing protein 2	1149	0	0.906
comp6463_c0_seq1	ankyrin repeat domain-containing protein 2	640	3.81289e-116	0.872
comp9537_c0_seq1	ankyrin repeat domain-containing protein 31	462	1.55323e-37	0.773
comp14045_c0_seq1	ankyrin repeat domain-containing protein 31	320	2.05213e-51	0.809
comp4851_c0_seq1	ankyrin repeat family protein	355	2.30548e-22	0.925
comp3000_c0_seq3	ankyrin repeat-containing protein at3g12360-like	252	1.28115e-49	0.97
comp6977_c0_seq1	ankyrin repeat-containing protein at3g12360-like	704	3.33125e-50	0.604
comp11837_c0_seq1	ankyrin repeat-containing protein at3g12360-like	1303	0	0.763
comp7325_c0_seq1	ankyrin repeat-containing protein at5g02620-like	486	7.71413e-72	0.919
comp8262_c0_seq1	ankyrin repeat-containing protein at5g02620-like	787	2.33367e-175	0.949
comp6235_c0_seq1	ankyrin-like protein	423	3.72084e-73	0.934
comp3000_c0_seq4	ankyrin-repeat protein	259	2.05609e-51	0.969
comp3000_c0_seq6	ankyrin-repeat protein	791	5.48414e-124	0.969
comp6002_c0_seq1	annexin a4	1085	0	0.831
comp4942_c0_seq3	annexin d1	335	3.2519e-25	0.938
comp4942_c0_seq6	annexin d1	663	5.09667e-76	0.953
comp4641_c0_seq1	annexin d5	639	1.01292e-66	0.963
comp4641_c0_seq2	annexin d5	304	3.2725e-67	0.981
comp4641_c0_seq3	annexin d5	703	5.04243e-128	0.937
comp4942_c0_seq4	annexin p35	391	5.57406e-23	0.929
comp4942_c0_seq5	annexin p35	673	2.13184e-110	0.968
comp9005_c0_seq1	annexin-like protein rj4	650	5.45621e-67	0.933
comp11682_c0_seq1	anthocyanidin 3-o-glucosyltransferase	230	3.11633e-27	0.726
comp29_c0_seq1	anthocyanidin -o-glucosyltransferase	435	3.71747e-32	0.884
comp8720_c0_seq1	anthocyanidin -o-glucosyltransferase	774	1.0054e-111	0.837
comp9542_c0_seq1	anthocyanidin -o-glucosyltransferase	460	2.91452e-64	0.9
comp10586_c0_seq1	anthocyanidin -o-glucosyltransferase	737	1.37717e-153	0.834
comp12667_c0_seq1	anthocyanidin -o-glucosyltransferase-like	527	1.24232e-72	0.831
comp4562_c0_seq4	anthocyanidin reductase-like	484	3.25827e-79	0.925
comp11349_c0_seq1	anthocyanidin reductase-like	304	1.867e-28	0.668
comp6173_c0_seq1	anthocyanidin synthase	1036	1.51808e-161	0.823
comp9590_c0_seq1	anthocyanin 3 -o-beta-glucosyltransferase	515	1.97695e-72	0.878
comp12939_c0_seq1	anthocyanin 3 -o-beta-glucosyltransferase	496	1.02857e-57	0.807
comp6141_c0_seq1	anthranilate chloroplastic-like	1568	0	0.946
comp1787_c0_seq1	anthranilate n-benzoyltransferase protein 1	353	3.93659e-55	1
comp5973_c0_seq1	anthranilate n-benzoyltransferase protein 1	810	9.54922e-90	0.887
comp2001_c0_seq2	anthranilate n-benzoyltransferase protein 3	754	2.32336e-81	0.792
comp10737_c0_seq1	anthranilate n-benzoyltransferase protein 3	495	5.47627e-11	0.592
comp394_c0_seq1	anthranilate phosphoribosyltransferase	1286	0	0.913
comp3411_c0_seq1	anthranilate phosphoribosyltransferase	215	4.9653e-32	0.944
comp3411_c0_seq3	anthranilate phosphoribosyltransferase	1018	8.68208e-99	0.687
comp8187_c0_seq1	anthranilate phosphoribosyltransferase	1601	0	0.843
comp12489_c0_seq1	anthranilate synthase alpha 1	517	2.22876e-63	0.884
comp5573_c0_seq6	ap-1 complex subunit beta-1	906	1.3842e-155	0.959
comp5573_c0_seq9	ap-1 complex subunit beta-1	497	8.80294e-29	0.96
comp6729_c0_seq1	ap-1 complex subunit gamma-1	629	3.24624e-94	0.927
comp7218_c0_seq1	ap-1 complex subunit gamma-1	449	1.5127e-69	0.973
comp8662_c0_seq1	ap-1 complex subunit gamma-1	727	1.272e-117	0.951
comp2305_c0_seq1	ap-1 complex subunit gamma-2-like	1532	2.5936e-149	0.764
comp7303_c0_seq1	ap-1 complex subunit gamma-2-like	1625	1.49752e-168	0.734
comp3152_c0_seq3	ap-1 complex subunit mu-1	1158	1.40774e-165	0.804
comp3152_c0_seq2	ap-1 complex subunit mu-1-i-like	782	7.18316e-135	0.97
comp849_c0_seq1	ap-1 complex subunit sigma-2	878	8.39932e-97	0.942
comp5161_c0_seq5	ap-2 complex subunit alpha-1	350	1.27613e-49	0.867
comp2680_c0_seq1	ap-2 complex subunit mu	1249	0	0.991
comp6069_c0_seq1	ap-2 complex subunit sigma-like	790	1.16031e-84	0.972
comp13484_c0_seq1	ap2 domain-containing protein	445	2.51554e-21	0.947
comp6286_c0_seq1	ap2 domain-containing transcription factor-like	397	2.92528e-20	0.82
comp9372_c0_seq1	ap2 domain-containing transcription factor-like	397	4.47811e-36	0.844
comp5455_c0_seq1	ap2 erebp transcription factor superfamily protein	297	2.90013e-20	0.885
comp5455_c0_seq2	ap2 erebp transcription factor superfamily protein	254	2.02235e-39	0.763
comp5455_c0_seq3	ap2 erebp transcription factor superfamily protein	281	8.95949e-17	0.895
comp5455_c0_seq6	ap2 erebp transcription factor superfamily protein	254	5.44495e-39	0.772
comp5455_c0_seq9	ap2 erebp transcription factor superfamily protein	299	3.63837e-24	0.682
comp6319_c0_seq1	ap2 erebp transcription factor superfamily protein	767	1.01371e-23	0.885
comp8573_c0_seq1	ap2 erebp-like protein	496	2.47709e-23	0.911
comp973_c0_seq1	ap2 erf and b3 domain-containing protein os01g0141000-like	1222	2.48037e-152	0.821
comp6759_c0_seq1	ap2 transcriptional activator drf	534	3.01237e-34	0.745
comp4348_c0_seq1	ap2-domain dre binding factor dbf1	425	6.64824e-30	0.836
comp4348_c0_seq3	ap2-domain dre binding factor dbf1	417	2.06224e-43	0.803
comp6211_c0_seq1	ap2-erebp transcription factor	484	1.32527e-11	0.8767
comp11922_c0_seq1	ap2-like ethylene-responsive transcription factor ail5	621	2.037e-24	0.8767
comp467_c0_seq1	ap2-like ethylene-responsive transcription factor ail5-like isoform 2	722	1.54839e-63	0.85
comp13643_c0_seq1	ap-4 complex subunit epsilon-like	508	4.70974e-42	0.699
comp4167_c0_seq1	ap-4 complex subunit mu-1	384	3.03001e-77	0.924
comp4167_c0_seq2	ap-4 complex subunit mu-1	496	1.18403e-104	0.938
comp4167_c0_seq4	ap-4 complex subunit mu-1	582	2.91799e-82	0.976
comp4167_c0_seq3	ap-4 complex subunit mu-like	515	2.08544e-110	0.963
comp3651_c0_seq5	ap-4 complex subunit sigma-1	332	8.22482e-16	0.988
comp3651_c0_seq2	ap-4 complex subunit sigma-like	325	1.29913e-44	0.984
comp3651_c0_seq3	ap-4 complex subunit sigma-like	280	5.87717e-59	0.982
comp2990_c0_seq1	apobec1 complementation factor	1312	9.77742e-161	0.906
comp8263_c0_seq1	apobec1 complementation factor	814	3.31407e-54	0.865
comp5354_c0_seq3	apocytochrome b	565	1.11303e-88	0.971
comp5354_c0_seq4	apocytochrome b	384	6.45429e-50	0.7533
comp5354_c0_seq8	apocytochrome b	219	4.66655e-25	1
comp4169_c0_seq1	apoptosis inhibitor 5-a-like	707	1.07635e-137	0.97
comp4169_c0_seq4	apoptosis inhibitor 5-a-like	970	0	0.95
comp4722_c0_seq1	apoptosis-inducing factor-like protein a	863	3.90563e-148	0.926
comp3015_c0_seq1	apoptotic chromatin condensation inducer in the nucleus	1732	0	0.852
comp3015_c0_seq2	apoptotic chromatin condensation inducer in the nucleus	374	7.15115e-56	0.866
comp12873_c0_seq1	apoptotic protease-activating factor 1	476	1.99223e-49	0.799
comp1066_c0_seq1	apospory-associated protein c	655	2.89182e-23	0.97
comp4165_c0_seq1	apospory-associated protein c	665	1.5133e-139	0.924
comp4165_c0_seq2	apospory-associated protein c	650	1.25911e-147	0.939
comp11031_c0_seq1	apospory-associated protein c	549	2.03295e-38	0.689
comp12829_c0_seq1	apospory-associated protein c	538	3.1558e-34	0.869
comp2604_c0_seq1	apy2_orysj ame: full=probable apyrase 2 short= 2 ame: full=atp-diphosphatase ame: full=atp-diphosphohydrolase ame: full=adenosine diphosphatase short=adpase	1619	0	0.865
comp9454_c0_seq1	apyrase family protein	536	1.36796e-10	0.77
comp5303_c0_seq1	aquaporin nip2-1	445	3.35939e-64	0.981
comp7878_c0_seq1	aquaporin nip2-1	465	3.99715e-24	0.916
comp7726_c0_seq1	aquaporin nip2-2	566	1.71384e-63	0.906
comp12006_c0_seq1	aquaporin nip3-1-like	541	1.56076e-89	0.884
comp5437_c1_seq6	aquaporin pip2-2	334	5.41442e-51	0.962
comp4106_c0_seq4	aquaporin sip1-2	500	9.56865e-34	0.871
comp4877_c0_seq1	aquaporin tip2-2	263	1.60972e-34	1
comp5263_c0_seq2	aquaporin tip2-3	636	5.19309e-110	0.969
comp5739_c0_seq1	aquaporin tip2-3	307	1.64945e-38	0.98
comp10215_c0_seq1	aquaporin tip3-1	520	7.61688e-58	0.915
comp6346_c0_seq1	aquaporin tip4-1	525	3.43386e-88	0.906
comp10767_c0_seq1	aquaporin tip4-3	491	2.49106e-33	0.898
comp2151_c0_seq1	arabinogalactan protein	565	4.65761e-82	0.97
comp7152_c0_seq1	arginase protein	535	2.09021e-118	0.99
comp370_c0_seq1	arginine biosynthesis bifunctional protein chloroplastic	699	2.48493e-67	0.886
comp4586_c0_seq1	arginine biosynthesis bifunctional protein chloroplastic	413	4.33899e-64	0.954
comp4586_c0_seq2	arginine biosynthesis bifunctional protein chloroplastic	348	1.29963e-69	0.884
comp4586_c0_seq3	arginine biosynthesis bifunctional protein chloroplastic	684	3.7425e-108	0.966
comp4586_c0_seq4	arginine biosynthesis bifunctional protein chloroplastic-like	211	2.06981e-37	0.978
comp4892_c0_seq3	arginine decarboxylase	502	3.73003e-52	0.924
comp4892_c0_seq5	arginine decarboxylase	291	2.76699e-52	0.984
comp4892_c0_seq6	arginine decarboxylase	339	4.31572e-75	0.953
comp4892_c0_seq7	arginine decarboxylase	315	4.22122e-59	0.962
comp4892_c0_seq9	arginine decarboxylase	364	1.0178e-71	0.915
comp4892_c0_seq11	arginine decarboxylase	651	5.55855e-79	0.922
comp4892_c0_seq12	arginine decarboxylase	230	1.47027e-10	0.712
comp4892_c0_seq13	arginine decarboxylase	630	1.02704e-142	0.96
comp11914_c0_seq1	arginine serine-rich coiled-coil protein 2-like	410	2.12066e-53	0.883
comp1497_c0_seq1	arginine serine-rich protein pnisr-like isoform x1	454	3.71402e-62	0.888
comp4184_c0_seq3	arginine serine-rich splicing factor rsp41	384	8.98777e-44	0.799
comp4184_c0_seq6	arginine serine-rich splicing factor rsp41	496	2.41388e-67	0.929
comp8697_c0_seq1	arginine serine-rich-splicing factor rsp31-like	1067	8.6333e-88	0.875
comp7583_c0_seq1	argininosuccinate lyase	1372	0	0.949
comp4941_c0_seq1	argininosuccinate synthase	631	1.28619e-98	0.874
comp4941_c0_seq2	argininosuccinate synthase	1601	3.14265e-147	0.97
comp4941_c0_seq3	argininosuccinate synthase	527	1.92058e-119	0.99
comp4457_c0_seq1	arginyl-trna synthetase	549	6.38433e-47	0.797
comp4457_c0_seq2	arginyl-trna synthetase	1197	0	0.954
comp4457_c0_seq3	arginyl-trna synthetase	361	1.03752e-72	0.913
comp9735_c0_seq1	arginyl-trna synthetase	494	1.59696e-76	0.914
comp1333_c0_seq1	arginyl-trna--protein transferase 1	928	1.58055e-122	0.858
comp7183_c0_seq1	arginyl-trna--protein transferase 1	493	1.34781e-68	0.819
comp3850_c0_seq8	argonaute family protein	1665	0	0.853
comp9819_c0_seq1	argonaute partial	380	8.36788e-40	0.667
comp2858_c0_seq1	argonaute protein	501	1.77904e-89	0.982
comp7068_c1_seq1	arm repeat protein	392	4.46281e-30	0.917
comp11193_c0_seq1	arm repeat protein	482	6.90334e-14	0.887
comp2048_c0_seq1	arm repeat-containing protein	217	3.34865e-23	0.89
comp3886_c0_seq1	arm repeat-containing protein containing family protein	2953	0	0.941
comp4066_c0_seq2	armadillo beta-catenin-like repeat family protein	453	2.22564e-60	0.914
comp4066_c0_seq3	armadillo beta-catenin-like repeat family protein	739	3.64767e-87	0.85
comp8567_c0_seq1	armadillo repeat-containing kinesin-like protein 2	926	2.90648e-93	0.904
comp7653_c0_seq1	armadillo repeat-containing protein 6-like	466	4.3102e-40	0.745
comp4161_c0_seq1	armadillo repeat-containing protein 8-like	1597	7.179e-155	0.735
comp2252_c0_seq3	arogenate dehydratase prephenate dehydratase chloroplastic	538	3.97304e-87	0.971
comp7018_c1_seq1	arogenate dehydratase prephenate dehydratase chloroplastic	327	1.93028e-28	0.794
comp9747_c0_seq1	arogenate dehydratase prephenate dehydratase chloroplastic	534	2.2589e-48	0.819
comp6521_c0_seq1	arogenate dehydratase prephenate dehydratase chloroplastic-like	852	5.91702e-105	0.948
comp7018_c0_seq1	arogenate dehydratase prephenate dehydratase chloroplastic-like	548	3.71122e-123	0.975
comp7873_c0_seq1	arogenate dehydratase prephenate dehydratase chloroplastic-like	480	1.06219e-40	0.941
comp8966_c0_seq1	arogenate dehydratase prephenate dehydratase chloroplastic-like	340	3.13104e-22	0.997
comp6083_c0_seq1	arogenate dehydrogenase isoform 2	952	1.58438e-171	0.879
comp8081_c0_seq1	arp2 3 complex 34 kda subunit	714	3.1076e-112	0.823
comp9640_c0_seq1	arsenate reductase -like	862	4.60845e-62	0.907
comp6556_c0_seq1	asc1-like protein 1	1141	6.82598e-76	0.701
comp6556_c1_seq1	asc1-like protein 1	206	1.27729e-32	0.893
comp12086_c0_seq1	asc1-like protein 1	243	5.83529e-25	0.919
comp5613_c0_seq3	ascorbate peroxidase	874	4.55464e-158	0.96
comp5639_c0_seq1	asparagine synthetase	477	2.83359e-105	0.954
comp5639_c0_seq3	asparagine synthetase	478	1.08452e-110	0.975
comp5639_c0_seq5	asparagine synthetase	250	1.17508e-52	0.975
comp5639_c0_seq6	asparagine synthetase	243	4.03724e-47	0.977
comp6688_c0_seq1	asparagine synthetase	1100	1.54848e-169	0.841
comp11312_c0_seq1	asparagine synthetase domain-containing protein 1	576	4.20027e-106	0.873
comp7951_c0_seq1	asparagine--trna chloroplastic mitochondrial-like	629	6.5059e-131	0.799
comp6831_c0_seq1	asparaginyl-trna cytoplasmic 1	1435	0	0.961
comp4783_c0_seq5	aspartate aminotransferase	794	2.17126e-146	0.938
comp4987_c0_seq1	aspartate aminotransferase	1137	4.16452e-179	0.978
comp4987_c0_seq3	aspartate aminotransferase	245	2.43219e-33	0.994
comp5334_c0_seq1	aspartate aminotransferase	392	4.89009e-36	0.84
comp5334_c0_seq3	aspartate aminotransferase	397	2.41272e-76	0.997
comp5334_c0_seq5	aspartate aminotransferase	331	9.59965e-61	0.947
comp5334_c0_seq6	aspartate aminotransferase	316	8.05232e-67	0.956
comp5491_c0_seq2	aspartate aminotransferase	240	1.6714e-14	0.964
comp5491_c0_seq3	aspartate aminotransferase	372	3.45523e-81	0.986
comp5491_c0_seq5	aspartate aminotransferase	526	2.67397e-51	0.967
comp4418_c0_seq2	aspartate chloroplastic	1325	0	0.794
comp4418_c0_seq3	aspartate chloroplastic	1208	9.04762e-133	0.787
comp4418_c0_seq4	aspartate chloroplastic-like	507	2.82997e-66	0.918
comp2566_c0_seq1	aspartate mitochondrial	432	1.79701e-92	0.981
comp2460_c0_seq1	aspartate-semialdehyde dehydrogenase	283	1.26042e-45	0.969
comp9875_c0_seq1	aspartate--trna ligase-like	492	1.72184e-76	0.904
comp5226_c0_seq1	aspartic proteinase	277	8.99967e-60	0.976
comp5381_c0_seq1	aspartic proteinase	215	5.83748e-32	0.971
comp5381_c0_seq3	aspartic proteinase	315	1.27146e-70	0.973
comp5381_c0_seq5	aspartic proteinase	616	6.00068e-104	0.879
comp5381_c0_seq8	aspartic proteinase	230	1.5265e-41	0.959
comp4879_c0_seq1	aspartic proteinase asp1	268	1.75123e-56	0.898
comp4879_c0_seq2	aspartic proteinase asp1	400	1.94805e-32	0.87
comp4152_c0_seq1	aspartic proteinase asp1-like	212	1.28884e-37	0.81
comp5171_c0_seq1	aspartic proteinase asp1-like	389	1.02919e-42	0.925
comp11548_c0_seq1	aspartic proteinase asp1-like	957	1.56712e-148	0.781
comp13409_c0_seq1	aspartic proteinase nepenthesin-1	510	8.25857e-58	0.649
comp3719_c0_seq2	aspartic proteinase nepenthesin-1 precursor	451	2.59043e-66	0.878
comp3719_c0_seq3	aspartic proteinase nepenthesin-1 precursor	744	6.40221e-115	0.907
comp7684_c0_seq1	aspartic proteinase nepenthesin-1 precursor	403	1.226e-36	0.746
comp6302_c0_seq1	aspartic proteinase nepenthesin-1-like	1008	5.72269e-168	0.909
comp8319_c0_seq1	aspartic proteinase nepenthesin-1-like	528	5.21818e-73	0.778
comp13674_c0_seq1	aspartic proteinase nepenthesin-1-like	504	3.04957e-90	0.822
comp4203_c0_seq1	aspartic proteinase nepenthesin-2	1180	5.51627e-123	0.782
comp4203_c0_seq2	aspartic proteinase nepenthesin-2	1171	4.96323e-123	0.815
comp4203_c0_seq3	aspartic proteinase nepenthesin-2	1721	3.94055e-126	0.795
comp4203_c0_seq4	aspartic proteinase nepenthesin-2	225	1.28352e-29	0.828
comp4203_c0_seq6	aspartic proteinase nepenthesin-2	1730	4.32541e-126	0.795
comp4203_c0_seq8	aspartic proteinase nepenthesin-2	462	1.11749e-46	0.817
comp7132_c0_seq1	aspartic proteinase nepenthesin-2	1000	1.63622e-157	0.876
comp8077_c0_seq1	aspartic proteinase nepenthesin-2	389	6.19528e-79	0.636
comp12177_c0_seq1	aspartic proteinase nepenthesin-2	531	1.1277e-80	0.828
comp10221_c0_seq1	aspartic proteinase nepenthesin-2 precursor	912	8.94073e-125	0.794
comp6827_c0_seq1	aspartic proteinase nepenthesin-2-like	598	1.17537e-112	0.877
comp5655_c0_seq1	aspartic proteinase oryzasin-1 precursor	451	5.2406e-77	0.917
comp5655_c0_seq2	aspartic proteinase oryzasin-1 precursor	573	1.99597e-102	0.897
comp5381_c0_seq2	aspartic proteinase-like	312	1.23438e-62	0.957
comp13605_c0_seq1	aspartic proteinase-like protein 1	484	0.000457621	0.52
comp8058_c0_seq1	aspartic proteinase-like protein 2-like	520	3.25167e-78	0.9
comp10941_c0_seq1	aspartic proteinase-like protein 2-like	294	1.27669e-44	0.945
comp11180_c0_seq1	aspartic proteinase-like protein 2-like	1059	1.91566e-141	0.837
comp12236_c0_seq1	aspartic proteinase-like protein 2-like	626	3.27945e-30	0.926
comp7510_c0_seq1	aspartokinase chloroplastic-like	1393	0	0.756
comp9934_c0_seq1	aspartokinase chloroplastic-like	436	5.85592e-86	0.945
comp14061_c0_seq1	aspartyl glutamyl-trna(asn gln) amidotransferase subunit b	255	1.26951e-07	0.733
comp4030_c0_seq1	aspartyl-trna cytoplasmic	844	3.10255e-117	0.932
comp4030_c0_seq4	aspartyl-trna cytoplasmic	599	1.80245e-130	0.973
comp4030_c0_seq5	aspartyl-trna cytoplasmic	599	2.66059e-123	0.97
comp10094_c0_seq1	aspartyl-trna cytoplasmic	738	2.31503e-17	0.737
comp4030_c0_seq6	aspartyl-trna cytoplasmic-like	217	2.51085e-26	0.873
comp10877_c0_seq1	aspartyl-trna synthetase	430	4.62018e-51	0.871
comp8613_c0_seq1	at hook motif-containing	1041	3.74543e-18	0.567
comp12721_c0_seq1	at hook motif-containing	484	8.86337e-22	0.742
comp14100_c0_seq1	at hook motif-containing	362	5.76452e-42	0.826
comp10705_c0_seq2	at1g02730-like partial	263	1.63606e-47	0.981
comp11443_c0_seq1	at1g29980 t1p2_9	495	3.84987e-20	0.848
comp5657_c0_seq3	at2g07698-like partial	335	5.84912e-72	0.999
comp13593_c0_seq1	at3g03680	545	6.15078e-63	0.849
comp5649_c0_seq17	at3g08530-like protein	322	1.32645e-45	0.981
comp5325_c0_seq4	at4g37930 f20d10_50	818	1.75379e-114	0.961
comp5100_c0_seq10	at5g08570-like partial	406	2.23561e-84	0.98
comp13613_c0_seq1	at5g49210 k21p3_8	507	1.24737e-30	0.878
comp5088_c0_seq4	ataxin-2 c-terminal region family expressed	404	8.49734e-65	0.893
comp6265_c0_seq1	ataxin-2 c-terminal region family expressed	634	1.93595e-118	0.881
comp3950_c0_seq3	at-hook dna-binding protein	251	1.34404e-37	0.805
comp3950_c0_seq2	at-hook protein 1	877	2.4554e-54	0.765
comp3950_c0_seq4	at-hook protein 1	939	1.72695e-17	0.806
comp1556_c0_seq1	at-hook protein expressed	1090	7.3842e-48	0.925
comp5636_c0_seq1	atp adp translocator	997	0	0.955
comp5636_c0_seq2	atp adp translocator	492	1.65579e-60	0.818
comp2144_c0_seq2	atp binding	544	3.55361e-87	0.896
comp6122_c0_seq1	atp binding	977	8.59444e-163	0.896
comp9516_c0_seq1	atp binding	830	6.476e-102	0.92
comp9923_c0_seq1	atp binding	804	9.63559e-109	0.869
comp10385_c0_seq1	atp binding	616	1.37341e-59	0.686
comp10570_c0_seq1	atp binding	473	1.00154e-92	0.814
comp1467_c0_seq1	atp binding protein	943	0	0.866
comp2337_c0_seq1	atp binding protein	716	1.67942e-122	0.841
comp4423_c0_seq1	atp binding protein	454	3.7163e-64	0.88
comp4423_c0_seq4	atp binding protein	395	3.16544e-58	0.959
comp5397_c0_seq5	atp binding protein	290	6.30139e-34	0.988
comp5397_c0_seq10	atp binding protein	760	1.36054e-141	0.988
comp5397_c0_seq11	atp binding protein	242	1.13929e-30	0.986
comp5397_c0_seq12	atp binding protein	756	4.65185e-76	0.675
comp6225_c0_seq1	atp binding protein	678	1.74815e-116	0.76
comp6307_c0_seq1	atp binding protein	702	4.44955e-109	0.844
comp6922_c0_seq1	atp binding protein	956	1.71142e-109	0.959
comp8595_c0_seq1	atp binding protein	893	9.41409e-145	0.932
comp4731_c0_seq2	atp gtp binding	272	9.52808e-21	0.938
comp7491_c0_seq1	atp gtp-binding protein	884	2.20315e-146	0.823
comp3243_c0_seq2	atp phosphoribosyltransferase	579	1.62472e-27	0.994
comp3243_c0_seq1	atp phosphoribosyltransferase-like	1012	7.3476e-165	0.908
comp5514_c0_seq2	atp sulfurylase	1073	5.11364e-158	0.941
comp5658_c0_seq6	atp synthase beta subunit	779	7.5842e-172	0.979
comp10040_c0_seq1	atp synthase cf1 alpha subunit	495	7.27131e-61	0.923
comp5162_c0_seq2	atp synthase d	395	7.25341e-16	0.949
comp4755_c0_seq1	atp synthase delta chain	288	5.59863e-22	0.814
comp4755_c0_seq2	atp synthase delta chain	492	6.48485e-79	0.942
comp5231_c0_seq1	atp synthase delta chain	284	1.3903e-32	0.892
comp5231_c0_seq3	atp synthase delta chain	487	1.00395e-94	0.902
comp4645_c0_seq1	atp synthase epsilon mitochondrial	460	8.19669e-32	0.935
comp5657_c0_seq1	atp synthase f0 subunit 1	214	4.74999e-26	0.987
comp5657_c0_seq4	atp synthase f0 subunit 1	444	1.01715e-32	0.729
comp3742_c0_seq1	atp synthase mitochondrial f1 complex assembly factor 2-like	325	3.35511e-52	0.897
comp3742_c0_seq2	atp synthase mitochondrial f1 complex assembly factor 2-like	507	1.34476e-56	0.89
comp5113_c0_seq5	atp synthase subunit 4	226	1.84916e-26	0.928
comp5113_c0_seq8	atp synthase subunit 4	229	8.68492e-31	0.917
comp4354_c0_seq4	atp synthase subunit 6	407	6.81021e-71	0.688
comp276_c0_seq1	atp synthase subunit 8	671	3.75597e-69	0.969
comp5403_c0_seq4	atp synthase subunit alpha	352	6.4431e-16	0.675
comp5425_c1_seq3	atp synthase subunit alpha	332	1.82393e-20	0.621
comp5592_c0_seq4	atp synthase subunit alpha	202	8.84058e-29	0.817
comp5162_c0_seq1	atp synthase subunit mitochondrial	232	1.84386e-35	0.944
comp5658_c0_seq11	atp synthase subunit mitochondrial	217	4.84113e-21	0.964
comp2065_c0_seq1	atp synthase subunit mitochondrial precursor	211	2.9244e-32	0.996
comp5658_c0_seq1	atp synthase subunit mitochondrial precursor	491	2.28677e-93	0.944
comp5658_c0_seq3	atp synthase subunit mitochondrial precursor	265	7.5766e-52	0.979
comp5550_c0_seq1	atp synthase subunit mitochondrial-like	1085	1.08283e-175	0.959
comp11578_c0_seq1	atpap16 pap16	640	6.45997e-93	0.812
comp1847_c0_seq1	atpase asna1 homolog	617	4.55709e-56	0.763
comp12771_c0_seq1	atpase asna1 homolog	498	7.89913e-34	0.807
comp6974_c0_seq1	atpase family aaa domain-containing protein 1	1329	0	0.922
comp9416_c0_seq1	atpase family aaa domain-containing protein 1-a	364	3.21033e-63	0.911
comp2583_c0_seq1	atpase family aaa domain-containing protein 2b	445	2.75176e-82	0.952
comp4354_c0_seq2	atpase subunit 6	1580	3.62599e-82	0.912
comp4354_c0_seq3	atpase subunit 6	352	7.31149e-77	0.6525
comp889_c0_seq1	atpase-like protein	307	8.88214e-54	0.963
comp9492_c0_seq1	atpase-like protein	625	7.31359e-63	0.946
comp6884_c0_seq1	atpase-like zinc transporter	737	5.39168e-104	0.6656
comp7213_c0_seq1	atp-binding cassette	336	1.07286e-20	0.824
comp11786_c0_seq1	atp-binding mitochondrial	821	1.32722e-144	0.957
comp6342_c0_seq1	atp-binding protein	969	3.67754e-121	0.926
comp4786_c0_seq4	atp-citrate expressed	499	1.34223e-69	0.955
comp4680_c0_seq1	atp-citrate synthase	252	3.14105e-35	0.98
comp4786_c0_seq1	atp-citrate synthase	644	4.5059e-131	0.975
comp4786_c0_seq2	atp-citrate synthase	432	1.32855e-93	0.991
comp4786_c0_seq3	atp-citrate synthase	223	7.44948e-44	0.991
comp4786_c0_seq5	atp-citrate synthase	317	1.82671e-68	0.994
comp4786_c0_seq6	atp-citrate synthase	541	7.49228e-115	0.984
comp5507_c0_seq4	atp-citrate synthase	500	6.39784e-97	0.926
comp5507_c0_seq9	atp-citrate synthase	247	2.08963e-46	1
comp5507_c0_seq10	atp-citrate synthase	331	6.28282e-37	0.968
comp5507_c0_seq12	atp-citrate synthase	346	7.57869e-57	0.969
comp12486_c0_seq1	atp-dependent clp protease	522	9.03369e-69	0.891
comp2133_c0_seq1	atp-dependent clp protease atp-binding subunit	1743	0	0.81
comp12883_c0_seq1	atp-dependent clp protease atp-binding subunit	480	2.59781e-60	0.866
comp4316_c0_seq1	atp-dependent clp protease atp-binding subunit clpa expressed	1959	0	0.951
comp8066_c0_seq1	atp-dependent clp protease atp-binding subunit clpa expressed	935	1.50357e-90	0.909
comp5323_c0_seq1	atp-dependent clp protease atp-binding subunit clpa-like protein chloroplastic	779	3.45115e-117	0.975
comp7249_c0_seq1	atp-dependent clp protease atp-binding subunit clpa-like protein chloroplastic	324	3.27398e-66	0.997
comp980_c0_seq1	atp-dependent clp protease atp-binding subunit clpx	304	1.34523e-28	0.915
comp3097_c0_seq2	atp-dependent clp protease atp-binding subunit -like isoform 1	1492	0	0.951
comp6020_c0_seq1	atp-dependent clp protease atp-binding subunit -like isoform 2	1146	4.83897e-56	0.92
comp10727_c0_seq1	atp-dependent clp protease proteolytic	983	1.83992e-84	0.847
comp2249_c0_seq1	atp-dependent clp protease proteolytic subunit	774	2.84601e-46	0.93
comp3139_c0_seq1	atp-dependent clp protease proteolytic subunit	268	1.67721e-25	0.949
comp3796_c0_seq2	atp-dependent clp protease proteolytic subunit	737	5.51857e-57	0.686
comp10583_c0_seq1	atp-dependent clp protease proteolytic subunit	619	1.30065e-60	0.778
comp3139_c0_seq2	atp-dependent clp protease proteolytic subunit mitochondrial-like	770	8.87556e-57	0.959
comp14089_c0_seq1	atp-dependent clp protease proteolytic subunit-related protein chloroplastic	451	6.40436e-09	0.845
comp7921_c0_seq1	atp-dependent clp protease proteolytic subunit-related protein chloroplastic-like	448	1.61401e-93	0.988
comp1442_c0_seq1	atp-dependent dna family expressed	833	3.74735e-43	0.784
comp1442_c0_seq2	atp-dependent dna family expressed	461	6.95349e-45	0.784
comp8961_c0_seq1	atp-dependent dna helicase 2 subunit ku70-like	501	9.05922e-63	0.751
comp2247_c0_seq3	atp-dependent dna helicase 2 subunit ku80	623	2.04769e-66	0.692
comp2247_c0_seq5	atp-dependent dna helicase 2 subunit ku80	677	8.56767e-58	0.655
comp3034_c0_seq1	atp-dependent dna helicase ddm1	933	1.73501e-142	0.895
comp8006_c0_seq1	atp-dependent dna helicase q-like 4a-like	475	1.25162e-32	0.789
comp13144_c0_seq1	atp-dependent dna helicase q-like 4a-like	492	4.8923e-71	0.676
comp194_c0_seq1	atp-dependent helicase brm	856	6.60845e-179	0.94
comp1228_c0_seq1	atp-dependent helicase brm	2028	0	0.733
comp3947_c0_seq2	atp-dependent helicase brm	419	1.73816e-62	0.812
comp3947_c0_seq3	atp-dependent helicase brm	371	1.76326e-55	0.796
comp7672_c0_seq1	atp-dependent helicase brm	448	6.45864e-62	0.952
comp13405_c0_seq1	atp-dependent helicase brm-like	422	4.46025e-55	0.974
comp6709_c0_seq1	atp-dependent rna helicase ddx23	692	2.30554e-138	0.857
comp4108_c0_seq5	atp-dependent rna helicase dhh1	453	4.45788e-81	1
comp7253_c0_seq1	atp-dependent rna helicase dhh1	1907	0	0.891
comp8379_c0_seq1	atp-dependent rna helicase dhx29	574	1.40214e-75	0.897
comp11324_c0_seq1	atp-dependent rna helicase dhx29	1090	2.95873e-168	0.97
comp8225_c0_seq1	atp-dependent rna helicase dhx29-like	492	8.06147e-68	0.948
comp11520_c0_seq1	atp-dependent rna helicase dhx29-like isoform x1	545	4.58838e-77	0.953
comp13864_c0_seq1	atp-dependent rna helicase dhx8-like	489	1.88198e-94	0.925
comp12765_c0_seq1	atp-dependent transporter expressed	483	1.09456e-46	0.948
comp12783_c0_seq1	atp-dependent zinc metalloprotease ftsh chloroplastic mitochondrial-like	518	8.75535e-96	0.978
comp7848_c0_seq1	atp-dependent zinc metalloprotease ftsh chloroplastic-like	1219	4.44162e-167	0.822
comp10693_c0_seq1	atp-dependent zinc metalloprotease ftsh chloroplastic-like	1067	2.20401e-86	0.924
comp3876_c0_seq1	atp-dependent zinc metalloprotease ftsh mitochondrial-like	1940	0	0.857
comp4034_c0_seq1	atp-dependent zinc metalloprotease ftsh mitochondrial-like	794	2.91047e-67	0.716
comp4034_c0_seq2	atp-dependent zinc metalloprotease ftsh mitochondrial-like	242	8.78104e-29	0.986
comp6445_c0_seq1	atp-dependent zinc metalloprotease ftsh mitochondrial-like	734	1.91999e-146	0.966
comp3948_c0_seq1	at-rich interactive domain-containing protein 3-like	1316	0	0.875
comp7083_c0_seq1	at-rich interactive domain-containing protein 4-like	1529	0	0.902
comp8113_c0_seq1	at-rich interactive domain-containing protein 4-like	574	4.7579e-111	0.904
comp6053_c0_seq1	autophagy domain family protein	459	7.48128e-82	0.881
comp10296_c0_seq1	autophagy protein 5	547	2.03597e-81	0.813
comp6966_c0_seq1	autophagy-related protein 101-like isoform x3	727	2.79525e-106	0.84
comp6352_c0_seq1	autophagy-related protein 13-like	1533	0	0.806
comp14116_c0_seq1	autophagy-related protein 14-like	524	6.00846e-48	0.776
comp5562_c0_seq9	autophagy-related protein 18h-like	254	3.62728e-21	0.982
comp5562_c0_seq4	autophagy-related protein 18h-like isoform x1	227	2.28505e-40	0.719
comp5562_c0_seq6	autophagy-related protein 18h-like isoform x1	486	1.56469e-38	0.962
comp5562_c0_seq7	autophagy-related protein 18h-like isoform x1	256	9.15501e-36	0.94
comp5562_c0_seq12	autophagy-related protein 18h-like isoform x1	471	7.81714e-75	0.853
comp5562_c0_seq1	autophagy-related protein 18h-like isoform x2	228	2.36163e-38	0.723
comp5562_c0_seq3	autophagy-related protein 18h-like isoform x2	651	4.72451e-147	0.911
comp5562_c0_seq5	autophagy-related protein 18h-like isoform x2	517	1.37924e-106	0.944
comp5562_c0_seq11	autophagy-related protein 18h-like isoform x2	282	2.87012e-56	0.952
comp1818_c0_seq1	autophagy-related protein 2	676	1.47049e-48	0.659
comp1894_c0_seq1	autophagy-related protein 2	624	5.65583e-98	0.947
comp7530_c0_seq1	autophagy-related protein 2	535	1.17836e-36	0.783
comp10479_c0_seq1	autophagy-related protein 2	706	1.58684e-34	0.741
comp4434_c0_seq4	autophagy-related protein 3d	220	1.22293e-26	1
comp4434_c0_seq5	autophagy-related protein 3-like	548	8.60609e-95	0.97
comp4841_c0_seq4	autophagy-related protein 8 precursor	441	3.09193e-46	1
comp7011_c0_seq1	autophagy-related protein 9-like	1229	0	0.981
comp1570_c0_seq1	aux iaa protein	287	3.41415e-42	0.936
comp1570_c0_seq2	aux iaa protein	455	7.68838e-54	0.801
comp4729_c0_seq1	aux1-like permease	703	2.50978e-78	0.91
comp4729_c0_seq3	aux1-like permease	264	1.14053e-49	1
comp9099_c0_seq1	auxilin-related protein 1	2168	0	0.558
comp4302_c0_seq1	auxilin-related protein 2	803	2.12841e-60	0.816
comp4302_c0_seq2	auxilin-related protein 2	714	3.1943e-51	0.756
comp6592_c0_seq1	auxilin-related protein 2	891	2.95273e-106	0.879
comp4302_c0_seq3	auxilin-related protein 2-like	446	6.43327e-33	0.972
comp4302_c0_seq4	auxilin-related protein 2-like	238	4.15638e-47	0.984
comp5729_c0_seq1	auxilin-related protein 2-like	1001	4.03911e-75	0.886
comp5768_c0_seq1	auxilin-related protein 2-like	931	7.29562e-73	0.762
comp7563_c0_seq1	auxin efflux carrier	1545	0	0.879
comp12071_c0_seq1	auxin influx carrier protein	253	8.98895e-36	0.94
comp6016_c0_seq1	auxin response factor 1	1730	0	0.795
comp10804_c0_seq1	auxin response factor 1	524	4.61778e-98	0.956
comp8849_c0_seq1	auxin response factor 10	833	2.25439e-86	0.845
comp10478_c0_seq1	auxin response factor 12	658	1.54929e-89	0.902
comp3291_c0_seq1	auxin response factor 17	998	2.08855e-126	0.853
comp3291_c0_seq2	auxin response factor 17	270	3.8111e-52	0.992
comp135_c0_seq1	auxin response factor 17-like	535	2.39067e-111	0.982
comp3836_c0_seq1	auxin response factor 19	2014	6.15513e-153	0.886
comp9362_c0_seq1	auxin response factor 19	751	1.71221e-105	0.96
comp6236_c0_seq1	auxin response factor 2	475	2.05996e-98	0.745
comp4960_c0_seq2	auxin response factor 21	294	6.29485e-12	0.9475
comp135_c0_seq2	auxin response factor 25	363	4.93062e-45	0.814
comp3815_c0_seq1	auxin response factor 4	475	4.18666e-102	0.954
comp3815_c0_seq3	auxin response factor 4	286	1.55781e-41	0.988
comp3815_c0_seq4	auxin response factor 4	1403	0	0.861
comp3815_c0_seq5	auxin response factor 4	258	2.36247e-48	0.972
comp3815_c0_seq7	auxin response factor 4	260	2.58443e-42	0.988
comp5070_c0_seq1	auxin response factor 4	338	2.33198e-34	0.899
comp5070_c0_seq3	auxin response factor 4	287	2.25966e-13	0.8143
comp10210_c0_seq1	auxin response factor 5	492	6.23219e-32	0.694
comp10242_c0_seq1	auxin response factor 5-like	535	7.68209e-88	0.884
comp6834_c0_seq1	auxin response factor 7a	642	1.2892e-61	0.934
comp9720_c0_seq1	auxin response factor 7a	495	1.93196e-71	0.969
comp2750_c0_seq1	auxin response factor 7b	1184	0	0.915
comp4960_c0_seq1	auxin response factor 7b	542	2.44145e-77	0.83
comp4960_c0_seq3	auxin response factor 7b	1324	0	0.94
comp4960_c0_seq5	auxin response factor 7b	313	4.06201e-59	0.851
comp5484_c0_seq4	auxin response factor 9	210	2.98397e-38	0.861
comp5484_c0_seq1	auxin response factor 9-like	280	4.3508e-44	0.878
comp5484_c0_seq5	auxin response factor 9-like	565	2.33145e-77	0.926
comp5484_c0_seq6	auxin response factor 9-like	351	3.01032e-74	0.976
comp5484_c0_seq10	auxin response factor 9-like	372	1.05113e-52	0.903
comp5484_c0_seq11	auxin response factor 9-like	363	9.94243e-59	0.971
comp12166_c0_seq1	auxin response factor 9-like	251	8.08556e-16	0.635
comp4148_c0_seq1	auxin transport protein big-like	2918	0	0.878
comp1852_c0_seq1	auxin-independent growth promoter	456	5.98032e-20	0.5663
comp1852_c0_seq2	auxin-independent growth promoter	407	3.73381e-40	0.63
comp2521_c0_seq3	auxin-independent growth promoter	398	4.09519e-41	0.739
comp3161_c0_seq3	auxin-independent growth promoter	362	1.72634e-47	0.945
comp5720_c0_seq1	auxin-independent growth promoter	736	1.59767e-84	0.736
comp13928_c0_seq1	auxin-independent growth promoter	532	1.32075e-41	0.64
comp1162_c0_seq1	auxin-independent growth promoter-like protein	473	2.94149e-48	0.752
comp2739_c0_seq1	auxin-induced in root cultures protein 12-like	517	2.4411e-61	0.823
comp3436_c0_seq1	auxin-induced in root cultures protein 12-like	547	1.91847e-46	0.798
comp4811_c0_seq3	auxin-induced in root cultures protein 12-like	239	9.7434e-39	0.822
comp4706_c0_seq1	auxin-induced protein	595	3.3798e-105	0.899
comp4706_c0_seq2	auxin-induced protein	693	4.10581e-81	0.881
comp4706_c0_seq3	auxin-induced protein	299	2.63671e-33	0.721
comp4706_c0_seq7	auxin-induced protein	737	4.87639e-111	0.95
comp8561_c0_seq1	auxin-induced protein	598	2.64448e-66	0.876
comp1565_c0_seq1	auxin-induced protein 5ng4	658	5.07431e-96	0.853
comp4268_c0_seq2	auxin-induced protein 5ng4	524	4.62094e-60	0.84
comp5297_c1_seq2	auxin-induced protein 5ng4	273	2.08817e-45	0.826
comp5297_c1_seq3	auxin-induced protein 5ng4	267	8.78425e-44	0.833
comp5297_c1_seq4	auxin-induced protein 5ng4	476	5.3082e-61	0.91
comp5297_c1_seq6	auxin-induced protein 5ng4	306	2.19723e-61	0.918
comp5341_c0_seq1	auxin-induced protein 5ng4	261	5.54506e-23	0.917
comp9505_c0_seq1	auxin-induced protein 5ng4	520	6.76907e-62	0.744
comp10197_c0_seq1	auxin-induced protein 5ng4	483	1.11012e-28	0.719
comp11630_c0_seq1	auxin-induced protein 5ng4	484	9.11887e-41	0.856
comp13247_c0_seq1	auxin-induced protein 5ng4	459	5.63451e-50	0.842
comp3005_c0_seq1	auxin-induced protein 5ng4-like	500	4.64656e-66	0.753
comp4268_c0_seq1	auxin-induced protein 5ng4-like	798	1.08027e-95	0.817
comp2534_c0_seq1	auxin-induced protein pcnt115-like isoform 1	1165	6.49999e-156	0.928
comp3964_c0_seq5	auxin-repressed kda protein	746	1.0892e-54	0.842
comp3964_c0_seq1	auxin-repressed protein expressed	253	5.58397e-19	0.883
comp10664_c0_seq1	auxin-responsive gh3	933	1.09632e-154	0.802
comp4370_c0_seq1	auxin-responsive protein iaa12	1175	3.62863e-112	0.751
comp4992_c0_seq5	auxin-responsive protein iaa13	260	1.32685e-56	0.97
comp1024_c0_seq1	auxin-responsive protein iaa15	406	2.08567e-25	0.835
comp6608_c0_seq1	auxin-responsive protein iaa16	1657	3.49201e-70	0.747
comp12417_c0_seq1	auxin-responsive protein iaa16	525	4.10012e-48	0.751
comp3067_c0_seq2	auxin-responsive protein iaa17-like	342	2.90136e-57	0.844
comp6239_c0_seq1	auxin-responsive protein iaa21	529	8.808e-45	0.924
comp12565_c0_seq1	auxin-responsive protein iaa25	538	1.81852e-116	0.734
comp4992_c0_seq4	auxin-responsive protein iaa30	306	1.13477e-16	0.874
comp8777_c0_seq1	auxin-responsive protein iaa30	451	3.87408e-28	0.69
comp4992_c0_seq2	auxin-responsive protein iaa30-like	311	1.27056e-67	0.971
comp4370_c0_seq2	auxin-responsive protein iaa31-like	208	4.26893e-20	0.8425
comp4370_c0_seq4	auxin-responsive protein iaa31-like	237	4.32958e-28	0.8375
comp10978_c0_seq1	auxin-responsive protein iaa31-like	403	1.3599e-17	0.967
comp104_c0_seq2	auxin-responsive protein iaa5-like	998	2.31308e-88	0.863
comp8270_c0_seq1	avr9 elicitor response protein	422	8.42036e-30	0.728
comp8782_c0_seq1	avr9 elicitor response protein	856	2.50739e-115	0.945
comp3797_c0_seq1	axi 1	237	7.21624e-16	0.726
comp9423_c0_seq1	axi 1	407	6.15767e-46	0.799
comp10561_c0_seq1	axi 1 like	935	0	0.894
comp11669_c0_seq1	b chain angstroms resolution structure analysis of two refined n- acetylneuraminyllactose-wheat germ agglutinin isolectin complexes	861	6.90111e-66	0.809
comp757_c0_seq1	b chain semi-active e176q mutant of rice a plant - glucosidase	1749	0	0.952
comp11974_c0_seq1	b regulatory subunit of pp2a ( gamma)	873	2.39982e-141	0.956
comp3068_c0_seq1	b12d protein	531	2.8871e-25	0.857
comp4632_c0_seq1	b12d protein	255	1.5709e-25	0.949
comp4632_c0_seq3	b12d protein	292	7.16885e-21	0.883
comp5589_c0_seq1	b2 protein	260	9.25582e-35	0.87
comp5589_c0_seq2	b2 protein	375	7.36402e-70	0.871
comp1059_c0_seq1	b3 domain-containing protein	695	1.32901e-82	0.93
comp8184_c0_seq1	b3 domain-containing protein	835	5.45775e-60	0.6
comp8199_c0_seq1	b3 domain-containing protein	774	4.89442e-135	0.658
comp11959_c0_seq1	b3 domain-containing protein	543	2.26648e-32	0.7725
comp7876_c0_seq1	b3 domain-containing protein os07g0563300-like	1862	1.89914e-180	0.708
comp11079_c0_seq1	b3 domain-containing protein os07g0679700-like	468	6.91385e-62	0.96
comp11635_c0_seq1	b3 domain-containing protein os07g0679700-like	496	1.03002e-63	0.879
comp8848_c0_seq1	b3 domain-containing protein os11g0197600-like	748	1.29623e-112	0.866
comp12582_c0_seq1	baculoviral iap repeat-containing protein 7	419	6.02153e-18	0.782
comp2234_c0_seq1	bah domain containing protein	1388	2.47735e-171	0.797
comp5552_c0_seq4	bark storage protein a	209	5.64178e-33	0.9
comp5552_c0_seq2	bark storage protein a-like	874	1.12637e-178	0.898
comp12967_c0_seq1	barley stem rust resistance protein	550	9.84755e-89	0.549
comp3132_c0_seq5	basic 7s globulin	431	9.20412e-56	0.853
comp7996_c0_seq1	basic class iii chitinase hib3b	988	3.03854e-106	0.875
comp6451_c0_seq1	basic endochitinase a	595	2.97879e-84	0.86
comp8674_c0_seq1	basic endochitinase a	202	3.08038e-26	0.946
comp13313_c0_seq1	basic endochitinase a	323	3.21788e-18	0.732
comp10003_c0_seq1	basic leucine zipper proein	559	2.04791e-25	0.786
comp10759_c0_seq1	basic leucine zipper protein	541	4.42737e-85	0.88
comp1693_c0_seq1	basic region leucine zipper protein	1296	5.34343e-50	0.894
comp5414_c0_seq2	basic region leucine zipper protein	644	3.96246e-85	0.938
comp3953_c0_seq3	bax inhibitor 1	221	2.02259e-34	0.97
comp3953_c0_seq4	bax inhibitor 1	201	6.60889e-32	0.991
comp3953_c0_seq2	bax inhibitor 1-like protein	453	6.57102e-56	0.98
comp13327_c0_seq1	b-box type zinc finger protein with cct domain isoform 1	496	3.92549e-16	0.645
comp13471_c0_seq1	bbox zinc finger domain containing protein	371	6.72508e-06	0.572
comp244_c0_seq1	bcas2 protein	534	2.57566e-115	0.921
comp704_c0_seq1	bcas2 protein	569	1.19934e-14	0.857
comp8152_c0_seq1	b-cell receptor-associated protein 31-like containing protein	642	2.73301e-87	0.912
comp4249_c0_seq1	bcl-2 binding anthanogene-1	301	3.1858e-52	0.884
comp4249_c0_seq2	bcl-2 binding anthanogene-1	313	7.1208e-62	0.977
comp4249_c0_seq4	bcl-2 binding anthanogene-1	331	1.16203e-67	0.965
comp11522_c0_seq1	beach domain-containing protein lvsa-like	684	7.26378e-74	0.873
comp3230_c0_seq6	beach domain-containing protein lvsc	513	1.11717e-105	0.932
comp4484_c0_seq1	beach domain-containing protein lvsc	204	1.24648e-34	0.918
comp4484_c0_seq2	beach domain-containing protein lvsc	273	2.42461e-35	0.916
comp7843_c0_seq1	beach domain-containing protein lvsc	467	3.20399e-48	0.728
comp9260_c0_seq1	beach domain-containing protein lvsc	561	5.01555e-63	0.855
comp9269_c0_seq1	beach domain-containing protein lvsc	1324	4.69387e-161	0.793
comp9768_c0_seq1	beach domain-containing protein lvsc	503	1.51035e-77	0.939
comp7644_c0_seq1	beach domain-containing protein lvsc-like	913	6.97565e-104	0.917
comp3230_c0_seq1	beach domain-containing protein lvsc-like isoform x2	381	6.65533e-73	0.921
comp12128_c0_seq1	beclin 1 protein	688	7.92328e-76	0.932
comp11222_c0_seq1	bel1-like homeodomain protein 1-like	722	5.60628e-42	0.752
comp4281_c0_seq3	bel1-like homeodomain protein 6	234	6.26904e-15	0.815
comp5146_c0_seq1	bel1-like homeodomain protein 6	842	1.57396e-177	0.921
comp5146_c0_seq2	bel1-like homeodomain protein 6	848	2.35458e-150	0.908
comp5146_c0_seq3	bel1-like homeodomain protein 6	418	2.80407e-82	0.901
comp5146_c0_seq5	bel1-like homeodomain protein 6	1296	0	0.913
comp8020_c0_seq1	bel1-like homeodomain protein 6	655	1.98926e-91	0.86
comp10881_c0_seq1	bel1-like homeodomain protein 6	706	1.91327e-130	0.904
comp3554_c0_seq4	benzoxazinone:udp-glc glucosyltransferase	288	5.92561e-32	0.797
comp3554_c0_seq5	benzoxazinone:udp-glc glucosyltransferase	626	7.00294e-102	0.833
comp3554_c0_seq6	benzoxazinone:udp-glc glucosyltransferase	692	6.21142e-54	0.801
comp9399_c0_seq1	benzoxazinone:udp-glc glucosyltransferase	906	1.36559e-123	0.887
comp3780_c0_seq4	benzyl alcohol o-benzoyltransferase-like	700	8.13614e-139	0.824
comp4314_c0_seq4	benzyl alcohol o-benzoyltransferase-like	444	6.67695e-21	0.7733
comp9789_c0_seq1	benzyl alcohol o-benzoyltransferase-like	817	2.01219e-103	0.865
comp11577_c0_seq1	benzyl alcohol o-benzoyltransferase-like	340	1.79093e-49	0.893
comp12256_c0_seq1	bes1 bzr1 homolog protein 2-like	577	6.59027e-23	0.971
comp2574_c0_seq3	bes1 bzr1 homolog protein 4-like	449	5.69444e-60	0.897
comp7501_c0_seq1	bet1 sft1-related snare	722	7.79816e-56	0.852
comp2975_c0_seq1	beta 1 subunit of 20s proteasome	439	3.89912e-81	0.998
comp5573_c0_seq4	beta adaptin-like protein	223	3.26736e-41	1
comp5642_c0_seq3	beta- chloroplastic	457	5.72948e-51	0.814
comp1400_c0_seq1	beta- -galactosyltransferase 15	574	7.53827e-98	0.929
comp4637_c0_seq1	beta- -galactosyltransferase 2	521	5.087e-55	0.929
comp10328_c0_seq1	beta- -galactosyltransferase 2	436	5.78094e-59	0.864
comp8713_c0_seq1	beta- -galactosyltransferase 20	665	1.43807e-108	0.953
comp1080_c0_seq1	beta- -galactosyltransferase 6	1125	8.07799e-134	0.71
comp4637_c0_seq2	beta- -galactosyltransferase sqv-2	722	2.06473e-94	0.85
comp4637_c0_seq3	beta- -galactosyltransferase sqv-2	429	1.35137e-78	0.958
comp8385_c0_seq1	beta- gba2 type family protein	517	2.36347e-40	0.91
comp4103_c0_seq1	beta glucan synthase	238	2.66381e-29	0.998
comp4103_c0_seq11	beta glucan synthase	322	1.2954e-57	0.992
comp1567_c0_seq1	beta- -glucanase	1793	9.3615e-156	0.827
comp5014_c0_seq1	beta- -glucanase	364	1.02008e-08	0.838
comp8281_c0_seq1	beta- -glucanase precursor	1016	6.84647e-115	0.938
comp5005_c0_seq1	beta- insoluble isoenzyme 1	250	1.63484e-51	0.879
comp2674_c0_seq1	beta- insoluble isoenzyme 2-like	415	1.97389e-69	0.891
comp13585_c0_seq1	beta- insoluble isoenzyme 2-like	267	6.49096e-25	0.798
comp1998_c0_seq1	beta- insoluble isoenzyme 4	249	3.75193e-50	0.891
comp12037_c0_seq1	beta- insoluble isoenzyme 4	391	2.16124e-85	0.911
comp5791_c0_seq1	beta- insoluble isoenzyme 4-like	1212	0	0.952
comp5623_c0_seq13	beta- insoluble isoenzyme 7	224	1.47474e-43	0.928
comp7734_c0_seq1	beta- insoluble isoenzyme 7	225	1.44678e-31	0.891
comp5005_c0_seq5	beta- insoluble isoenzyme 7-like	506	1.55083e-100	0.826
comp11567_c0_seq1	beta- -mannosyl-glycoprotein 4-beta-n-acetylglucosaminyltransferase-like	707	3.4484e-48	0.969
comp3527_c0_seq3	beta- -mannosyltransferase	551	5.56468e-71	0.976
comp821_c0_seq1	beta- partial	345	5.17776e-65	0.984
comp5627_c0_seq1	beta- partial	248	4.6356e-48	0.981
comp5627_c0_seq6	beta- partial	250	8.5467e-39	1
comp5627_c0_seq7	beta- partial	299	2.2133e-39	0.982
comp5627_c0_seq10	beta- partial	414	1.1862e-72	0.992
comp4385_c0_seq5	beta subunit isoform 1	663	1.33512e-67	0.821
comp5627_c0_seq9	beta tubulin 3	496	1.15413e-118	0.983
comp3359_c0_seq1	beta-1 tubulin	232	8.13316e-34	0.996
comp3148_c0_seq1	beta-adaptin-like protein a-like	890	3.08676e-165	0.881
comp10856_c0_seq1	beta-adaptin-like protein a-like	1045	6.30751e-106	0.94
comp7784_c0_seq1	beta-adaptin-like protein a-like isoform x1	1032	4.86707e-112	0.714
comp5573_c0_seq11	beta-adaptin-like protein b-like	435	4.59703e-83	0.986
comp5573_c0_seq5	beta-adaptin-like protein c	308	7.39411e-27	0.897
comp5573_c0_seq10	beta-adaptin-like protein c	204	1.21842e-35	0.982
comp4838_c0_seq2	beta-alanine synthases	219	1.37835e-44	0.979
comp12406_c0_seq1	beta-amylase chloroplastic-like	302	3.01184e-15	0.831
comp5148_c0_seq2	beta-cyanoalanine synthase	647	6.70283e-78	0.962
comp5148_c0_seq4	beta-cyanoalanine synthase	651	2.10286e-79	0.997
comp1317_c0_seq1	beta-d-xylosidase 3	401	4.59699e-81	0.96
comp3928_c0_seq3	beta-d-xylosidase 4	1623	0	0.941
comp4420_c0_seq5	beta-d-xylosidase 4	345	8.81584e-44	0.906
comp4420_c0_seq4	beta-d-xylosidase 7	507	6.00283e-75	0.907
comp4420_c0_seq6	beta-d-xylosidase 7	569	3.67476e-82	0.726
comp10748_c0_seq1	beta-d-xylosidase 7	777	2.13349e-111	0.738
comp4839_c0_seq3	beta-expansin 1a expressed	369	9.05124e-15	0.965
comp4839_c0_seq6	beta-expansin 1a expressed	284	1.65231e-55	0.955
comp4839_c0_seq4	beta-expansin 1a precursor	345	3.00823e-37	0.965
comp4504_c0_seq1	beta-expansin 3	293	1.42302e-26	0.781
comp4504_c0_seq2	beta-expansin 3	516	3.60185e-35	0.932
comp4839_c0_seq5	beta-expansin 3	365	8.06109e-39	0.951
comp4839_c0_seq1	beta-expansin 4	704	1.6317e-81	0.917
comp7023_c0_seq1	beta-expansin 4 precursor	1112	3.94527e-178	0.872
comp14077_c0_seq1	beta-expansin 4 precursor	290	1.14205e-19	0.729
comp6194_c0_seq1	beta-expansin 5	248	1.70165e-22	0.889
comp899_c0_seq1	beta-fructofuranosidase 1	1111	3.40198e-175	0.906
comp12960_c0_seq1	beta-fructofuranosidase 1	489	1.46163e-30	0.728
comp11895_c0_seq1	beta-galactosidase 12	222	2.87849e-15	0.628
comp3534_c0_seq1	beta-galactosidase 15	438	3.46042e-93	0.869
comp9643_c0_seq1	beta-galactosidase 15	780	3.48817e-117	0.91
comp3534_c0_seq3	beta-galactosidase 15-like	1216	0	0.899
comp13537_c0_seq1	beta-galactosidase 3-like	481	7.76868e-74	0.896
comp8939_c0_seq1	beta-galactosidase 4	754	4.96317e-60	0.899
comp9694_c0_seq1	beta-galactosidase 5	1273	0	0.964
comp8473_c0_seq1	beta-galactosidase 8-like	878	9.56141e-106	0.618
comp12711_c0_seq1	beta-galactosidase 9	243	2.83553e-05	0.9
comp3630_c0_seq1	beta-galactosidase expressed	571	1.06035e-85	0.912
comp4813_c0_seq1	beta-galactosidase expressed	230	1.3752e-45	0.97
comp4813_c0_seq2	beta-galactosidase expressed	1313	0	0.916
comp4813_c0_seq4	beta-galactosidase expressed	241	5.31004e-45	0.958
comp7205_c0_seq1	beta-galactosidase expressed	450	9.72997e-70	0.94
comp454_c0_seq1	beta-galactosidase isoform 1	1085	0	0.907
comp7899_c0_seq1	beta-galactosidase- partial	266	5.4422e-13	0.83
comp1541_c0_seq1	beta-galactosidase-like isoform x1	1642	0	0.881
comp8683_c0_seq1	beta-galactosidase-like isoform x1	471	3.44285e-39	0.886
comp301_c0_seq1	beta-glucosidase 16	232	1.23112e-20	0.809
comp5252_c0_seq2	beta-glucosidase 16	1072	1.99174e-172	0.908
comp5252_c0_seq3	beta-glucosidase 16	274	2.58595e-37	0.905
comp5252_c0_seq5	beta-glucosidase 16	462	5.56229e-71	0.771
comp5252_c0_seq6	beta-glucosidase 16	523	5.36284e-117	0.9
comp5252_c0_seq7	beta-glucosidase 16	319	2.22946e-52	0.963
comp3224_c0_seq1	beta-glucosidase 31	640	7.63523e-78	0.97
comp4516_c0_seq2	beta-glucosidase 4	274	4.09547e-58	0.996
comp4516_c0_seq5	beta-glucosidase 4-like	715	9.50857e-114	0.907
comp12834_c0_seq1	beta-glucosidase 5-like isoform 1	523	8.60456e-56	0.877
comp3224_c0_seq2	beta-glucosidase 6	310	1.61341e-24	0.938
comp4516_c0_seq4	beta-glucosidase 6	921	1.11912e-108	0.986
comp10825_c0_seq1	beta-glucosidase 6-like	521	3.02069e-33	0.671
comp9613_c0_seq1	beta-glucosidase 8-like	1099	0	0.913
comp6176_c0_seq1	beta-glucosidase partial	485	8.86516e-50	0.929
comp9182_c0_seq1	beta-glucuronidase precursor	522	2.06717e-101	0.931
comp8650_c0_seq1	beta-hexosaminidase 1-like	472	1.18284e-46	0.92
comp2558_c0_seq1	beta-hexosaminidase subunit b2	233	6.26177e-45	0.971
comp2558_c0_seq2	beta-hexosaminidase subunit b2	1074	2.76904e-174	0.945
comp2558_c0_seq3	beta-hexosaminidase subunit b2-like	854	4.90285e-145	0.877
comp1607_c0_seq1	beta-hexosaminidase subunit b2-like isoform 1	703	6.91337e-121	0.897
comp3795_c0_seq1	betaine aldehyde dehydrogenase	905	7.6571e-167	0.938
comp3795_c0_seq2	betaine aldehyde dehydrogenase	789	2.84097e-105	0.982
comp5497_c0_seq3	betaine aldehyde dehydrogenase	449	5.68424e-70	0.958
comp1126_c0_seq1	betaine aldehyde dehydrogenase-like partial	627	4.16373e-143	0.958
comp5497_c0_seq4	betaine aldehyde partial	287	2.39828e-20	0.971
comp5497_c0_seq2	betaine-aldehyde dehydrogenase	385	2.19793e-87	0.999
comp3313_c0_seq2	beta-ketoacyl-acp synthase	457	4.65334e-45	0.705
comp7976_c0_seq1	beta-ketoacyl-acp synthase	491	1.1765e-72	0.895
comp3420_c0_seq1	beta-macrocarpene synthase-like	1602	0	0.802
comp7396_c0_seq1	bhlh protein family-like	666	1.35011e-55	0.822
comp2662_c0_seq3	bhlh transcription factor	548	1.38775e-68	0.901
comp2662_c0_seq4	bhlh transcription factor	535	1.51161e-53	0.734
comp3010_c0_seq1	bhlh transcription factor	759	6.02647e-60	0.958
comp7572_c0_seq1	bhlh transcription factor	628	1.22326e-25	0.7167
comp10370_c0_seq1	bi- major isoform	267	5.81174e-18	0.678
comp83_c0_seq1	bidirectional sugar transporter sweet13	445	5.21982e-59	0.905
comp6134_c0_seq1	bidirectional sugar transporter sweet15-like	1295	1.36035e-150	0.946
comp11741_c0_seq1	bidirectional sugar transporter sweet16-like	502	5.84538e-36	0.659
comp8507_c0_seq1	bidirectional sugar transporter sweet2a-like	766	8.4652e-143	0.896
comp8202_c0_seq1	bidirectional sugar transporter sweet6b	455	5.12406e-58	0.858
comp4411_c0_seq3	bifunctional 3-dehydroquinate dehydratase shikimate chloroplastic	1331	2.20079e-162	0.818
comp4585_c0_seq1	bifunctional 3-dehydroquinate dehydratase shikimate chloroplastic-like	1090	1.80189e-176	0.943
comp4585_c0_seq4	bifunctional 3-dehydroquinate dehydratase shikimate chloroplastic-like	1616	0	0.942
comp4585_c0_seq5	bifunctional 3-dehydroquinate dehydratase shikimate chloroplastic-like	442	1.55858e-68	0.892
comp1447_c0_seq1	bifunctional aspartokinase homoserine dehydrogenase chloroplastic	688	7.42452e-111	0.983
comp7476_c0_seq1	bifunctional aspartokinase homoserine dehydrogenase chloroplastic	1138	1.23576e-179	0.95
comp8696_c0_seq1	bifunctional aspartokinase homoserine dehydrogenase chloroplastic	585	1.45738e-60	0.996
comp10285_c0_seq1	bifunctional aspartokinase homoserine dehydrogenase chloroplastic	486	2.59207e-101	0.995
comp7142_c0_seq1	bifunctional coenzyme a synthase	504	5.33495e-48	0.946
comp1165_c0_seq1	bifunctional dihydroflavonol 4-reductase flavanone 4-reductase	771	3.24436e-73	0.675
comp5312_c0_seq2	bifunctional dihydroflavonol 4-reductase flavanone 4-reductase	796	2.39676e-52	0.899
comp6745_c0_seq1	bifunctional dihydroflavonol 4-reductase flavanone 4-reductase	570	3.05137e-59	0.799
comp8996_c0_seq1	bifunctional dihydroflavonol 4-reductase flavanone 4-reductase	842	2.38685e-102	0.798
comp10480_c0_seq1	bifunctional dihydroflavonol 4-reductase flavanone 4-reductase	698	1.9991e-110	0.948
comp11181_c0_seq1	bifunctional dihydroflavonol 4-reductase flavanone 4-reductase	528	5.98942e-40	0.818
comp4762_c0_seq3	bifunctional epoxide hydrolase 2-like	1108	0	0.908
comp6508_c0_seq1	bifunctional fucokinase fucose pyrophosphorylase-like	563	2.63998e-84	0.842
comp3254_c0_seq1	bifunctional monodehydroascorbate reductase and carbonic anhydrase nectarin-3	316	4.14055e-62	0.935
comp3254_c0_seq3	bifunctional monodehydroascorbate reductase and carbonic anhydrase nectarin-3	204	2.24521e-27	0.942
comp3254_c0_seq4	bifunctional monodehydroascorbate reductase and carbonic anhydrase nectarin-3	204	8.48779e-29	0.944
comp3390_c0_seq2	bifunctional nitrilase nitrile hydratase nit4	267	1.7854e-52	0.947
comp5872_c0_seq1	bifunctional nitrilase nitrile hydratase nit4	274	5.73062e-32	0.946
comp1168_c0_seq1	bifunctional nuclease 2-like isoform x3	743	3.37952e-102	0.901
comp3004_c0_seq1	bifunctional phosphatase chloroplastic-like	514	2.13608e-55	0.955
comp3004_c0_seq2	bifunctional phosphatase chloroplastic-like	667	1.58748e-64	0.928
comp2336_c0_seq1	bifunctional polymyxin resistance arna protein	1123	3.81339e-162	0.926
comp3612_c0_seq2	bifunctional protein fold	814	1.66405e-96	0.937
comp2603_c0_seq1	bifunctional purine biosynthesis protein purh	1306	0	0.952
comp10256_c0_seq1	bifunctional purine biosynthesis protein purh	457	6.66208e-09	0.764
comp2330_c0_seq1	bifunctional purple acid phosphatase 26	781	2.84543e-90	0.971
comp2330_c0_seq2	bifunctional purple acid phosphatase 26	943	7.26108e-166	0.754
comp5243_c0_seq8	binding isoform 1	604	8.62954e-83	0.956
comp14051_c0_seq1	binding isoform partial	228	6.31245e-41	0.874
comp6850_c0_seq1	bisphosphoglycerate-dependent phosphoglycerate mutase	206	1.96547e-36	0.911
comp9016_c0_seq1	bisphosphoglycerate-dependent phosphoglycerate mutase	546	7.62709e-82	0.789
comp12033_c0_seq1	bisphosphoglycerate-dependent phosphoglycerate mutase	433	2.31447e-42	0.914
comp7466_c0_seq1	bisphosphoglycerate-dependent phosphoglycerate mutase	546	1.04269e-24	0.948
comp5667_c0_seq1	bisphosphoglycerate-independent phosphoglycerate mutase	383	5.42703e-84	0.974
comp5667_c0_seq4	bisphosphoglycerate-independent phosphoglycerate mutase	689	2.67649e-157	0.956
comp5667_c0_seq3	bisphosphoglycerate-independent phosphoglycerate mutase	754	9.7304e-114	0.896
comp6436_c0_seq1	bisphosphoglycerate-independent phosphoglycerate mutase	513	2.51142e-88	0.925
comp13055_c0_seq1	bisphosphoglycerate-independent phosphoglycerate mutase-like	509	2.97544e-78	0.808
comp6484_c0_seq1	b-keto acyl reductase	1188	5.78621e-154	0.85
comp6058_c0_seq1	ble1 protein	640	2.15243e-20	0.95
comp1414_c0_seq1	blue copper	541	1.13708e-74	0.766
comp9723_c0_seq1	blue copper	449	1.53625e-36	0.898
comp4447_c0_seq2	blue copper protein	403	2.00339e-57	0.915
[truncated: 15,913 more rows]
