# Supplementary material for: Transcriptome profiling of the salt-stress response in Triticum aestivum cv. Kharchia Local
Source: Sci Rep. 2016 Jun 13;6:27752. doi: 10.1038/srep27752 (PMC4904219; doi:10.1038/srep27752)
Supplement: Supplementary Table S2 [file srep27752-s3.xls]

## Sheet: GO annottaion
Table S2: Categories of gene ontology of T. aestivum unigenes at level 2
Biological Process		Total	Down Regulated	Up Regulated
GO-id	GO-term
GO:0008152	metabolic process	7499	440	751
GO:0009987	cellular process	5749	344	580
GO:0044699	single-organism process	4455	206	320
GO:0050896	response to stimulus	2839	166	281
GO:0065007	biological regulation	2158	135	217
GO:0051179	localization	1879	118	202
GO:0032502	developmental process	1514	96	148
GO:0032501	multicellular organismal process	1449	92	147
GO:0071840	cellular component organization or biogenesis	1405	86	153
GO:0000003	reproduction	923	55	88
GO:0023052	signaling	738	49	80
GO:0040007	growth	357	26	42
GO:0051704	multi-organism process	88	2	7
GO:0022414	reproductive process	5	0	0
Molecular Function
GO:0005488	binding	6481	375	668
GO:0003824	catalytic activity	6345	376	639
GO:0005215	transporter activity	834	54	78
GO:0005198	structural molecule activity	316	20	28
GO:0001071	nucleic acid binding transcription factor activity	240	23	26
GO:0009055	electron carrier activity	188	9	14
GO:0016209	antioxidant activity	175	6	15
GO:0030234	enzyme regulator activity	170	12	20
GO:0060089	molecular transducer activity	87	7	8
GO:0004872	receptor activity	38	2	7
GO:0045735	nutrient reservoir activity	24	3	2
GO:0031386	protein tag	1	0	0
Cellular Component
GO:0005623	cell	8921	525	918
GO:0043226	organelle	6783	410	723
GO:0032991	macromolecular complex	2056	112	209
GO:0016020	membrane	2032	101	199
GO:0031974	membrane-enclosed lumen	730	49	64
GO:0005576	extracellular region	387	20	31
