# Supplementary material for: Transcriptome profiling of the salt-stress response in Triticum aestivum cv. Kharchia Local
Source: Sci Rep. 2016 Jun 13;6:27752. doi: 10.1038/srep27752 (PMC4904219; doi:10.1038/srep27752)
Supplement: Supplementary Table S3 [file srep27752-s4.xls]

## Sheet: 6143 unigene's KO number
Table S3: KEGG summary of transcriptome of T. aestivum unigenes.
Squence _Id	KO number
comp668_c0_seq1	K00001
comp5493_c0_seq2	K00001
comp5493_c0_seq3	K00001
comp5493_c0_seq4	K00001
comp9873_c0_seq1	K00001
comp9535_c0_seq1	K00008
comp364_c0_seq1	K00012
comp5651_c0_seq1	K00012
comp5651_c0_seq4	K00012
comp5651_c0_seq6	K00012
comp6004_c0_seq1	K00012
comp4364_c0_seq1	K00013
comp4364_c0_seq3	K00013
comp1161_c0_seq1	K00020
comp3098_c0_seq1	K00021
comp3098_c1_seq1	K00021
comp6205_c0_seq1	K00021
comp5635_c0_seq1	K00025
comp2712_c0_seq1	K00026
comp4826_c0_seq1	K00026
comp4826_c0_seq2	K00026
comp4826_c0_seq4	K00026
comp4826_c0_seq5	K00026
comp5318_c0_seq1	K00026
comp5318_c0_seq5	K00026
comp5318_c0_seq8	K00026
comp5318_c0_seq9	K00026
comp4689_c0_seq1	K00028
comp4689_c0_seq2	K00028
comp4901_c0_seq1	K00028
comp5874_c0_seq1	K00028
comp5433_c0_seq1	K00029
comp5433_c0_seq2	K00029
comp5433_c0_seq4	K00029
comp5433_c0_seq11	K00029
comp5477_c0_seq2	K00029
comp5477_c0_seq3	K00029
comp7119_c0_seq1	K00029
comp8352_c0_seq1	K00029
comp2791_c0_seq1	K00030
comp4943_c0_seq1	K00030
comp4943_c0_seq2	K00030
comp4943_c0_seq4	K00030
comp5554_c0_seq1	K00031
comp5554_c0_seq3	K00031
comp5554_c0_seq4	K00031
comp5554_c0_seq5	K00031
comp7097_c0_seq1	K00031
comp12040_c0_seq1	K00031
comp14043_c0_seq1	K00031
comp3984_c0_seq1	K00033
comp3984_c0_seq2	K00033
comp5643_c0_seq2	K00033
comp5643_c0_seq4	K00033
comp7194_c0_seq1	K00033
comp10463_c0_seq1	K00033
comp1265_c0_seq1	K00036
comp2644_c0_seq3	K00036
comp2644_c0_seq5	K00036
comp2644_c0_seq6	K00036
comp3300_c0_seq2	K00036
comp5417_c0_seq1	K00036
comp5417_c0_seq3	K00036
comp5417_c0_seq5	K00036
comp5417_c0_seq6	K00036
comp8983_c0_seq1	K00036
comp10865_c0_seq1	K00036
comp1029_c0_seq1	K00051
comp1329_c0_seq1	K00051
comp1291_c0_seq1	K00052
comp5525_c0_seq2	K00053
comp5525_c0_seq3	K00053
comp5525_c0_seq4	K00053
comp5525_c0_seq5	K00053
comp2933_c0_seq1	K00058
comp2933_c0_seq3	K00058
comp4383_c0_seq1	K00058
comp4383_c0_seq2	K00058
comp4383_c0_seq4	K00058
comp7014_c0_seq1	K00059
comp2410_c0_seq1	K00074
comp2410_c0_seq2	K00074
comp5236_c0_seq1	K00083
comp5236_c0_seq2	K00083
comp5236_c0_seq3	K00083
comp5236_c0_seq4	K00083
comp5460_c0_seq1	K00083
comp5460_c0_seq3	K00083
comp5460_c0_seq4	K00083
comp6920_c0_seq1	K00088
comp9992_c0_seq1	K00088
comp4587_c0_seq1	K00099
comp4587_c0_seq2	K00099
comp4587_c0_seq3	K00099
comp4587_c0_seq4	K00099
comp11771_c0_seq1	K00099
comp13684_c0_seq1	K00099
comp6012_c0_seq1	K00102
comp1420_c0_seq1	K00106
comp1420_c0_seq2	K00106
comp1492_c0_seq1	K00106
comp4264_c0_seq1	K00106
comp2307_c0_seq1	K00111
comp1345_c0_seq1	K00121
comp1345_c0_seq3	K00121
comp5493_c0_seq1	K00121
comp5493_c0_seq5	K00121
comp5501_c0_seq1	K00122
comp5501_c0_seq3	K00122
comp7086_c0_seq1	K00122
comp8271_c0_seq1	K00122
comp4924_c0_seq4	K00128
comp5220_c0_seq1	K00128
comp5220_c0_seq3	K00128
comp5220_c0_seq5	K00128
comp5220_c0_seq8	K00128
comp5372_c0_seq1	K00128
comp5372_c0_seq5	K00128
comp3795_c0_seq1	K00130
comp3795_c0_seq2	K00130
comp5497_c0_seq2	K00130
comp5497_c0_seq3	K00130
comp5497_c0_seq4	K00130
comp2460_c0_seq1	K00133
comp4835_c0_seq1	K00134
comp4835_c0_seq2	K00134
comp5530_c0_seq1	K00134
comp5646_c0_seq1	K00134
comp5646_c0_seq2	K00134
comp5646_c0_seq4	K00134
comp5790_c0_seq1	K00134
comp5227_c0_seq1	K00135
comp5227_c0_seq3	K00135
comp5227_c0_seq5	K00135
comp5227_c0_seq6	K00135
comp5105_c0_seq4	K00140
comp5105_c0_seq5	K00140
comp5105_c0_seq8	K00140
comp9644_c0_seq1	K00142
comp5159_c0_seq1	K00145
comp5159_c0_seq2	K00145
comp2936_c0_seq1	K00147
comp4466_c0_seq1	K00147
comp4466_c0_seq3	K00147
comp3562_c0_seq1	K00161
comp3562_c0_seq2	K00161
comp3562_c0_seq4	K00161
comp5183_c0_seq1	K00161
comp5183_c0_seq4	K00161
comp5183_c0_seq5	K00161
comp7200_c0_seq1	K00161
comp11251_c0_seq1	K00161
comp172_c0_seq1	K00162
comp3226_c0_seq1	K00162
comp5090_c0_seq3	K00162
comp5090_c0_seq7	K00162
comp5090_c0_seq8	K00162
comp5090_c0_seq9	K00162
comp9393_c0_seq1	K00162
comp2904_c0_seq1	K00164
comp3926_c0_seq1	K00164
comp4545_c0_seq1	K00164
comp5352_c0_seq1	K00164
comp5352_c0_seq2	K00164
comp5647_c0_seq4	K00207
comp7120_c0_seq1	K00208
comp4408_c0_seq2	K00213
comp2921_c0_seq1	K00225
comp9111_c0_seq1	K00228
comp12124_c0_seq1	K00228
comp2772_c0_seq1	K00232
comp3810_c0_seq1	K00232
comp4699_c0_seq2	K00232
comp4699_c0_seq3	K00232
comp5259_c0_seq2	K00232
comp5259_c0_seq3	K00232
comp5259_c0_seq4	K00232
comp5527_c0_seq1	K00232
comp5527_c0_seq5	K00232
comp5527_c0_seq6	K00232
comp5527_c0_seq8	K00232
comp5527_c0_seq10	K00232
comp5527_c0_seq12	K00232
comp5527_c0_seq13	K00232
comp5579_c0_seq2	K00234
comp3649_c0_seq1	K00235
comp6492_c0_seq1	K00239
comp880_c0_seq1	K00249
comp5167_c0_seq1	K00249
comp5167_c0_seq2	K00249
comp5167_c0_seq3	K00249
comp3354_c0_seq1	K00253
comp3972_c0_seq3	K00261
comp4636_c0_seq1	K00261
comp8124_c0_seq1	K00261
comp8375_c0_seq1	K00262
comp12546_c0_seq1	K00262
comp12546_c0_seq2	K00262
comp695_c0_seq1	K00264
comp2821_c0_seq1	K00264
comp5369_c0_seq1	K00264
comp5369_c0_seq4	K00264
comp5369_c0_seq6	K00264
comp5369_c0_seq10	K00264
comp5574_c0_seq12	K00265
comp5574_c0_seq13	K00265
comp5369_c0_seq2	K00266
comp5369_c0_seq5	K00266
comp5456_c0_seq2	K00276
comp5456_c0_seq3	K00276
comp5456_c0_seq4	K00276
comp5456_c0_seq6	K00276
comp5456_c0_seq7	K00276
comp8233_c0_seq1	K00278
comp1948_c0_seq1	K00279
comp5045_c0_seq1	K00281
comp5045_c0_seq3	K00281
comp5045_c0_seq4	K00281
comp5045_c0_seq5	K00281
comp5045_c0_seq6	K00281
comp5574_c0_seq2	K00284
comp5574_c0_seq3	K00284
comp5574_c0_seq5	K00284
comp5574_c0_seq6	K00284
comp5574_c0_seq16	K00284
comp5574_c0_seq17	K00284
comp3195_c0_seq2	K00288
comp4756_c0_seq4	K00294
comp5610_c0_seq1	K00297
comp5610_c0_seq4	K00297
comp5610_c0_seq5	K00297
comp7153_c0_seq1	K00306
comp1348_c0_seq1	K00311
comp9841_c0_seq1	K00318
comp2223_c0_seq2	K00326
comp2223_c0_seq3	K00326
comp4121_c0_seq1	K00326
comp5099_c0_seq1	K00326
comp5099_c0_seq2	K00326
comp4133_c0_seq1	K00327
comp4133_c0_seq2	K00327
comp4133_c0_seq3	K00327
comp4990_c0_seq1	K00327
comp4990_c0_seq2	K00327
comp4990_c0_seq3	K00327
comp3738_c0_seq2	K00331
comp3776_c0_seq1	K00338
comp658_c0_seq1	K00344
comp1092_c0_seq2	K00344
comp1092_c0_seq3	K00344
comp10809_c0_seq1	K00344
comp4764_c0_seq1	K00365
comp4764_c0_seq2	K00365
comp4764_c0_seq3	K00365
comp4764_c0_seq4	K00365
comp4400_c0_seq2	K00366
comp8617_c0_seq1	K00366
comp1364_c0_seq1	K00382
comp5098_c0_seq1	K00382
comp5098_c0_seq3	K00382
comp5098_c0_seq4	K00382
comp5098_c0_seq6	K00382
comp5812_c0_seq1	K00382
comp5353_c0_seq1	K00383
comp5353_c0_seq3	K00383
comp5353_c0_seq4	K00383
comp5353_c0_seq5	K00383
comp9098_c0_seq1	K00384
comp3496_c0_seq1	K00387
comp3496_c0_seq2	K00387
comp3496_c0_seq5	K00387
comp6779_c0_seq1	K00391
comp12064_c0_seq1	K00391
comp5424_c0_seq3	K00392
comp5424_c0_seq5	K00392
comp5311_c0_seq1	K00411
comp5311_c0_seq2	K00411
comp6694_c0_seq1	K00411
comp5354_c0_seq3	K00412
comp5354_c0_seq8	K00412
comp4470_c0_seq3	K00413
comp4470_c0_seq4	K00413
comp3769_c0_seq1	K00416
comp3769_c0_seq2	K00416
comp4051_c0_seq1	K00417
comp8569_c0_seq1	K00419
comp263_c0_seq1	K00430
comp378_c0_seq1	K00430
comp755_c0_seq1	K00430
comp3030_c0_seq1	K00430
comp3160_c0_seq1	K00430
comp3160_c0_seq2	K00430
comp3285_c0_seq1	K00430
comp3383_c0_seq1	K00430
comp3383_c0_seq2	K00430
comp4616_c0_seq5	K00430
comp4799_c0_seq2	K00430
comp4921_c0_seq1	K00430
comp4921_c0_seq3	K00430
comp5060_c0_seq3	K00430
comp5129_c0_seq1	K00430
comp5129_c0_seq2	K00430
comp5129_c0_seq4	K00430
comp5129_c0_seq6	K00430
comp5129_c0_seq7	K00430
comp5219_c0_seq2	K00430
comp5329_c0_seq1	K00430
comp5389_c0_seq3	K00430
comp5389_c0_seq4	K00430
comp5389_c0_seq5	K00430
comp5389_c0_seq6	K00430
comp5389_c0_seq7	K00430
comp5389_c0_seq8	K00430
comp5389_c0_seq9	K00430
comp5389_c0_seq10	K00430
comp5490_c0_seq1	K00430
comp5490_c0_seq2	K00430
comp5490_c0_seq9	K00430
comp5490_c0_seq11	K00430
comp5526_c0_seq5	K00430
comp5526_c0_seq6	K00430
comp5526_c0_seq8	K00430
comp5541_c0_seq2	K00430
comp5541_c0_seq3	K00430
comp5541_c0_seq4	K00430
comp5541_c1_seq4	K00430
comp5541_c1_seq11	K00430
comp5778_c0_seq1	K00430
comp6177_c0_seq1	K00430
comp6545_c0_seq1	K00430
comp6668_c0_seq1	K00430
comp7202_c0_seq1	K00430
comp7219_c0_seq1	K00430
comp7619_c0_seq1	K00430
comp8781_c0_seq1	K00430
comp10052_c0_seq1	K00430
comp11247_c0_seq1	K00430
comp12328_c0_seq1	K00430
comp12375_c0_seq1	K00430
comp12915_c0_seq1	K00430
comp766_c1_seq1	K00432
comp2618_c0_seq1	K00432
comp4717_c0_seq1	K00432
comp1411_c0_seq1	K00434
comp3113_c0_seq1	K00434
comp3113_c0_seq2	K00434
comp3113_c0_seq3	K00434
comp3709_c0_seq2	K00434
comp5351_c0_seq1	K00434
comp5613_c0_seq3	K00434
comp8223_c0_seq1	K00434
comp8749_c0_seq1	K00451
comp6254_c0_seq1	K00454
comp6581_c0_seq1	K00454
comp10185_c0_seq1	K00454
comp628_c0_seq1	K00457
comp4053_c0_seq1	K00469
comp4053_c0_seq2	K00469
comp7585_c0_seq1	K00472
comp11483_c0_seq1	K00472
comp5615_c0_seq2	K00487
comp5615_c0_seq3	K00487
comp6642_c0_seq1	K00487
comp7652_c0_seq1	K00487
comp4052_c0_seq1	K00510
comp4052_c0_seq2	K00510
comp4052_c0_seq3	K00510
comp1039_c0_seq1	K00511
comp5411_c0_seq1	K00514
comp5411_c0_seq4	K00514
comp5411_c0_seq5	K00514
comp5378_c0_seq5	K00517
comp5378_c0_seq7	K00517
comp5966_c0_seq1	K00517
comp13277_c0_seq1	K00517
comp1678_c0_seq1	K00522
comp11894_c0_seq1	K00528
comp2992_c0_seq1	K00547
comp2992_c0_seq3	K00547
comp10124_c0_seq1	K00547
comp4153_c0_seq1	K00549
comp4156_c0_seq1	K00549
comp4198_c0_seq1	K00549
comp5538_c0_seq1	K00549
comp5538_c0_seq4	K00549
comp5680_c0_seq2	K00549
comp5680_c0_seq3	K00549
comp5680_c0_seq5	K00549
comp6410_c0_seq1	K00555
comp6859_c0_seq1	K00555
comp7800_c0_seq1	K00555
comp453_c0_seq1	K00558
comp3142_c0_seq1	K00558
comp3154_c0_seq1	K00558
comp4154_c0_seq5	K00558
comp12465_c0_seq1	K00558
comp6625_c0_seq1	K00559
comp1322_c0_seq1	K00565
comp11790_c0_seq1	K00565
comp8532_c0_seq1	K00566
comp8257_c0_seq1	K00573
comp13134_c0_seq1	K00573
comp1560_c0_seq1	K00574
comp2396_c0_seq1	K00574
comp10431_c0_seq1	K00574
comp7358_c0_seq1	K00586
comp61_c0_seq1	K00588
comp4657_c0_seq1	K00588
comp5384_c1_seq1	K00588
comp3476_c0_seq1	K00600
comp5325_c0_seq2	K00600
comp5325_c0_seq3	K00600
comp5325_c0_seq4	K00600
comp5325_c0_seq6	K00600
comp5572_c0_seq3	K00600
comp5572_c0_seq6	K00600
comp6737_c0_seq1	K00600
comp8437_c0_seq1	K00600
comp2603_c0_seq1	K00602
comp1714_c0_seq1	K00605
comp2473_c0_seq2	K00611
comp10899_c0_seq1	K00611
comp5568_c0_seq1	K00615
comp5568_c0_seq2	K00615
comp5568_c0_seq3	K00615
comp5568_c0_seq4	K00615
comp5568_c0_seq5	K00615
comp5568_c0_seq6	K00615
comp5523_c0_seq1	K00616
comp5523_c0_seq2	K00616
comp7388_c0_seq1	K00616
comp370_c0_seq1	K00620
comp4586_c0_seq1	K00620
comp4586_c0_seq2	K00620
comp4586_c0_seq3	K00620
comp4586_c0_seq4	K00620
comp3732_c0_seq1	K00626
comp3732_c0_seq2	K00626
comp3732_c1_seq1	K00626
comp6448_c0_seq1	K00626
comp8370_c0_seq1	K00626
comp2854_c0_seq2	K00627
comp2854_c0_seq4	K00627
comp5200_c0_seq2	K00627
comp5200_c0_seq3	K00627
comp5200_c0_seq6	K00627
comp5200_c0_seq10	K00627
comp6730_c0_seq1	K00627
comp10668_c0_seq1	K00630
comp10198_c0_seq1	K00640
comp13688_c0_seq1	K00640
comp2447_c0_seq1	K00648
comp2447_c0_seq2	K00648
comp3641_c0_seq1	K00654
comp11243_c0_seq1	K00654
comp11423_c0_seq1	K00654
comp9060_c0_seq1	K00655
comp5215_c0_seq1	K00658
comp5215_c0_seq2	K00658
comp5215_c0_seq3	K00658
comp5215_c0_seq4	K00658
comp5215_c0_seq5	K00658
comp5837_c0_seq1	K00658
comp2945_c0_seq1	K00660
comp2945_c0_seq2	K00660
comp4761_c0_seq3	K00670
comp4761_c0_seq4	K00670
comp4761_c0_seq5	K00670
comp11945_c0_seq1	K00670
comp8060_c0_seq1	K00671
comp4237_c0_seq1	K00679
comp7862_c0_seq1	K00681
comp1333_c0_seq1	K00685
comp7183_c0_seq1	K00685
comp2112_c0_seq2	K00688
comp11809_c0_seq1	K00688
comp3713_c0_seq1	K00695
comp3713_c0_seq2	K00695
comp5500_c0_seq1	K00695
comp5500_c0_seq2	K00695
comp5500_c0_seq3	K00695
comp5682_c0_seq1	K00695
comp5682_c0_seq2	K00695
comp5682_c0_seq5	K00695
comp4985_c0_seq1	K00696
comp4985_c0_seq2	K00696
comp4985_c0_seq4	K00696
comp4985_c0_seq5	K00696
comp5402_c0_seq1	K00696
comp5402_c0_seq3	K00696
comp5402_c0_seq4	K00696
comp5402_c0_seq5	K00696
comp5402_c0_seq7	K00696
comp5402_c0_seq8	K00696
comp5402_c0_seq9	K00696
comp5402_c0_seq10	K00696
comp5402_c0_seq11	K00696
comp5402_c0_seq12	K00696
comp5402_c0_seq13	K00696
comp5402_c0_seq14	K00696
comp5402_c0_seq15	K00696
comp5402_c0_seq16	K00696
comp7551_c0_seq1	K00696
comp9997_c0_seq1	K00696
comp14072_c0_seq1	K00696
comp3146_c0_seq1	K00700
comp191_c0_seq1	K00703
comp12749_c0_seq1	K00703
comp1864_c0_seq1	K00705
comp9450_c0_seq1	K00705
comp11917_c0_seq1	K00705
comp7337_c0_seq1	K00721
comp445_c0_seq1	K00726
comp4850_c0_seq1	K00726
comp4850_c0_seq2	K00726
comp6803_c0_seq1	K00726
comp7792_c0_seq1	K00726
comp10601_c0_seq1	K00729
comp945_c0_seq1	K00737
comp11567_c0_seq1	K00737
comp4781_c0_seq1	K00759
comp4781_c0_seq2	K00759
comp518_c0_seq1	K00763
comp6014_c0_seq1	K00763
comp7472_c0_seq1	K00763
comp8798_c0_seq1	K00763
comp3243_c0_seq1	K00765
comp3243_c0_seq2	K00765
comp6141_c0_seq1	K00766
comp5884_c0_seq1	K00787
comp465_c0_seq1	K00789
comp1862_c0_seq1	K00789
comp4625_c0_seq1	K00789
comp5300_c0_seq2	K00789
comp5300_c0_seq3	K00789
comp5676_c1_seq1	K00789
comp5676_c2_seq2	K00789
comp5676_c2_seq6	K00789
comp8981_c0_seq1	K00794
comp659_c0_seq1	K00797
comp7386_c0_seq1	K00797
comp968_c0_seq1	K00799
comp968_c0_seq2	K00799
comp1298_c0_seq1	K00799
comp1357_c0_seq1	K00799
comp2002_c0_seq1	K00799
comp2163_c0_seq1	K00799
comp3694_c0_seq1	K00799
comp3694_c0_seq2	K00799
comp4095_c0_seq1	K00799
comp4456_c0_seq1	K00799
comp4456_c0_seq2	K00799
comp4456_c0_seq3	K00799
comp4568_c0_seq1	K00799
comp4568_c0_seq2	K00799
comp4568_c0_seq3	K00799
comp4568_c0_seq4	K00799
comp5037_c0_seq1	K00799
comp5037_c0_seq2	K00799
comp5076_c0_seq1	K00799
comp5076_c0_seq2	K00799
comp5076_c0_seq3	K00799
comp5435_c0_seq1	K00799
comp5435_c0_seq2	K00799
comp5440_c0_seq2	K00799
comp5440_c0_seq3	K00799
comp5946_c0_seq1	K00799
comp7393_c0_seq1	K00799
comp7705_c0_seq1	K00799
comp7925_c0_seq1	K00799
comp9715_c0_seq1	K00799
comp10091_c0_seq1	K00799
comp14137_c0_seq1	K00799
comp4939_c0_seq1	K00800
comp4939_c0_seq2	K00800
comp4939_c0_seq3	K00800
comp6567_c0_seq1	K00801
comp9052_c0_seq1	K00801
comp4418_c0_seq2	K00811
comp4418_c0_seq3	K00811
comp4418_c0_seq4	K00811
comp4783_c0_seq5	K00812
comp5334_c0_seq5	K00812
comp5334_c0_seq6	K00812
comp2932_c0_seq1	K00814
comp5136_c0_seq1	K00814
comp5136_c0_seq2	K00814
comp5136_c0_seq3	K00814
comp5136_c0_seq4	K00814
comp5293_c0_seq1	K00815
comp5293_c0_seq4	K00815
comp7020_c0_seq1	K00815
comp3699_c0_seq2	K00817
comp13063_c0_seq1	K00818
comp7038_c0_seq1	K00819
comp9847_c0_seq1	K00819
comp3167_c0_seq1	K00820
comp3167_c0_seq2	K00820
comp9654_c0_seq1	K00820
comp4029_c0_seq1	K00826
comp4029_c0_seq2	K00826
comp6402_c0_seq1	K00826
comp7882_c0_seq1	K00826
comp8664_c0_seq1	K00826
comp3512_c0_seq2	K00827
comp3512_c0_seq3	K00827
comp3781_c0_seq1	K00827
comp4224_c0_seq1	K00827
comp4224_c0_seq2	K00827
comp5262_c0_seq1	K00827
comp5262_c0_seq2	K00827
comp8598_c0_seq1	K00827
comp1726_c0_seq1	K00831
comp6259_c0_seq1	K00831
comp1436_c0_seq1	K00844
comp5280_c0_seq1	K00844
comp5280_c0_seq2	K00844
comp5280_c0_seq5	K00844
comp6639_c0_seq1	K00844
comp4072_c0_seq1	K00847
comp4072_c0_seq2	K00847
comp5356_c0_seq2	K00847
comp12252_c0_seq1	K00847
comp622_c0_seq1	K00849
comp891_c0_seq1	K00849
comp2117_c0_seq1	K00850
comp2117_c1_seq1	K00850
comp2117_c1_seq3	K00850
comp2117_c1_seq4	K00850
comp3639_c0_seq1	K00850
comp3960_c0_seq1	K00850
comp4012_c0_seq1	K00850
comp4012_c0_seq2	K00850
comp4012_c0_seq3	K00850
comp4012_c0_seq4	K00850
comp4012_c0_seq5	K00850
comp5923_c0_seq1	K00850
comp11866_c0_seq1	K00850
comp12990_c0_seq1	K00850
comp1019_c0_seq1	K00852
comp8554_c0_seq1	K00854
comp5633_c0_seq1	K00856
comp5633_c0_seq3	K00856
comp6413_c0_seq1	K00858
comp9697_c0_seq1	K00858
comp8179_c0_seq1	K00860
comp9036_c0_seq1	K00861
comp3593_c0_seq3	K00863
comp3593_c0_seq4	K00863
comp4295_c0_seq1	K00864
comp4295_c0_seq3	K00864
comp4295_c0_seq4	K00864
comp1445_c0_seq1	K00868
comp2022_c0_seq1	K00869
comp8337_c0_seq1	K00869
comp3594_c0_seq3	K00872
comp3594_c0_seq4	K00872
comp1815_c0_seq1	K00873
comp3648_c0_seq1	K00873
comp5100_c0_seq1	K00873
comp5100_c0_seq2	K00873
comp5100_c0_seq5	K00873
comp5100_c0_seq6	K00873
comp5100_c0_seq10	K00873
comp5100_c0_seq12	K00873
comp5100_c0_seq13	K00873
comp5100_c0_seq14	K00873
comp5100_c0_seq15	K00873
comp5100_c0_seq16	K00873
comp5180_c0_seq1	K00873
comp5180_c0_seq3	K00873
comp5180_c0_seq4	K00873
comp5180_c0_seq5	K00873
comp5180_c0_seq6	K00873
comp5441_c0_seq1	K00873
comp5441_c0_seq2	K00873
comp7850_c0_seq1	K00873
comp8392_c0_seq1	K00873
comp8486_c0_seq1	K00873
comp8905_c0_seq1	K00873
comp10231_c0_seq1	K00873
comp11207_c0_seq1	K00873
comp3711_c0_seq2	K00876
comp3711_c0_seq3	K00876
comp3711_c0_seq4	K00876
comp7621_c0_seq1	K00876
comp8888_c0_seq1	K00876
comp3190_c0_seq2	K00888
comp3265_c0_seq1	K00888
comp3265_c0_seq3	K00888
comp1694_c0_seq1	K00889
comp8985_c0_seq1	K00889
comp13109_c0_seq1	K00889
comp1084_c0_seq1	K00891
comp2192_c0_seq1	K00891
comp7271_c0_seq1	K00894
comp4087_c0_seq1	K00895
comp5540_c0_seq5	K00895
comp5540_c0_seq6	K00895
comp5540_c0_seq7	K00895
comp5540_c0_seq9	K00895
comp5542_c0_seq3	K00895
comp5542_c0_seq5	K00895
comp5542_c0_seq7	K00895
comp4947_c0_seq2	K00899
comp4947_c0_seq3	K00899
comp4947_c0_seq4	K00899
comp4947_c0_seq6	K00899
comp985_c0_seq1	K00901
comp13212_c0_seq1	K00901
comp13478_c0_seq1	K00901
comp859_c0_seq1	K00913
comp7077_c0_seq1	K00913
comp12390_c0_seq1	K00913
comp13550_c0_seq1	K00913
comp1706_c0_seq1	K00914
comp7380_c0_seq1	K00914
comp438_c0_seq1	K00921
comp1227_c0_seq1	K00921
comp4233_c0_seq1	K00921
comp6494_c0_seq1	K00921
comp7371_c0_seq1	K00921
comp10707_c0_seq1	K00921
comp10817_c0_seq1	K00921
comp11380_c0_seq1	K00921
comp11779_c0_seq1	K00921
comp139_c0_seq1	K00924
comp319_c0_seq1	K00924
comp2879_c0_seq1	K00924
comp4236_c0_seq2	K00924
comp4413_c1_seq1	K00924
comp4413_c1_seq2	K00924
comp4713_c0_seq2	K00924
comp4713_c0_seq3	K00924
comp4713_c0_seq5	K00924
comp5071_c0_seq1	K00924
comp5071_c0_seq2	K00924
comp9436_c0_seq1	K00924
comp5625_c0_seq1	K00927
comp7856_c0_seq1	K00927
comp10374_c0_seq1	K00927
comp10672_c0_seq1	K00927
comp7510_c0_seq1	K00928
comp9934_c0_seq1	K00928
comp9382_c0_seq1	K00930
comp1519_c0_seq1	K00938
comp3396_c0_seq1	K00938
comp3396_c0_seq2	K00938
comp3277_c0_seq1	K00939
comp4311_c0_seq1	K00939
comp4311_c0_seq4	K00939
comp4311_c0_seq5	K00939
comp8974_c0_seq1	K00939
comp4507_c0_seq4	K00940
comp4507_c0_seq5	K00940
comp4507_c0_seq6	K00940
comp5209_c0_seq2	K00940
comp600_c0_seq1	K00943
comp1176_c0_seq1	K00949
comp2535_c0_seq2	K00951
comp10136_c0_seq1	K00962
comp10824_c0_seq1	K00962
comp5631_c0_seq1	K00963
comp5631_c0_seq2	K00963
comp4362_c0_seq1	K00966
comp4362_c0_seq3	K00966
comp4362_c0_seq4	K00966
comp4362_c0_seq5	K00966
comp4883_c0_seq1	K00966
comp4883_c0_seq2	K00966
comp4883_c0_seq4	K00966
comp6268_c0_seq1	K00966
comp11431_c0_seq1	K00966
comp4524_c0_seq3	K00967
comp4524_c0_seq7	K00967
comp4524_c0_seq8	K00967
comp8026_c0_seq1	K00967
comp8443_c0_seq1	K00967
comp1035_c0_seq1	K00968
comp5042_c0_seq1	K00968
comp5042_c0_seq2	K00968
comp5522_c0_seq2	K00972
comp5522_c0_seq6	K00972
comp4088_c0_seq1	K00975
comp8040_c0_seq1	K00975
comp11355_c0_seq1	K00975
comp11369_c0_seq1	K00975
comp12720_c0_seq1	K00975
comp1158_c0_seq1	K00981
comp2050_c0_seq1	K00981
comp8616_c0_seq1	K00995
comp10894_c0_seq1	K00999
comp1482_c0_seq1	K01006
comp2516_c0_seq1	K01006
comp1036_c0_seq1	K01011
comp3883_c0_seq1	K01011
comp3883_c0_seq2	K01011
comp3883_c0_seq3	K01011
comp1504_c0_seq1	K01051
comp1839_c0_seq1	K01051
comp12053_c0_seq1	K01056
comp6344_c0_seq1	K01057
comp7212_c0_seq1	K01057
comp10027_c0_seq1	K01057
comp7033_c0_seq1	K01061
comp3164_c0_seq1	K01069
comp3164_c0_seq2	K01069
comp3768_c0_seq1	K01069
comp3768_c0_seq2	K01069
comp3768_c0_seq3	K01069
comp7441_c0_seq1	K01069
comp2616_c0_seq1	K01074
comp2963_c0_seq2	K01079
comp11421_c0_seq1	K01079
comp12744_c0_seq1	K01082
comp933_c0_seq1	K01087
comp5821_c0_seq1	K01087
comp7795_c0_seq1	K01087
comp8593_c0_seq1	K01087
comp3553_c0_seq3	K01090
comp3553_c0_seq4	K01090
comp8069_c0_seq1	K01090
comp2463_c0_seq1	K01092
comp4591_c0_seq2	K01092
comp4591_c0_seq3	K01092
comp1083_c0_seq1	K01102
comp12130_c0_seq1	K01102
comp182_c0_seq1	K01103
comp6946_c0_seq1	K01103
comp2093_c0_seq1	K01110
comp3640_c0_seq1	K01110
comp9982_c0_seq1	K01110
comp5340_c0_seq1	K01114
comp5519_c0_seq1	K01114
comp5519_c0_seq3	K01114
comp5519_c0_seq4	K01114
comp14033_c0_seq1	K01114
comp569_c0_seq1	K01115
comp1370_c0_seq1	K01115
comp2222_c0_seq1	K01115
comp2368_c0_seq1	K01115
comp2368_c0_seq2	K01115
comp2368_c0_seq4	K01115
comp3286_c0_seq1	K01115
comp3823_c0_seq1	K01115
comp3823_c0_seq2	K01115
comp3823_c0_seq3	K01115
comp3823_c0_seq4	K01115
comp3823_c0_seq5	K01115
comp5150_c0_seq3	K01115
comp5150_c0_seq4	K01115
comp6893_c0_seq1	K01115
comp7042_c0_seq1	K01115
comp7548_c0_seq1	K01115
comp7595_c0_seq1	K01115
comp8756_c0_seq1	K01115
comp11680_c0_seq1	K01115
comp3040_c0_seq1	K01126
comp4459_c0_seq1	K01126
comp4459_c0_seq2	K01126
comp13339_c0_seq1	K01126
comp3385_c0_seq1	K01166
comp4332_c0_seq1	K01166
comp5418_c0_seq2	K01166
comp5418_c0_seq4	K01166
comp12406_c0_seq1	K01177
comp5596_c0_seq2	K01179
comp5596_c0_seq3	K01179
comp5596_c0_seq4	K01179
comp5596_c0_seq5	K01179
comp5596_c0_seq8	K01179
comp5596_c0_seq9	K01179
comp5596_c0_seq11	K01179
comp5596_c0_seq13	K01179
comp2607_c0_seq1	K01183
comp3423_c0_seq2	K01183
comp5836_c1_seq1	K01183
comp6451_c0_seq1	K01183
comp7996_c0_seq1	K01183
comp8674_c0_seq1	K01183
comp13313_c0_seq1	K01183
comp1272_c0_seq1	K01187
comp2228_c0_seq1	K01187
comp5897_c0_seq1	K01187
comp8030_c0_seq1	K01187
comp8211_c0_seq1	K01187
comp10128_c0_seq1	K01187
comp3224_c0_seq1	K01188
comp3224_c0_seq2	K01188
comp4516_c0_seq2	K01188
comp5642_c0_seq3	K01188
comp6176_c0_seq1	K01188
comp10464_c0_seq1	K01188
comp10825_c0_seq1	K01188
comp12834_c0_seq1	K01188
comp1541_c0_seq1	K01190
comp8683_c0_seq1	K01190
comp5391_c0_seq1	K01191
comp5391_c0_seq4	K01191
comp5391_c0_seq5	K01191
comp5391_c0_seq6	K01191
comp566_c0_seq1	K01193
comp899_c0_seq1	K01193
comp1866_c0_seq1	K01193
comp1998_c0_seq1	K01193
comp2674_c0_seq1	K01193
comp3829_c0_seq1	K01193
comp4041_c0_seq1	K01193
comp4847_c0_seq1	K01193
comp4915_c0_seq2	K01193
comp4915_c0_seq3	K01193
comp4915_c0_seq4	K01193
comp4915_c0_seq5	K01193
comp5005_c0_seq1	K01193
comp5005_c0_seq2	K01193
comp5005_c0_seq5	K01193
comp5623_c0_seq1	K01193
comp5623_c0_seq6	K01193
comp5623_c0_seq7	K01193
comp5623_c0_seq11	K01193
comp5623_c0_seq13	K01193
comp5640_c0_seq2	K01193
comp5791_c0_seq1	K01193
comp5822_c0_seq1	K01193
comp7734_c0_seq1	K01193
comp12037_c0_seq1	K01193
comp13585_c0_seq1	K01193
comp2669_c0_seq1	K01194
comp2669_c0_seq2	K01194
comp3367_c0_seq1	K01205
comp8948_c0_seq1	K01205
comp11344_c0_seq1	K01205
comp13609_c0_seq1	K01206
comp1489_c0_seq1	K01209
comp4145_c0_seq1	K01209
comp4145_c0_seq2	K01209
comp4145_c0_seq3	K01209
comp4993_c0_seq2	K01209
comp4993_c0_seq3	K01209
comp4993_c0_seq4	K01209
comp4993_c0_seq5	K01209
comp7284_c0_seq1	K01209
comp4516_c0_seq5	K01223
comp5252_c0_seq3	K01223
comp5252_c0_seq7	K01223
comp3185_c0_seq1	K01230
comp3185_c0_seq2	K01230
comp11703_c0_seq1	K01231
comp1515_c0_seq2	K01240
comp1515_c0_seq3	K01240
comp3611_c0_seq2	K01240
comp5177_c0_seq1	K01244
comp5177_c0_seq3	K01244
comp4604_c0_seq2	K01246
comp4604_c0_seq4	K01246
comp5674_c0_seq2	K01251
comp6351_c0_seq1	K01251
comp7799_c0_seq1	K01254
comp13700_c0_seq1	K01254
comp3056_c0_seq2	K01255
comp5409_c0_seq1	K01255
comp5398_c0_seq4	K01256
comp5398_c0_seq5	K01256
comp5398_c0_seq6	K01256
comp5398_c0_seq7	K01256
comp5398_c0_seq8	K01256
comp5398_c0_seq12	K01256
comp5398_c0_seq13	K01256
comp2312_c0_seq1	K01262
comp4350_c0_seq1	K01262
comp8660_c0_seq1	K01262
comp275_c0_seq1	K01265
comp1632_c0_seq1	K01265
comp12732_c0_seq1	K01265
comp5980_c0_seq1	K01278
comp8877_c0_seq1	K01278
comp604_c0_seq1	K01280
comp6460_c0_seq1	K01280
comp9683_c0_seq1	K01280
comp10697_c0_seq1	K01280
comp3693_c0_seq1	K01301
comp3693_c0_seq3	K01301
comp6300_c0_seq1	K01301
comp9978_c0_seq1	K01301
comp4343_c0_seq1	K01303
comp4343_c0_seq2	K01303
comp10344_c0_seq1	K01303
comp5298_c0_seq1	K01304
comp3556_c0_seq2	K01322
comp3556_c0_seq3	K01322
comp1350_c0_seq1	K01338
comp4143_c0_seq1	K01338
comp4143_c0_seq2	K01338
comp4143_c0_seq4	K01338
comp9981_c0_seq1	K01354
comp13841_c0_seq1	K01354
comp2249_c0_seq1	K01358
comp3139_c0_seq1	K01358
comp3139_c0_seq2	K01358
comp3796_c0_seq2	K01358
comp7921_c0_seq1	K01358
comp10583_c0_seq1	K01358
comp10727_c0_seq1	K01358
comp13047_c0_seq1	K01362
comp5258_c0_seq1	K01363
comp5258_c0_seq3	K01363
comp6221_c0_seq1	K01363
comp10068_c0_seq1	K01365
comp5186_c0_seq2	K01366
comp212_c0_seq1	K01369
comp2185_c0_seq1	K01369
comp2185_c0_seq2	K01369
comp4566_c0_seq1	K01369
comp4566_c0_seq3	K01369
comp5443_c0_seq2	K01369
comp5443_c0_seq4	K01369
comp417_c0_seq1	K01373
comp1397_c0_seq1	K01373
comp5578_c0_seq1	K01373
comp13882_c0_seq1	K01373
comp5529_c0_seq5	K01376
comp11386_c0_seq1	K01392
comp13018_c0_seq1	K01392
comp1097_c0_seq1	K01404
comp4821_c0_seq2	K01408
comp4821_c0_seq3	K01408
comp4821_c0_seq6	K01408
comp8496_c0_seq1	K01408
comp10462_c0_seq1	K01408
comp1446_c0_seq1	K01411
comp2389_c0_seq2	K01411
comp2389_c0_seq3	K01411
comp7596_c0_seq1	K01411
comp999_c0_seq1	K01412
comp5233_c0_seq1	K01412
comp5233_c0_seq2	K01412
comp5233_c0_seq6	K01412
comp5233_c0_seq7	K01412
comp5233_c0_seq9	K01412
comp11114_c0_seq1	K01412
comp13256_c0_seq1	K01412
comp4655_c0_seq1	K01414
comp4655_c0_seq2	K01414
comp4655_c0_seq5	K01414
comp6272_c0_seq1	K01428
comp4838_c0_seq1	K01431
comp4838_c0_seq2	K01431
comp4838_c0_seq3	K01431
comp3666_c0_seq2	K01438
comp3666_c0_seq3	K01438
comp2568_c0_seq1	K01444
comp2568_c0_seq2	K01444
comp8919_c0_seq1	K01455
comp2453_c0_seq1	K01456
comp7490_c0_seq1	K01456
comp9408_c0_seq1	K01464
comp12548_c0_seq1	K01466
comp7152_c0_seq1	K01476
comp10111_c0_seq1	K01489
comp203_c0_seq1	K01490
comp468_c0_seq1	K01490
comp2717_c0_seq1	K01490
comp8717_c0_seq1	K01490
comp11100_c0_seq1	K01490
comp3612_c0_seq2	K01491
comp3612_c0_seq4	K01491
comp12996_c0_seq1	K01491
comp7199_c0_seq1	K01495
comp5046_c0_seq1	K01501
comp180_c0_seq1	K01507
comp996_c0_seq1	K01507
comp1180_c0_seq1	K01507
comp2737_c0_seq1	K01507
comp3598_c0_seq1	K01507
comp4100_c0_seq1	K01507
comp4100_c0_seq2	K01507
comp4334_c0_seq1	K01507
comp4334_c0_seq2	K01507
comp4582_c0_seq1	K01507
comp4582_c0_seq3	K01507
comp4858_c0_seq1	K01507
comp4983_c0_seq1	K01507
comp5503_c0_seq1	K01507
comp5670_c0_seq1	K01507
comp5670_c0_seq3	K01507
comp5670_c0_seq4	K01507
comp5670_c0_seq5	K01507
comp302_c0_seq1	K01527
comp6088_c0_seq1	K01527
comp9343_c0_seq1	K01527
comp1229_c0_seq1	K01528
comp1241_c0_seq1	K01528
comp1557_c0_seq1	K01528
comp3816_c0_seq1	K01528
comp3816_c1_seq1	K01528
comp4683_c0_seq1	K01528
comp6673_c0_seq1	K01528
comp10417_c0_seq1	K01528
comp11327_c0_seq1	K01528
comp11579_c0_seq1	K01528
comp2501_c0_seq1	K01529
comp7082_c0_seq1	K01529
comp8166_c0_seq1	K01529
comp8557_c1_seq1	K01529
comp187_c0_seq1	K01530
comp535_c0_seq1	K01530
comp1598_c0_seq1	K01530
comp1622_c0_seq1	K01530
comp3772_c0_seq2	K01530
comp6947_c0_seq1	K01530
comp10160_c0_seq1	K01530
comp10696_c0_seq1	K01530
comp11768_c0_seq1	K01530
comp7747_c0_seq1	K01534
comp8003_c0_seq1	K01534
comp2842_c0_seq1	K01535
comp5685_c0_seq5	K01535
comp5685_c0_seq6	K01535
comp11517_c0_seq1	K01535
comp13507_c0_seq1	K01535
comp1254_c0_seq1	K01537
comp1751_c0_seq1	K01537
comp2266_c0_seq1	K01537
comp2271_c0_seq1	K01537
comp2271_c0_seq2	K01537
comp2880_c0_seq1	K01537
comp2880_c0_seq2	K01537
comp3016_c0_seq1	K01537
comp3525_c0_seq1	K01537
comp3525_c0_seq2	K01537
comp3525_c0_seq3	K01537
comp3975_c0_seq2	K01537
comp3975_c0_seq3	K01537
comp4261_c0_seq4	K01537
comp10039_c0_seq1	K01537
comp11073_c0_seq1	K01537
comp14001_c0_seq1	K01537
comp1847_c0_seq1	K01551
comp12771_c0_seq1	K01551
comp7929_c0_seq1	K01555
comp2079_c0_seq1	K01557
comp365_c0_seq1	K01568
comp6810_c0_seq1	K01568
comp11622_c0_seq1	K01578
comp4816_c0_seq1	K01580
comp4816_c0_seq2	K01580
comp4834_c0_seq3	K01580
comp4834_c0_seq4	K01580
comp4834_c0_seq5	K01580
comp7167_c0_seq1	K01580
comp7885_c0_seq1	K01580
comp9596_c0_seq1	K01580
comp6093_c0_seq1	K01581
comp8829_c0_seq1	K01581
comp4892_c0_seq5	K01583
comp4892_c0_seq6	K01583
comp4892_c0_seq7	K01583
comp4892_c0_seq9	K01583
comp4892_c0_seq11	K01583
comp4892_c0_seq12	K01583
comp4892_c0_seq13	K01583
comp4892_c0_seq3	K01585
comp699_c0_seq1	K01586
comp699_c0_seq2	K01586
comp8049_c0_seq1	K01588
comp649_c0_seq1	K01590
comp1586_c0_seq1	K01590
comp3782_c0_seq6	K01590
comp317_c0_seq1	K01595
comp5241_c0_seq1	K01595
comp5241_c0_seq2	K01595
comp5241_c0_seq3	K01595
comp5241_c0_seq4	K01595
comp5684_c0_seq1	K01595
comp5684_c0_seq4	K01595
comp5684_c0_seq5	K01595
comp5684_c0_seq6	K01595
comp6353_c0_seq1	K01595
comp7384_c0_seq1	K01595
comp3445_c0_seq1	K01597
comp5743_c0_seq1	K01597
comp10661_c0_seq1	K01599
comp12619_c0_seq1	K01609
comp7407_c0_seq1	K01610
comp12126_c0_seq1	K01610
comp5638_c0_seq1	K01611
comp10226_c0_seq1	K01611
comp10642_c0_seq1	K01611
comp8889_c0_seq1	K01613
comp4476_c0_seq1	K01620
comp5567_c0_seq1	K01623
comp5567_c0_seq4	K01623
comp5662_c0_seq1	K01623
comp5662_c1_seq1	K01623
comp5602_c0_seq2	K01626
comp9256_c0_seq1	K01627
comp12226_c0_seq1	K01633
comp4678_c0_seq1	K01634
comp4678_c0_seq2	K01634
comp3439_c0_seq1	K01640
comp10351_c0_seq1	K01640
comp13025_c0_seq1	K01640
comp1700_c0_seq1	K01641
comp4737_c0_seq1	K01641
comp8629_c0_seq1	K01641
comp5379_c0_seq5	K01647
comp5379_c0_seq6	K01647
comp5379_c0_seq7	K01647
comp5481_c0_seq2	K01647
comp5481_c0_seq4	K01647
comp5481_c0_seq5	K01647
comp4680_c0_seq1	K01648
comp4786_c0_seq1	K01648
comp4786_c0_seq2	K01648
comp4786_c0_seq3	K01648
comp4786_c0_seq4	K01648
comp4786_c0_seq5	K01648
comp4786_c0_seq6	K01648
comp5507_c0_seq4	K01648
comp5507_c0_seq9	K01648
comp5507_c0_seq10	K01648
comp5507_c0_seq12	K01648
comp6049_c0_seq1	K01649
comp9305_c0_seq1	K01649
comp11346_c0_seq1	K01652
comp6585_c0_seq1	K01653
comp13349_c0_seq1	K01653
comp12489_c0_seq1	K01657
comp3041_c0_seq1	K01662
comp3041_c0_seq2	K01662
comp4035_c0_seq1	K01662
comp4035_c0_seq2	K01662
comp4035_c0_seq4	K01662
comp6536_c0_seq1	K01662
comp6982_c0_seq1	K01669
comp1425_c0_seq1	K01673
comp9829_c0_seq1	K01673
comp10347_c0_seq1	K01673
comp3254_c0_seq1	K01674
comp3254_c0_seq3	K01674
comp3254_c0_seq4	K01674
comp2487_c0_seq1	K01679
comp2942_c0_seq1	K01679
comp2942_c0_seq2	K01679
comp2942_c0_seq3	K01679
comp5607_c0_seq2	K01681
comp5607_c0_seq6	K01681
comp5607_c0_seq7	K01681
comp5634_c0_seq1	K01681
comp5634_c0_seq2	K01681
comp5634_c0_seq4	K01681
comp5634_c0_seq5	K01681
comp5634_c0_seq8	K01681
comp6984_c0_seq1	K01681
comp857_c0_seq1	K01687
comp7528_c0_seq1	K01687
comp5672_c1_seq1	K01689
comp5672_c1_seq2	K01689
comp5672_c1_seq5	K01689
comp6385_c0_seq1	K01689
comp7269_c0_seq1	K01689
comp7269_c0_seq2	K01689
comp9318_c0_seq1	K01689
comp11184_c0_seq1	K01695
comp1152_c0_seq1	K01696
comp3645_c0_seq1	K01698
comp3645_c0_seq2	K01698
comp3645_c0_seq3	K01698
comp861_c0_seq1	K01703
comp8478_c0_seq1	K01703
comp10648_c0_seq1	K01704
comp14108_c0_seq1	K01704
comp4910_c0_seq2	K01710
comp13271_c0_seq1	K01710
comp6255_c0_seq1	K01711
comp4079_c0_seq1	K01725
comp10991_c0_seq1	K01733
comp4629_c0_seq1	K01735
comp4629_c0_seq3	K01735
comp4894_c0_seq2	K01736
comp4894_c0_seq3	K01736
comp4482_c0_seq3	K01738
comp4482_c0_seq4	K01738
comp4931_c0_seq3	K01738
comp4931_c0_seq5	K01738
comp4931_c0_seq6	K01738
comp5148_c0_seq2	K01738
comp5148_c0_seq4	K01738
comp5588_c0_seq1	K01738
comp5588_c0_seq3	K01738
comp5953_c0_seq1	K01738
comp9767_c0_seq1	K01738
comp5055_c0_seq1	K01739
comp5055_c0_seq2	K01739
comp5055_c0_seq4	K01739
comp5055_c0_seq5	K01739
comp6341_c0_seq1	K01754
comp7583_c0_seq1	K01755
comp5420_c0_seq2	K01759
comp5420_c0_seq3	K01759
comp7305_c0_seq1	K01759
comp12132_c0_seq1	K01759
comp1766_c0_seq1	K01760
comp196_c0_seq1	K01761
comp400_c0_seq1	K01772
comp7896_c0_seq1	K01772
comp6387_c0_seq1	K01778
comp5936_c0_seq1	K01783
comp8701_c0_seq1	K01783
comp387_c0_seq1	K01784
comp3449_c0_seq5	K01784
comp4611_c0_seq3	K01784
comp4611_c0_seq4	K01784
comp8800_c0_seq1	K01784
comp3001_c0_seq1	K01785
comp7049_c0_seq1	K01785
comp12295_c0_seq1	K01785
comp1066_c0_seq1	K01792
comp4165_c0_seq1	K01792
comp4165_c0_seq2	K01792
comp9039_c0_seq1	K01792
comp11031_c0_seq1	K01792
comp12829_c0_seq1	K01792
comp2115_c0_seq1	K01800
comp2156_c0_seq1	K01800
comp5516_c0_seq1	K01800
comp5516_c0_seq2	K01800
comp8779_c0_seq1	K01800
comp2670_c0_seq2	K01802
comp4822_c0_seq1	K01802
comp4878_c0_seq3	K01802
comp4878_c0_seq6	K01802
comp4897_c0_seq3	K01802
comp5561_c0_seq1	K01802
comp9727_c0_seq1	K01802
comp11516_c0_seq1	K01802
comp2899_c0_seq1	K01803
comp2899_c0_seq2	K01803
comp5576_c0_seq2	K01803
comp5279_c0_seq1	K01805
comp5279_c0_seq2	K01805
comp5279_c0_seq3	K01805
comp5279_c0_seq5	K01805
comp5279_c0_seq6	K01805
comp1777_c0_seq1	K01807
comp12616_c0_seq1	K01809
comp5350_c0_seq1	K01810
comp5350_c0_seq3	K01810
comp5422_c0_seq2	K01810
comp2214_c0_seq1	K01823
comp2214_c0_seq3	K01823
comp4379_c0_seq1	K01823
comp4379_c0_seq2	K01823
comp4379_c0_seq3	K01823
comp4704_c0_seq1	K01824
comp4704_c0_seq2	K01824
comp8321_c0_seq1	K01824
comp6850_c0_seq1	K01834
comp7466_c0_seq1	K01834
comp9016_c0_seq1	K01834
comp12033_c0_seq1	K01834
comp5629_c0_seq3	K01835
comp5629_c0_seq4	K01835
comp5629_c0_seq5	K01835
comp10022_c0_seq1	K01836
comp6752_c0_seq1	K01845
comp7849_c0_seq1	K01845
comp2122_c0_seq2	K01850
comp3022_c0_seq1	K01850
comp3022_c0_seq2	K01850
comp3022_c0_seq3	K01850
comp11356_c0_seq1	K01850
comp593_c0_seq1	K01853
comp2231_c0_seq1	K01853
comp11565_c0_seq1	K01853
comp3979_c0_seq1	K01858
comp9407_c0_seq1	K01858
comp8838_c0_seq1	K01859
comp2514_c0_seq2	K01866
comp577_c0_seq1	K01867
comp5232_c0_seq1	K01868
comp5232_c0_seq3	K01868
comp5232_c0_seq4	K01868
comp5232_c0_seq6	K01868
comp5232_c0_seq7	K01868
comp5232_c0_seq8	K01868
comp1386_c0_seq1	K01870
comp8918_c0_seq1	K01870
comp5461_c0_seq1	K01872
comp5461_c0_seq4	K01872
comp5461_c0_seq7	K01872
comp5461_c0_seq9	K01872
comp5461_c0_seq12	K01872
comp5461_c0_seq17	K01872
comp5461_c0_seq19	K01872
comp4859_c0_seq1	K01873
comp4859_c0_seq2	K01873
comp4859_c0_seq5	K01873
comp4859_c0_seq6	K01873
comp11354_c0_seq1	K01873
comp11908_c0_seq1	K01873
comp11946_c0_seq1	K01873
comp1530_c0_seq1	K01874
comp1780_c0_seq1	K01874
comp7957_c0_seq1	K01874
comp13472_c0_seq1	K01874
comp1648_c0_seq1	K01875
comp4030_c0_seq1	K01876
comp4030_c0_seq4	K01876
comp4030_c0_seq5	K01876
comp4030_c0_seq6	K01876
comp9875_c0_seq1	K01876
comp10094_c0_seq1	K01876
comp10877_c0_seq1	K01876
comp2268_c0_seq1	K01880
comp7357_c0_seq1	K01880
comp11652_c0_seq1	K01880
comp5267_c0_seq1	K01881
comp5267_c0_seq2	K01881
comp11576_c0_seq1	K01881
comp349_c0_seq1	K01883
comp2325_c0_seq1	K01883
comp1060_c0_seq1	K01885
comp1610_c0_seq1	K01885
comp2734_c0_seq1	K01886
comp4824_c0_seq2	K01886
comp4824_c0_seq4	K01886
comp4457_c0_seq1	K01887
comp4457_c0_seq2	K01887
comp4457_c0_seq3	K01887
comp9735_c0_seq1	K01887
comp2411_c0_seq1	K01889
comp7355_c0_seq1	K01889
comp3681_c0_seq2	K01890
comp3681_c0_seq6	K01890
comp4668_c0_seq1	K01892
comp4668_c0_seq2	K01892
comp6831_c0_seq1	K01893
comp7951_c0_seq1	K01893
comp5585_c0_seq1	K01895
comp5585_c0_seq5	K01895
comp5585_c0_seq6	K01895
comp6636_c0_seq1	K01895
comp1341_c0_seq1	K01897
comp1510_c0_seq1	K01897
comp2264_c0_seq1	K01897
comp2264_c0_seq2	K01897
comp2300_c0_seq1	K01897
comp3356_c0_seq1	K01897
comp3356_c0_seq2	K01897
comp3356_c0_seq3	K01897
comp5307_c0_seq2	K01897
comp5307_c0_seq3	K01897
comp5307_c0_seq6	K01897
comp5307_c0_seq7	K01897
comp5307_c0_seq8	K01897
comp5307_c0_seq9	K01897
comp5307_c0_seq11	K01897
comp5463_c0_seq1	K01897
comp5463_c0_seq2	K01897
comp5463_c0_seq4	K01897
comp5463_c0_seq6	K01897
comp5463_c0_seq7	K01897
comp5463_c0_seq9	K01897
comp7255_c0_seq1	K01897
comp8547_c0_seq1	K01897
comp13546_c0_seq1	K01897
comp5210_c0_seq2	K01900
comp5210_c0_seq7	K01900
comp5302_c0_seq1	K01902
comp639_c0_seq1	K01904
comp5438_c0_seq2	K01904
comp5438_c0_seq3	K01904
comp5438_c0_seq5	K01904
comp9653_c0_seq1	K01904
comp1290_c0_seq1	K01915
comp4540_c0_seq3	K01915
comp4540_c0_seq4	K01915
comp5647_c0_seq5	K01915
comp12280_c0_seq1	K01915
comp5371_c0_seq2	K01919
comp5371_c0_seq3	K01919
comp5371_c0_seq4	K01919
comp4684_c0_seq2	K01920
comp4684_c0_seq3	K01920
comp4684_c0_seq4	K01920
comp4684_c0_seq5	K01920
comp4684_c0_seq10	K01920
comp9861_c0_seq1	K01920
comp3690_c0_seq2	K01930
comp3690_c0_seq4	K01930
comp3690_c0_seq5	K01930
comp8783_c0_seq1	K01930
comp637_c0_seq1	K01933
comp1053_c0_seq1	K01933
comp2179_c0_seq1	K01934
comp2179_c0_seq2	K01934
comp3325_c0_seq2	K01937
comp3325_c0_seq3	K01937
comp3696_c0_seq1	K01937
comp3696_c0_seq2	K01937
comp3696_c0_seq3	K01937
comp3889_c0_seq2	K01937
comp3889_c0_seq3	K01937
comp3889_c0_seq4	K01937
comp6960_c0_seq1	K01937
comp11546_c0_seq1	K01937
comp3195_c0_seq1	K01938
comp4215_c0_seq1	K01939
comp4215_c0_seq2	K01939
comp4941_c0_seq1	K01940
comp4941_c0_seq2	K01940
comp4941_c0_seq3	K01940
comp145_c0_seq1	K01950
comp9474_c0_seq1	K01950
comp1903_c0_seq2	K01952
comp1903_c0_seq3	K01952
comp5639_c0_seq1	K01953
comp5639_c0_seq3	K01953
comp5639_c0_seq5	K01953
comp5639_c0_seq6	K01953
comp6688_c0_seq1	K01953
comp8339_c0_seq1	K01955
comp13020_c0_seq1	K01955
comp4222_c0_seq1	K01956
comp10097_c0_seq1	K01961
comp3662_c0_seq1	K01968
comp6826_c0_seq1	K01968
comp6071_c0_seq1	K01969
comp8255_c0_seq1	K02069
comp8584_c0_seq1	K02083
comp276_c0_seq1	K02109
comp5657_c0_seq3	K02111
comp10040_c0_seq1	K02111
comp2065_c0_seq1	K02112
comp2263_c0_seq1	K02112
comp5658_c0_seq3	K02112
comp5658_c0_seq6	K02112
comp4354_c0_seq2	K02126
comp5657_c0_seq1	K02132
comp5657_c0_seq4	K02132
comp5658_c0_seq1	K02133
comp5658_c0_seq11	K02133
comp4755_c0_seq1	K02134
comp4755_c0_seq2	K02134
comp4645_c0_seq1	K02135
comp5550_c0_seq1	K02136
comp5231_c0_seq1	K02137
comp5231_c0_seq3	K02137
comp5162_c0_seq1	K02138
comp5162_c0_seq2	K02138
comp827_c0_seq1	K02140
comp980_c0_seq1	K02140
comp6426_c0_seq1	K02140
comp5065_c0_seq1	K02144
comp5065_c0_seq3	K02144
comp5650_c0_seq4	K02145
comp5650_c0_seq5	K02145
comp5382_c0_seq2	K02146
comp5382_c0_seq3	K02146
comp666_c0_seq1	K02147
comp1542_c0_seq1	K02147
comp2274_c0_seq1	K02147
comp2274_c0_seq2	K02147
comp5569_c0_seq1	K02147
comp5569_c0_seq4	K02147
comp6954_c0_seq1	K02147
comp7028_c0_seq1	K02147
comp11855_c0_seq1	K02147
comp4068_c0_seq1	K02148
comp4874_c0_seq1	K02149
comp4874_c0_seq2	K02149
comp4874_c0_seq4	K02149
comp4743_c0_seq3	K02150
comp4743_c0_seq4	K02150
comp4769_c0_seq3	K02151
comp5277_c0_seq1	K02152
comp3264_c0_seq1	K02153
comp1308_c0_seq1	K02154
comp5619_c0_seq2	K02154
comp5619_c0_seq3	K02154
comp5619_c0_seq6	K02154
comp7871_c0_seq1	K02154
comp9316_c0_seq1	K02154
comp11410_c0_seq1	K02154
comp14074_c0_seq1	K02154
comp5197_c0_seq1	K02155
comp5197_c0_seq3	K02155
comp5197_c0_seq4	K02155
comp7210_c0_seq1	K02178
comp3018_c0_seq1	K02180
comp8588_c0_seq1	K02180
comp506_c0_seq1	K02183
comp5305_c0_seq1	K02183
comp5305_c0_seq2	K02183
comp5305_c0_seq7	K02183
comp5305_c0_seq8	K02183
comp5809_c0_seq1	K02183
comp6009_c0_seq1	K02183
comp9355_c0_seq1	K02183
comp7142_c0_seq1	K02201
comp216_c0_seq1	K02206
comp216_c0_seq2	K02206
comp8898_c0_seq1	K02206
comp10067_c0_seq1	K02208
comp680_c0_seq1	K02209
comp2397_c0_seq1	K02209
comp4724_c0_seq2	K02210
comp4724_c0_seq4	K02210
comp4724_c0_seq5	K02210
comp4724_c0_seq6	K02210
comp6430_c0_seq1	K02212
comp10788_c0_seq1	K02212
comp125_c0_seq1	K02213
comp13087_c0_seq1	K02214
comp4532_c0_seq1	K02218
comp4532_c0_seq2	K02218
comp4532_c0_seq4	K02218
comp4532_c0_seq8	K02218
comp5517_c0_seq1	K02218
comp5517_c0_seq4	K02218
comp6573_c0_seq1	K02218
comp5253_c0_seq4	K02256
comp5253_c0_seq6	K02256
comp5253_c0_seq7	K02256
comp5253_c0_seq8	K02256
comp11287_c0_seq1	K02260
comp5113_c0_seq1	K02261
comp5113_c0_seq3	K02261
comp5113_c0_seq7	K02261
comp5113_c0_seq9	K02261
comp5113_c0_seq10	K02261
comp4864_c0_seq2	K02262
comp4864_c0_seq5	K02262
comp4349_c0_seq2	K02265
comp4349_c0_seq4	K02265
comp7069_c0_seq1	K02265
comp4232_c0_seq1	K02266
comp4886_c0_seq2	K02267
comp4935_c0_seq1	K02291
comp4935_c0_seq3	K02291
comp3864_c0_seq1	K02293
comp3864_c0_seq3	K02293
comp868_c0_seq1	K02320
comp13740_c0_seq1	K02321
comp10162_c0_seq1	K02327
comp5991_c0_seq1	K02331
comp9598_c0_seq1	K02335
comp11678_c0_seq1	K02335
comp12747_c0_seq1	K02335
comp12517_c0_seq1	K02343
comp4211_c0_seq1	K02355
comp4211_c0_seq2	K02355
comp7709_c0_seq1	K02355
comp73_c0_seq1	K02358
comp3872_c0_seq1	K02358
comp3872_c0_seq3	K02358
comp10531_c0_seq1	K02358
comp4747_c0_seq1	K02365
comp6600_c0_seq1	K02365
comp8079_c0_seq1	K02377
comp3255_c0_seq4	K02433
comp3498_c1_seq2	K02437
comp158_c0_seq1	K02438
comp9890_c0_seq1	K02470
comp4546_c0_seq1	K02492
comp4546_c0_seq2	K02492
comp11587_c0_seq1	K02493
comp11318_c0_seq1	K02503
comp12290_c0_seq1	K02516
comp11453_c0_seq1	K02520
comp3361_c0_seq1	K02540
comp3361_c0_seq2	K02540
comp4518_c0_seq1	K02541
comp4518_c0_seq2	K02541
comp4518_c0_seq4	K02541
comp4518_c0_seq7	K02541
comp3124_c0_seq1	K02542
comp7140_c0_seq1	K02542
comp463_c0_seq1	K02575
comp5924_c0_seq1	K02603
comp2961_c0_seq1	K02639
comp2961_c0_seq2	K02639
comp4852_c0_seq1	K02639
comp4862_c0_seq1	K02641
comp4862_c0_seq2	K02641
comp4862_c0_seq6	K02641
comp1480_c0_seq1	K02703
comp13299_c0_seq1	K02704
comp11288_c0_seq1	K02716
comp2119_c0_seq1	K02725
comp5207_c0_seq1	K02726
comp5207_c0_seq2	K02726
comp5207_c0_seq3	K02726
comp4288_c0_seq1	K02727
comp4288_c0_seq2	K02727
comp4288_c0_seq4	K02727
comp8762_c0_seq1	K02728
comp4527_c0_seq2	K02729
comp4527_c0_seq4	K02729
comp4527_c0_seq6	K02729
comp6133_c0_seq1	K02729
comp4609_c0_seq1	K02730
comp4609_c0_seq3	K02730
comp4609_c0_seq4	K02730
comp2925_c0_seq1	K02731
comp2925_c0_seq2	K02731
comp3163_c0_seq2	K02732
comp3163_c0_seq3	K02732
comp4404_c0_seq1	K02735
comp4404_c0_seq2	K02735
comp4404_c0_seq3	K02735
comp4404_c0_seq4	K02735
comp4404_c0_seq5	K02735
comp602_c0_seq1	K02736
comp5114_c0_seq1	K02737
comp2975_c0_seq1	K02738
comp2975_c0_seq3	K02738
comp4162_c0_seq1	K02739
comp4162_c0_seq2	K02739
comp9865_c0_seq1	K02830
comp575_c0_seq1	K02865
comp916_c0_seq1	K02865
comp4670_c0_seq2	K02865
comp4670_c0_seq3	K02865
comp4670_c0_seq4	K02865
comp4670_c0_seq5	K02865
comp5111_c0_seq1	K02865
comp5840_c0_seq1	K02865
comp11619_c0_seq1	K02866
comp5012_c0_seq2	K02868
comp10079_c0_seq1	K02868
comp4805_c0_seq2	K02870
comp4805_c0_seq3	K02870
comp9143_c0_seq1	K02871
comp5023_c0_seq1	K02872
comp5023_c0_seq2	K02872
comp5023_c0_seq3	K02872
comp4861_c0_seq1	K02873
comp4861_c0_seq2	K02873
comp4861_c0_seq3	K02873
comp4861_c0_seq4	K02873
comp10828_c0_seq1	K02874
comp11969_c0_seq1	K02874
comp4564_c0_seq1	K02875
comp4564_c0_seq3	K02875
comp5931_c0_seq1	K02875
comp5355_c0_seq1	K02877
comp1695_c0_seq1	K02880
comp4282_c0_seq1	K02880
comp3031_c0_seq1	K02882
comp3031_c0_seq2	K02882
comp3031_c0_seq3	K02882
comp3031_c0_seq4	K02882
comp4289_c0_seq1	K02883
comp4289_c0_seq2	K02883
comp5179_c0_seq2	K02883
comp5459_c0_seq2	K02885
comp5459_c0_seq4	K02885
comp12210_c0_seq1	K02887
comp9885_c0_seq1	K02888
comp2867_c0_seq1	K02889
comp5426_c0_seq1	K02889
comp5426_c0_seq2	K02889
comp4701_c0_seq1	K02891
comp4701_c0_seq2	K02891
comp5338_c0_seq3	K02893
comp5036_c0_seq1	K02894
comp5036_c0_seq3	K02894
comp10585_c0_seq1	K02895
comp806_c0_seq1	K02896
comp4736_c0_seq3	K02896
comp4888_c0_seq1	K02896
comp5237_c0_seq2	K02898
comp5237_c0_seq3	K02898
comp5408_c0_seq2	K02900
comp4981_c0_seq8	K02901
comp403_c0_seq1	K02903
comp5155_c0_seq1	K02903
comp8053_c0_seq1	K02906
comp12701_c0_seq1	K02907
comp3636_c0_seq1	K02908
comp3636_c0_seq2	K02908
comp3636_c0_seq4	K02908
comp6125_c0_seq1	K02908
comp1469_c0_seq1	K02910
comp4961_c0_seq1	K02910
comp4961_c0_seq2	K02910
comp3688_c0_seq1	K02912
comp2202_c0_seq1	K02915
comp3218_c0_seq1	K02915
comp7004_c0_seq1	K02915
comp4702_c0_seq1	K02918
comp4702_c0_seq2	K02918
comp10873_c0_seq1	K02919
comp4506_c0_seq1	K02920
comp4506_c0_seq3	K02920
comp4506_c0_seq4	K02920
comp2996_c0_seq1	K02921
comp2996_c0_seq3	K02921
comp5074_c0_seq2	K02922
comp5074_c0_seq3	K02922
comp3536_c0_seq2	K02923
comp4550_c0_seq1	K02924
comp5558_c0_seq1	K02925
comp5558_c0_seq2	K02925
comp6432_c0_seq1	K02926
comp4741_c0_seq2	K02927
comp5471_c0_seq6	K02927
comp5471_c0_seq7	K02927
comp5471_c0_seq9	K02927
comp4468_c0_seq1	K02929
comp5557_c0_seq1	K02930
comp5557_c0_seq2	K02930
comp3456_c0_seq1	K02932
comp5594_c0_seq1	K02932
comp5594_c0_seq5	K02932
comp9960_c0_seq1	K02932
comp12806_c0_seq1	K02932
comp9092_c0_seq1	K02933
comp4258_c0_seq1	K02934
comp4258_c0_seq2	K02934
comp4258_c0_seq3	K02934
comp7416_c0_seq1	K02934
comp5328_c0_seq4	K02936
comp5328_c0_seq5	K02936
comp832_c0_seq1	K02937
comp892_c0_seq1	K02937
comp5310_c0_seq2	K02937
comp5310_c0_seq4	K02937
comp5376_c0_seq3	K02938
comp4914_c1_seq1	K02940
comp5587_c0_seq1	K02941
comp13606_c0_seq1	K02941
comp4336_c0_seq1	K02942
comp5094_c0_seq1	K02947
comp6029_c0_seq1	K02947
comp7543_c0_seq1	K02947
comp9932_c0_seq1	K02947
comp10288_c0_seq1	K02947
comp288_c0_seq2	K02948
comp4669_c0_seq1	K02949
comp9203_c0_seq1	K02950
comp4064_c0_seq3	K02951
comp4204_c0_seq1	K02951
comp5141_c0_seq2	K02951
comp5132_c0_seq3	K02953
comp6722_c0_seq1	K02954
comp1273_c0_seq1	K02955
comp2969_c0_seq1	K02955
comp5106_c0_seq2	K02955
comp13158_c0_seq1	K02955
comp1148_c0_seq1	K02957
comp5026_c1_seq1	K02957
comp10623_c0_seq1	K02957
comp749_c0_seq1	K02958
comp5172_c0_seq1	K02958
comp11174_c0_seq1	K02958
comp1277_c0_seq1	K02959
comp6475_c0_seq1	K02960
comp2833_c0_seq1	K02962
comp4981_c0_seq1	K02964
comp4981_c0_seq5	K02964
comp4981_c0_seq6	K02964
comp5117_c0_seq1	K02969
comp5117_c0_seq2	K02969
comp3898_c0_seq1	K02971
comp7084_c0_seq1	K02971
comp4808_c0_seq2	K02973
comp1061_c0_seq1	K02974
comp4226_c0_seq2	K02974
comp4780_c0_seq2	K02975
comp7880_c0_seq1	K02975
comp5056_c0_seq1	K02976
comp5056_c0_seq3	K02976
comp5471_c0_seq5	K02977
comp5471_c0_seq8	K02977
comp4848_c0_seq1	K02978
comp3621_c0_seq1	K02979
comp2023_c0_seq1	K02980
comp2023_c0_seq2	K02980
comp877_c0_seq1	K02981
comp4832_c0_seq1	K02981
comp4832_c0_seq2	K02981
comp4832_c0_seq3	K02981
comp4832_c0_seq5	K02981
comp10156_c0_seq1	K02982
comp2417_c0_seq2	K02983
comp5590_c0_seq4	K02984
comp9831_c0_seq1	K02984
comp5330_c0_seq1	K02985
comp5330_c0_seq2	K02985
comp13539_c0_seq1	K02985
comp5609_c0_seq1	K02987
comp5609_c0_seq2	K02987
comp13567_c0_seq1	K02987
comp5597_c0_seq1	K02991
comp5597_c0_seq2	K02991
comp11870_c0_seq1	K02991
comp5079_c0_seq1	K02993
comp5079_c0_seq2	K02993
comp5079_c0_seq4	K02993
comp5079_c0_seq5	K02993
comp5315_c0_seq1	K02995
comp5315_c0_seq2	K02995
comp4390_c0_seq1	K02996
comp9801_c0_seq1	K02996
comp4279_c0_seq2	K02997
comp5511_c0_seq3	K02997
comp5358_c0_seq2	K02998
comp5358_c0_seq3	K02998
comp7067_c0_seq1	K03002
comp10400_c0_seq1	K03002
comp8960_c0_seq1	K03005
comp224_c0_seq1	K03006
comp4357_c0_seq1	K03006
comp7136_c0_seq1	K03006
comp8056_c0_seq1	K03006
comp11366_c0_seq1	K03006
comp7935_c0_seq1	K03007
comp217_c0_seq1	K03009
comp217_c0_seq2	K03009
comp252_c0_seq1	K03010
comp7012_c0_seq1	K03010
comp1550_c0_seq1	K03011
comp2407_c0_seq1	K03012
comp5868_c0_seq1	K03013
comp8945_c0_seq1	K03013
comp13072_c0_seq1	K03013
comp13797_c0_seq1	K03013
comp4180_c0_seq1	K03014
comp4180_c0_seq2	K03014
comp8320_c0_seq1	K03016
comp11479_c0_seq1	K03017
comp9000_c0_seq1	K03018
comp9526_c0_seq1	K03021
comp9673_c0_seq1	K03021
comp5475_c0_seq1	K03028
comp5475_c0_seq5	K03028
comp5475_c0_seq8	K03028
comp5475_c0_seq9	K03028
comp5475_c0_seq11	K03028
comp5475_c0_seq14	K03028
comp13317_c0_seq1	K03028
comp5370_c0_seq2	K03029
comp5370_c0_seq3	K03029
comp4952_c0_seq1	K03030
comp4952_c0_seq5	K03030
comp4952_c0_seq6	K03030
comp4952_c0_seq9	K03030
comp4006_c0_seq1	K03031
comp4006_c0_seq3	K03031
comp5124_c0_seq2	K03032
comp5124_c0_seq4	K03032
comp5124_c0_seq6	K03032
comp5124_c0_seq8	K03032
comp5124_c0_seq9	K03032
comp5124_c0_seq11	K03032
comp4940_c0_seq1	K03033
comp4940_c0_seq2	K03033
comp4940_c0_seq3	K03033
comp4940_c0_seq5	K03033
comp4940_c0_seq7	K03033
comp4940_c0_seq8	K03033
comp4940_c0_seq9	K03033
comp11839_c0_seq1	K03033
comp4415_c0_seq1	K03035
comp4415_c0_seq2	K03035
comp4415_c0_seq3	K03035
comp4415_c0_seq6	K03035
comp1534_c0_seq1	K03036
comp2751_c0_seq1	K03036
comp3050_c0_seq2	K03037
comp3050_c0_seq3	K03037
comp4013_c0_seq2	K03037
comp4013_c0_seq3	K03037
comp4013_c0_seq5	K03037
comp6160_c0_seq1	K03037
comp5050_c0_seq1	K03038
comp5050_c0_seq2	K03038
comp3937_c0_seq2	K03039
comp3937_c0_seq3	K03039
comp3937_c0_seq4	K03039
comp4297_c0_seq1	K03039
comp4297_c0_seq2	K03039
comp14031_c0_seq1	K03040
comp4303_c0_seq1	K03061
comp4303_c0_seq3	K03061
comp4303_c0_seq4	K03061
comp4303_c0_seq5	K03061
comp8174_c0_seq1	K03061
comp5190_c0_seq1	K03062
comp5190_c0_seq2	K03062
comp5190_c0_seq3	K03062
comp5190_c0_seq4	K03062
comp5190_c0_seq5	K03062
comp5190_c0_seq8	K03062
comp5190_c0_seq10	K03062
[truncated: 4,145 more rows]

## Sheet: Pathway
Pathway	No. of Unigenes	Pathway ID
Carbon metabolism	322	ko01200
Biosynthesis of amino acids	309	ko01230
Protein processing in endoplasmic reticulum	237	ko04141
Spliceosome	192	ko03040
Ribosome	190	ko03010
Epstein-Barr virus infection	181	ko05169
RNA transport	179	ko03013
Oxidative phosphorylation	160	ko00190
Starch and sucrose metabolism	160	ko00500
Huntington's disease	153	ko05016
Glycolysis / Gluconeogenesis	153	ko00010
Viral carcinogenesis	143	ko05203
Pyruvate metabolism	134	ko00620
RNA degradation	134	ko03018
mRNA surveillance pathway	134	ko03015
Ubiquitin mediated proteolysis	134	ko04120
Plant-pathogen interaction	130	ko04626
Phenylpropanoid biosynthesis	128	ko00940
Endocytosis	128	ko04144
Phagosome	125	ko04145
Amino sugar and nucleotide sugar metabolism	125	ko00520
Plant hormone signal transduction	123	ko04075
Purine metabolsm	119	ko00230
Parkinson's disease	117	ko05012
Alzheimer's disease	117	ko05010
Proteasome	111	ko03050
P13K-Akt signaling pathway	107	ko04151
Phenylalanine metabolism	107	ko00360
Cysteine and metionine metaboism	106	ko00270
Glutathione metabolism	102	ko00480
Cell cycle	100	ko04110
Peroxisome	98	ko04146
Citrate cycle (TCA cycle)	98	ko00020
Cell cycle - yeast	97	ko04111
Fatty acid metabolism	96	ko01212
Arginine and proline metabolism	94	ko00330
Oocyte meiosis	93	ko04114
Lysosome	92	ko04142
Tuberculosis	90	ko05152
Pyrimidine metabolism	86	ko00240
Ribosome biogenesis in eukaryotes	86	ko03008
Non-alcoholic fatty liver disease (NAFLD)	85	ko04932
Synaptic vesicle cycle	85	ko04721
Alanine, aspartate and glutamate metabolism	84	ko00250
Herpes simplex infection	82	ko05168
Glycine, serine and threonine metabolism	81	ko00260
2-Oxocarboxylic acid metabolism	80	ko01210
Fatty acid degradation	80	ko00071
Carbon fixation in photosynthetic organisms	79	ko00710
Glycerophospholipid metabolism	79	ko00564
Methane metabolism	78	ko00680
Galactose metabolism	77	ko00052
Vibrio cholerae infection	74	ko05110
Regulation of actin cytoskeleton	74	ko04810
Hippo signaling pathway	71	ko04390
MicroRNAs in cancer	70	ko05206
Meiosis - yeast	69	ko04113
Aminoacyl-tRNA biosynthesis	68	ko00970
Legionellosis	67	ko05134
Insulin signaling pathway	67	ko04910
Influenza A	67	ko05164
Thyroid hormone signaling pathway	66	ko04919
Glyoxylate and dicarboxylate metabolism	65	ko00630
Proteoglycans in cancer	64	ko05205
Tight junction	64	ko04530
Fructose and mannose metabolism	63	ko00051
Hippo signaling pathway - fly	63	ko04391
Carbon fixation pathways in prokaryotes	63	ko00720
HTLV-I infection	62	ko05133
Pathways in cancer	61	ko05200
Bacterial invasion of epithelial cells	60	ko05100
Valine, leucine and isoleucine degradation	60	ko00280
HIF-1 signaling pathway	59	ko04066
Pentose phosphate pathway	58	ko00030
beta- Alanine metabolism	58	ko00410
Glycerolipid metabolsim	56	ko00561
PPAR signaling pathway	55	ko03320
Wnt signaling pathway	54	ko04310
FoxO signaling pathway	54	ko04068
Pathogenic Escherichia coli infection	52	ko05130
Dopaminergic synapse	52	ko04728
Adrenergic signaling in cardiomyocytes	52	ko04261
Fc gamma R-mediated phagocytosis	52	ko04666
Phenylalanine, tyrosine and tryptophan biosynthesis	52	ko00400
alpha-linolenic acid metabolism	51	ko00592
Terepenoid backbone biosynthesis	50	ko00900
Inositol phosphate metabolism	50	ko00562
Propanoate metabolism	49	ko00640
Adherens junction	48	ko04520
Estrogen signaling pathway	48	ko04915
Antigen processing and presentation	48	ko04612
Phosphatidylinositol signaling pathway	48	ko04070
Nucleotide excision reapir	48	ko03420
Measles	47	ko05126
Focal adhesion	46	ko04510
Alcoholism	45	ko05034
Ascorbate and aldarate metabolism	45	ko00053
Ras signaling pathway	45	ko04014
Tyrosine metabolism	45	ko00350
Circadian rhythm- plant	45	ko04712
Prostate cancer	45	ko05215
Toxoplasmosis	45	ko05145
DNA replication	45	ko03030
Rap1 signaling pathway	44	ko04015
Shigellosis	43	ko05131
Nitrogen metabolism	43	ko00910
Epithelial cell signaling in Helicobacter pylori infection	43	ko05120
TGF-beta signaling pathway	43	ko04350
Salmonella infection	42	ko05132
Metabolism of xenobiotics by cytochrome P450	41	ko00980
Drug metabolism - cytochrome P450	41	ko00982
Lysine degradation	41	ko00310
Calcium signaling pathway	40	ko04020
Viral myocarditis	40	ko05416
Transcriptional misregulation in cancers	40	ko05202
Adipocytokine signaling pathway	40	ko04920
N-Glycan biosynthesis	40	ko00510
Neurotrophin signaling pathway	39	ko04722
Glutamatergic synapse	39	ko04724
Rheumatoid arthritis	37	ko05323
Bile secretion	37	ko04976
Endocrine and other factor-regulated calcium reabsorption	37	ko04961
ABC transporters	37	ko02010
Chemical carcinogens	36	ko05204
Butanoate metabolism	36	ko00650
Protein export	36	ko03060
Biosynthesis of unsaturated fatty acids	35	ko01040
Hepatitis C	35	ko05160
Cyanoamino acid metabolism	35	ko00460
Type II diabetes mellitus	35	ko04930
Chagas disease (American trypanosomiasos)	35	ko05142
Various types of N-glycan biosynthesis	35	ko00513
Sulfur metabolism	34	ko00920
Collecting duct acid secretion	34	ko04966
Ether lipid metabolism	34	ko00565
Hypertrophic cardiomyopathy (HCM)	33	ko05410
Diterpenoid biosynthesis	33	ko00904
GnRH signaling pathway	32	ko04912
Tryptophan metabolism	32	ko00380
Phototransduction- fly	31	ko04745
Long-term potentiation	31	ko04720
MAPK signaling pathway	31	ko04010
mTOR signaling pathway	30	ko04150
GABAergic synapse	30	ko04727
Leukocyte transendothelial migration	29	ko04670
Selenocompound metabolism	29	ko00450
Hepatitis B	29	ko05161
Cardiac muscle contraction	28	ko04260
Sphingolipid metabolism	28	ko00600
Gap junction	27	ko04540
Linoleic acid metabolism	27	ko00591
RNA polymerase	27	ko03020
Prostesterone-mediated oocyte maturation	27	ko04914
Pentose and glucuronate interconversions	26	ko00040
Flavonoid biosynthesis	26	ko00941
Amyotrophic lateral sclerosis	25	ko05014
NOD-like receptor signaling pathway	25	ko04621
SNARE interatcions in vesicular transport	25	ko04130
Mismatch reapir	25	ko03430
Circadian rhythm	25	ko04710
Dilated cardiomyopathy (DCM)	24	ko05414
Panthothenate and CoA biosynthesis	24	ko00770
Tropane, piperidine and pyridine alkaloid biosynthesis	24	ko00960
Steroid biosynthesis	24	ko00100
Basal transcription factor	24	ko03022
Arrhythmogenic right ventricular cardiomyopathy (ARVC)	23	ko05412
Stilbenoid, diarylheptanoid and gingerol biosynthesis	23	ko00945
Fatty acid biosynthesis	23	ko00060
p53 signaling pathway	23	ko04115
Systemic lupus erythematosus	22	ko05322
Porphyrin and chlorophyll metabolism	22	ko00860
Axon guidance	22	ko04360
Type I diabetes mellitus	22	ko04940
Valine, leucine and isoleucine biosynthesis	22	ko00290
Carotenoid biosynthesis	22	ko00906
Isoquinoline alkaloid biosynthesis	22	ko00950
Regulation of autophagy	22	ko04140
Melanogenesis	21	ko04916
Amphetamine addiction	21	ko05031
Pancreatic secretion	21	ko04972
One carbon pool by folate	21	ko00670
Renal cell carcinoma	21	ko05211
Other glycan degradation	21	ko00511
Thyroid hormone synthesis	21	ko04918
B cell receptor signaling pathway	20	ko04662
Histidine metabolism	20	ko00340
Long-term depression	20	ko04730
Pertussis	19	ko05133
Glioma	19	ko05214
Vascular smooth muscle contraction	18	ko04270
VEGF signaling pathway	18	ko04370
Two-component system	17	ko02020
NF-kappa B signaling pathway	17	ko04064
Natural killer cell mediated cytotoxicity	17	ko04650
Osteoclast differentiation	17	ko4380
Lysine biosynthesis	17	ko00300
Drug metabolism-other enzymes	17	ko00983
Fanconi anemia pathway	17	ko03460
Notch signaling pathway	17	ko04330
Photosynthesis	16	ko00195
Chloroalkane and chloroalkene degradation	16	ko00625
Base excision repair	15	ko03410
T cell receptor signaling pathway	15	ko04660
Streptomycin biosynthesis	15	ko00521
Toll-like receptor signaling pathway	15	ko04620
Homologous recombination	15	ko03440
Inflammatory mediator regulation of TRP channels	14	ko04750
Cell cycle - Caulobacter	14	ko04112
Retinol metabolism	14	ko00830
ErbB signaling pathway	14	ko04012
Cutin, suberine and wax biosynthesis	14	ko00073
Degradation of aromatic compounds	13	ko01220
Chemokine signaling pathway	13	ko04062
Colorectal cancer	13	ko05210
Hedgehog signaling pathway	13	ko04340
Taurine and hypotaurine metabolism	13	ko00430
Nicotinate and nicotinamide metabolism	13	ko00760
Ubiquinone and other terpenois-quinone biosynthesis	13	ko00130
Cytosolic DNA-sensing pathway	13	ko04623
Benzoate degradation	12	ko00362
Fatty acid elongation	12	ko00062
Apoptosis	12	ko04210
RIG-I like receptor signaling pathway	12	ko04622
Prion disease	12	ko05020
Endometrial cancer	11	ko05213
Fc epsilon RI signaling pathway	11	ko04664
Vasopressin-regulated water reabsorption	11	ko04962
Pancreatic cancer	11	ko05212
Synthesis and degradation of ketone bodies	11	ko00072
Limonene and pinene degradation	11	ko00903
Acute myeloid leukemia	11	ko05221
Circadian entrainment	10	ko04713
Arachidonic acid metabolism	10	ko00590
Glycosaminoglycan degradation	10	ko00531
Glycosylphosphatidylinositol (GPI)-anchor biosynthesis	10	ko00563
Glycosphingolipid biosynthesis-globo series	10	ko00603
Thiamine metabolism	10	ko00730
Naphthalene degradation	9	ko00626
Folate biosynthesis	9	ko00790
Small cell lung cancer	9	ko05222
Salivary secretion	8	ko04970
Gastric acid secretion	8	ko04971
Phototransduction	8	ko04744
Olfactory transduction	8	ko04740
Mineral absorption	8	ko04978
C5-Branched dibasic acid metabolism	8	ko00660
Phosphonate and phosphinate metabolism	8	ko00440
Caffeine metabolism	8	ko00232
Aflatoxin biosynthesis	8	ko00254
Styrene degradation	8	ko00643
Sulfur relay system	8	ko04122
Chronic myeloid leukemia	8	ko05220
Melanoma	8	ko05218
Amoebiasis	8	ko05146
Leishmaniasis	8	ko05140
Prolactin signaling pathway	7	ko04917
Flavone and flavonol biosynthesis	7	ko00944
Novobiocin biosynthesis	7	ko00401
Jak-STAT signaling pathway	7	ko04630
TNF-signaling pathway	7	ko04668
Neuroactive ligand-receptor interaction	7	ko04080
Retrograde endocannabinoid signaling	7	ko04723
Protein digestion and absorption	7	ko04974
Circadian rhythm-fly	6	ko04711
Biosynthesis of ansamycins	6	ko01051
Glycosphingolipid biosynthesis-ganglio series	6	ko00604
Riboflavin metabolism	6	ko00740
Biotin metabolism	6	ko00780
Non-small cell lung cancer	6	ko05223
Vitamin B6 metabolism	5	ko00750
MAPK signaling pathway-yeast	5	ko04011
Polyketide sugar unit biosynthesis	5	ko00523
Butirosin and neomycin biosynthesis	5	ko00524
Aminobenzoate degradation	5	ko00627
Bacterial secretion system	5	ko03070
Carbohydrate digestion and absorption	5	ko04973
Fat digestion and absorption	5	ko04975
Thyroid cancer	5	ko05216
Bladder cancer	5	ko05219
Morphine addiction	5	ko05032
Nicotine addiction	5	ko05033
African trypanosomiasos	5	ko05143
Proximal tubule bicarbonate reclamation	4	ko04964
Other types of O-glycan biosynthesis	4	ko00514
Bisphenol degradation	4	ko00363
Polycyclic aromatic hydrocarbon degradation	4	ko00624
Non-homologous end-joining	4	ko03450
MAPK signaling pathway-fly	4	ko04013
Cholinergic synapse	4	ko04725
Serotonergic synapse	4	ko04726
Dorso-ventral axis formation	4	ko04320
Basla cell carcinoma	3	ko05217
D-Glutamine and D-glutamate metabolism	3	ko00471
Sesquiterpenoid and triterpenoid biosynthesis	3	ko00909
Brassinosteroid biosynthesis	3	ko00905
Geraniol degradation	3	ko00280
Vitamin digestion and absorption	3	ko04977
Aldosterone-regulated sodium reabsorption	3	ko04960
Toulene degradtion	2	ko00623
Lipoic acid metabolism	2	ko00785
Zeatin biosynthesis	2	ko00908
Biosynthesis of vancomycin group antibiotics	2	ko01055
Renin-angiotensin system	2	ko04614
Chlorocyclohexane and chlorobenzene degradtion	1	ko00361
Fluorobenzoate degradation	1	ko00364
Steroid hormone biosynthesis	1	ko00140
Lipopolysaccharide biosynthesis	1	ko00540
Tetracycline biosynthesis	1	ko00253
Betalain biosynthesis	1	ko00965
Atrazine degradation	1	ko00791
