# Supplementary material for: Transcriptome profiling of the salt-stress response in Triticum aestivum cv. Kharchia Local
Source: Sci Rep. 2016 Jun 13;6:27752. doi: 10.1038/srep27752 (PMC4904219; doi:10.1038/srep27752)
Supplement: Supplementary Table S4 [file srep27752-s5.xls]

## Sheet: Transcription factor
Table S4: Transcription factors identified in the transcriptome of T. aestivum
Transcription Factors	Unigenes_Id	No. of Unigenes
A20-like	comp1505_c0_seq1; comp4355_c0_seq2; comp4355_c0_seq3; comp501_c0_seq1; comp5133_c0_seq2; comp5133_c0_seq4; comp7397_c0_seq1; comp8583_c0_seq1	8
AP2-EREBP	comp11814_c0_seq1; comp12272_c0_seq1; comp13484_c0_seq1; comp14102_c0_seq1; comp1459_c0_seq1; comp1562_c0_seq1; comp1880_c0_seq1; comp2165_c0_seq1; comp2165_c0_seq3; comp2253_c0_seq1; comp3962_c0_seq1; comp4479_c0_seq1; comp4479_c0_seq3; comp467_c0_seq1; comp4687_c0_seq1; comp5399_c0_seq2; comp5399_c0_seq4; comp6170_c0_seq1; comp6286_c0_seq1; comp6319_c0_seq1; comp7521_c0_seq1; comp8573_c0_seq1; …	25
ARF	comp135_c0_seq1; comp4960_c0_seq3; comp9362_c0_seq1	3
ARID	comp11877_c0_seq1; comp3948_c0_seq1; comp7083_c0_seq1	3
AS2-LOB	comp6833_c0_seq1	1
AUX-IAA	comp10210_c0_seq1; comp104_c0_seq2; comp10478_c0_seq1; comp10978_c0_seq1; comp12417_c0_seq1; comp12565_c0_seq1; comp1570_c0_seq1; comp1570_c0_seq2; comp2750_c0_seq1; comp3067_c0_seq1; comp3067_c0_seq2; comp3815_c0_seq4; comp3815_c0_seq5; comp3836_c0_seq1; comp6608_c0_seq1; comp4370_c0_seq1; comp4992_c0_seq2; comp4992_c0_seq5; comp4992_c0_seq7; comp5070_c0_seq1; comp530_c0_seq1; comp5484_c0_seq4; …	24
B3-Domain	comp10804_c0_seq1; comp11079_c0_seq1; comp3815_c0_seq1; comp5484_c0_seq11; comp5484_c0_seq6; comp6200_c0_seq1; comp8848_c0_seq1	8
BED-type(Zn)	comp11026_c0_seq1	1
BES/BZR	comp12256_c0_seq1; comp2574_c0_seq3	2
bHLH	comp10340_c0_seq1; comp10605_c0_seq1; comp10886_c0_seq1; comp11733_c0_seq1; comp11939_c0_seq1; comp12674_c0_seq1; comp144_c0_seq1; comp1450_c0_seq1; comp2283_c0_seq1; comp2662_c0_seq3; comp2662_c0_seq4; comp3010_c0_seq1; comp3566_c0_seq6; comp4209_c0_seq2; comp4395_c0_seq1; comp447_c0_seq1; comp478_c0_seq2; comp6755_c0_seq1; comp7811_c0_seq1	19
Bromodomain	comp11427_c0_seq1; comp1228_c0_seq1; comp1546_c0_seq1; comp1546_c0_seq2; comp2819_c0_seq1; comp6275_c0_seq1	6
BTB-POZ	comp11050_c0_seq1; comp11123_c0_seq1; comp382_c0_seq1; comp4752_c0_seq3; comp53_c0_seq1; comp6904_c0_seq1; comp7586_c0_seq1; comp7703_c0_seq1; comp8214_c0_seq1; comp8927_c0_seq1	10
bZIP	comp10181_c0_seq1; comp5414_c0_seq2; comp; 5851_c0_seq1; comp6113_c0_seq1; comp6895_c0_seq1; comp6989_c0_seq1; comp7611_c0_seq1; comp7758_c0_seq1; comp7770_c0_seq1; comp8487_c0_seq1; comp9142_c0_seq1; comp9201_c0_seq1; comp935_c0_seq1; comp9411_c0_seq1; comp10196_c0_seq1; comp10232_c0_seq1; comp10759_c0_seq1; comp13222_c0_seq1; comp1448_c0_seq1; comp1644_c0_seq1; comp1649_c0_seq1; comp1693_c0_seq…	27
C2C2-CO-like	comp13327_c0_seq1; comp2047_c0_seq2; comp2605_c0_seq1; comp3078_c0_seq1; comp4502_c0_seq1; comp7685_c0_seq1; comp7984_c0_seq1; comp9741_c0_seq1	8
C2C2-Dof	comp12396_c0_seq1	1
C2C2-GATA	comp2605_c0_seq1; comp4399_c0_seq2; comp489_c0_seq1; comp554_c0_seq1; comp6070_c0_seq1	5
C2H2	comp2170_c0_seq1; comp10502_c0_seq1; comp11055_c0_seq1; comp1524_c0_seq1; comp11234_c0_seq1; comp11468_c0_seq1; comp11572_c0_seq1; comp11624_c0_seq1; comp11904_c0_seq1; comp11998_c0_seq1; comp12119_c0_seq1; comp12297_c0_seq1; comp12305_c0_seq1; comp12582_c0_seq1; comp12663_c0_seq1; comp12678_c0_seq1; comp12728_c0_seq1; comp12902_c0_seq1; comp12953_c0_seq1; comp1716_c0_seq1; comp1720_c0_seq1; comp…	107
C3H	comp2672_c0_seq2; comp2416_c0_seq1; comp2672_c0_seq3; comp3334_c0_seq1; comp4342_c0_seq1; comp6440_c0_seq1; comp7187_c0_seq1; comp7251_c0_seq1; comp7311_c0_seq1; comp7692_c0_seq1; comp8844_c0_seq1; comp9762_c0_seq1; comp1404_c0_seq3; comp10143_c0_seq1; comp10846_c0_seq1; comp10906_c0_seq1; comp11446_c0_seq1; comp11804_c0_seq1; comp12069_c0_seq1; comp12649_c0_seq1; comp13954_c0_seq1; comp1870_c0_s…	22
C3H-WRC/GRF	comp10964_c0_seq1; comp3947_c0_seq2	2
CCHC(Zn)	comp1009_c0_seq1; comp10412_c0_seq1; comp10860_c0_seq1; comp10907_c0_seq1; comp11094_c0_seq1; comp11173_c0_seq1; comp11842_c0_seq1; comp12274_c0_seq1; comp13007_c0_seq1; comp1314_c0_seq1; comp13826_c0_seq1; comp2139_c0_seq1; comp2265_c0_seq1; comp2279_c0_seq1; comp2538_c0_seq3; comp2638_c0_seq1; comp2839_c0_seq1; comp3249_c0_seq1; comp3638_c0_seq2; comp4138_c0_seq2; comp4138_c0_seq4; comp4887_c1_…	34
CG1-CAMTA	comp3414_c0_seq1	1
CHROMO-DOMAIN	comp12492_c0_seq1; comp3154_c0_seq1; comp4154_c0_seq1	3
CW-Zn	comp4679_c0_seq1; comp4679_c0_seq6; comp7876_c0_seq1	3
DDT	comp2095_c0_seq1	1
E2F-DP	comp965_c0_seq1	1
EIL	comp4716_c0_seq1; comp4716_c0_seq3; comp4716_c0_seq5	3
FAR	comp12988_c0_seq1; comp13021_c0_seq1; comp8336_c0_seq1; comp8377_c0_seq1; comp8475_c0_seq1	5
FHA-SMAD	comp1553_c0_seq1; comp4412_c0_seq2; comp8069_c0_seq1	3
FYR	comp12425_c0_seq1; comp13081_c0_seq1; comp9261_c0_seq1	3
GARP-G2-like	comp9327_c0_seq1	1
GRAS	comp10283_c0_seq1; comp10702_c0_seq1; comp10979_c0_seq1; comp11408_c0_seq1; comp11956_c0_seq1; comp13303_c0_seq1; comp1876_c0_seq1; comp1920_c0_seq1; comp1965_c0_seq1; comp2221_c0_seq1; comp572_c0_seq1; comp6322_c0_seq1; comp7115_c0_seq1; comp8236_c0_seq1; comp8333_c0_seq1; comp8572_c0_seq1	16
Hap2/NF-YA	comp1266_c0_seq1; comp2332_c0_seq1; comp3328_c0_seq1; comp3384_c0_seq2; comp3384_c0_seq5; comp4480_c0_seq2; comp8933_c0_seq1	7
Hap3/NF-YB	comp12697_c0_seq1; comp13323_c0_seq1; comp1486_c0_seq2; comp1970_c0_seq1; comp1970_c0_seq2; comp2729_c0_seq1; comp2746_c0_seq1; comp2797_c0_seq1; comp4618_c0_seq1; comp4618_c0_seq2; comp5289_c0_seq1; comp539_c0_seq1; comp5544_c2_seq1; comp5544_c2_seq3; comp5593_c0_seq3; comp5593_c0_seq4; comp5593_c0_seq5; comp5593_c0_seq6; comp5604_c1_seq2; comp5604_c1_seq3; comp5626_c0_seq3; comp6938_c0_seq1; co…	24
HD-SAD	comp2684_c0_seq1	1
HMG	comp2474_c0_seq1; comp2732_c0_seq1; comp3212_c0_seq1; comp3260_c0_seq2; comp5288_c0_seq1; comp5288_c0_seq2; comp5288_c0_seq4; comp7137_c0_seq1; comp7664_c0_seq3; comp802_c0_seq1	10
Homeodomain-LIKE	comp10680_c0_seq1; comp10881_c0_seq1; comp1144_c0_seq1; comp12003_c0_seq1; comp12159_c0_seq1; comp2298_c0_seq2; comp3582_c0_seq1; comp5146_c0_seq2; comp5146_c0_seq3; comp5454_c0_seq2; comp5472_c0_seq1; comp5472_c0_seq12; comp7935_c0_seq1; comp7971_c0_seq1; comp9619_c0_seq1	15
Homeodomain-TALE-BEL	comp10881_c0_seq1; comp9113_c0_seq1;	2
Homeodomain-TALE-KNOX	comp11222_c0_seq1; comp2758_c0_seq1; comp3582_c0_seq2; comp5146_c0_seq3; comp5749_c0_seq1	5
Homobox-WOX	comp11222_c0_seq1; comp14143_c0_seq1; comp2446_c0_seq1; comp2595_c0_seq1; comp2684_c0_seq1; comp2684_c0_seq2; comp2758_c0_seq1; comp3582_c0_seq2; comp5239_c0_seq3; comp5239_c0_seq6; comp5749_c0_seq1; comp9113_c0_seq1	12
HSA	comp8380_c0_seq1	1
HSF-type-DNA-binding	comp8330_c0_seq1	1
ISWI	comp2828_c0_seq1; comp3308_c0_seq1	2
JmjC	comp10518_c0_seq1; comp1688_c0_seq1; comp3632_c0_seq1; comp8797_c0_seq1	4
Lambda-DB	comp11255_c0_seq1; comp4079_c0_seq1; comp5820_c0_seq1	3
LIM	comp10573_c0_seq1; comp1785_c0_seq1; comp4266_c0_seq3; comp4322_c0_seq4; comp6957_c0_seq1; comp7060_c0_seq1; comp7516_c0_seq1; comp9294_c0_seq1	8
LisH	comp12079_c0_seq1; comp2429_c0_seq1; comp273_c1_seq1; comp3107_c0_seq1; comp5499_c0_seq19; comp5499_c0_seq21; comp7523_c0_seq1; comp8855_c0_seq1; comp9070_c0_seq1	9
MADS-MIKC	comp2687_c0_seq1; comp7428_c0_seq1; comp7560_c0_seq1	3
MADS-type1	comp7428_c0_seq1	1
MBF1	comp3912_c0_seq2	1
MYB	comp13697_c0_seq1; comp2493_c0_seq2; comp303_c0_seq1	3
MYB/SANT	comp12926_c0_seq1; comp3308_c0_seq1; comp457_c1_seq1; comp6969_c0_seq1	4
MYB-HB-like	comp10037_c0_seq1; comp10043_c0_seq1; comp1044_c0_seq1; comp10489_c0_seq1; comp10504_c0_seq1; comp10680_c0_seq1; comp10889_c0_seq1; comp1104_c0_seq1; comp1137_c0_seq1; comp11376_c0_seq1; comp12159_c0_seq1; comp12926_c0_seq1; comp13493_c0_seq1; comp2227_c0_seq1; comp2901_c0_seq1; comp2901_c0_seq2; comp3308_c0_seq1; comp338_c0_seq1; comp384_c0_seq1; comp4474_c0_seq5; comp457_c1_seq1; comp4677_c0_se…	39
NAM	comp1014_c0_seq1; comp10841_c0_seq1; comp11670_c0_seq1; comp11874_c0_seq1; comp11936_c0_seq1; comp2152_c0_seq1; comp2237_c0_seq1; comp295_c0_seq1; comp3427_c0_seq1; comp3427_c0_seq3; comp3427_c0_seq4; comp3434_c0_seq1; comp4168_c0_seq2; comp479_c0_seq1; comp4866_c0_seq1; comp4866_c0_seq2; comp4866_c0_seq4; comp4866_c0_seq5; comp4866_c0_seq6; comp4866_c0_seq8; comp5577_c0_seq1; comp7861_c0_seq1; c…	23
Nin-like	comp13357_c0_seq1; comp8047_c0_seq1; comp8357_c0_seq1; comp8357_c0_seq2	4
PAZ-Argonaute	comp1507_c0_seq1; comp3850_c0_seq5; comp3850_c0_seq7; comp4997_c0_seq4; comp5462_c0_seq1; comp5462_c0_seq12; comp5462_c0_seq2; comp5462_c0_seq8; comp8326_c0_seq1; comp8611_c0_seq1	10
PHD	comp11005_c0_seq1; comp12197_c0_seq1; comp1369_c0_seq2; comp13910_c0_seq1; comp1485_c0_seq1; comp2327_c0_seq1; comp2598_c0_seq1; comp2598_c0_seq2; comp2598_c0_seq3; comp3279_c0_seq3; comp3371_c0_seq1; comp3371_c0_seq2; comp3410_c0_seq1; comp351_c0_seq1; comp4535_c0_seq5; comp4535_c0_seq3; comp4594_c0_seq3; comp5612_c0_seq16; comp5814_c0_seq1; comp6942_c0_seq1; comp7071_c0_seq1; comp7083_c0_seq1; …	29
PLATZ	comp4239_c0_seq7; comp4239_c0_seq8; comp8449_c0_seq1	3
RAV	comp973_c0_seq1	1
RB	comp866_c0_seq1; comp9029_c0_seq1	2
RR-A-type	comp11376_c0_seq1; comp11472_c0_seq1; comp12687_c0_seq1; comp1409_c0_seq1; comp2868_c0_seq1; comp2868_c0_seq2; comp3049_c0_seq1; comp3049_c0_seq2; comp3049_c0_seq3; comp3086_c0_seq1; comp4102_c0_seq4; comp4229_c0_seq1; comp5930_c0_seq1; comp7096_c0_seq1; comp7408_c0_seq1; comp8363_c0_seq1; comp9327_c0_seq1; comp9670_c0_seq1	18
S1Fa-like	comp3785_c0_seq3; comp3785_c0_seq4	2
SAP	comp3015_c0_seq1	1
SBP	comp143_c0_seq1; comp481_c0_seq1	2
SET	comp11618_c0_seq1; comp3225_c0_seq2; comp3605_c0_seq1; comp6253_c0_seq1; comp7469_c0_seq1	5
SNF2	comp13405_c0_seq1; comp1819_c0_seq1; comp194_c0_seq1; comp3034_c0_seq1; comp3034_c0_seq2; comp3344_c0_seq4; comp3596_c0_seq1; comp3844_c0_seq1; comp5472_c0_seq13; comp5472_c0_seq14; comp5472_c0_seq2; comp5472_c0_seq7; comp5472_c0_seq8; comp6054_c0_seq1; comp6799_c0_seq1; comp7672_c0_seq1; comp7863_c0_seq1; comp8785_c0_seq1; comp9002_c0_seq1; comp9757_c0_seq1	20
ssDNA-binding-TF	comp1528_c0_seq1	1
SSXT	comp2090_c0_seq3	1
SWIB-Plus-3	comp10803_c0_seq1	1
TAZ	comp3272_c1_seq1	1
TCP	comp10005_c0_seq1	1
Tesmin	comp10335_c0_seq1	1
TIFY	comp2605_c0_seq1; comp2998_c0_seq2; comp4690_c0_seq1; comp4974_c0_seq1; comp6705_c1_seq1; comp9880_c0_seq1	6
TUBBY	comp1112_c0_seq1; comp4658_c0_seq1; comp4658_c0_seq4; comp4658_c0_seq6; comp8897_c0_seq1; comp8952_c0_seq1; comp9361_c0_seq1	7
WD40-like	comp2072_c0_seq1; comp8489_c0_seq1; comp8508_c0_seq1; comp8588_c0_seq1; comp8597_c0_seq1; comp8763_c0_seq1; comp8770_c0_seq1; comp8796_c0_seq1; comp8850_c0_seq1; comp1323_c0_seq1; comp2072_c0_seq2; comp2144_c0_seq1; comp2159_c0_seq1; comp2159_c0_seq3; comp2159_c0_seq4; comp2159_c0_seq5; comp2242_c0_seq1; comp2276_c0_seq1; comp2289_c0_seq1; comp2289_c0_seq2; comp2369_c0_seq1; comp2378_c0_seq1; com…	139
WRKY	comp198_c0_seq1; comp2146_c0_seq2; comp2421_c0_seq1; comp2834_c0_seq2; comp3717_c0_seq3; comp3729_c0_seq1; comp500_c0_seq1; comp4407_c0_seq1; comp5176_c0_seq3; comp5176_c0_seq4; comp6282_c0_seq1; comp6792_c0_seq1; comp7304_c0_seq1; comp7679_c0_seq1; comp8865_c0_seq1; comp8946_c0_seq1; comp9232_c0_seq1; comp10137_c0_seq1; comp10211_c0_seq1; comp11378_c0_seq1; comp11447_c0_seq1; comp11803_c0_seq1; …	23
Znf-B	comp10646_c0_seq1; comp1978_c0_seq2; comp3368_c0_seq1; comp3368_c0_seq2; comp532_c0_seq1; comp5934_c0_seq1; comp9229_c0_seq1	7
Znf-LSD	comp10352_c0_seq1; comp10945_c0_seq1; comp13456_c0_seq1; comp2137_c0_seq1; comp2137_c0_seq2; comp324_c0_seq1; comp6654_c0_seq1	7
