# Supplementary material for: Transcriptome profiling of the salt-stress response in Triticum aestivum cv. Kharchia Local
Source: Sci Rep. 2016 Jun 13;6:27752. doi: 10.1038/srep27752 (PMC4904219; doi:10.1038/srep27752)
Supplement: Supplementary Table S5 [file srep27752-s6.xls]

## Sheet: Sheet1
Table S5: The unigenes differentially expressed between the control and salt stress plants of T. aestivum.
Feature ID	RPKM CWR	RPKM TWR
comp4279_c0_seq2	8.767	104.848
comp5086_c0_seq4	6.979	83.457
comp5019_c0_seq1	7.888	86.47
comp1622_c0_seq1	3.204	31.926
comp2680_c0_seq1	6.107	54.775
comp2392_c0_seq1	9.146	72.916
comp6344_c0_seq1	6.57	52.379
comp1075_c0_seq1	5.752	45.861
comp1185_c1_seq2	5.253	41.882
comp5056_c0_seq3	15.663	109.262
comp2115_c0_seq1	11.47	80.016
comp546_c0_seq1	10.01	69.83
comp2429_c0_seq1	7.413	51.711
comp1669_c0_seq1	6.934	48.373
comp4735_c0_seq3	6.564	45.792
comp3530_c0_seq3	6.252	43.615
comp9201_c0_seq1	6.141	42.843
comp926_c0_seq1	5.588	38.982
comp1216_c0_seq1	5.511	38.447
comp7083_c0_seq1	4.989	34.801
comp7287_c0_seq1	4.905	34.219
comp5643_c0_seq4	31.915	190.833
comp702_c0_seq1	37.575	224.675
comp4126_c0_seq1	17.969	107.442
comp5577_c0_seq4	17.141	102.492
comp4755_c0_seq2	15.503	92.701
comp2915_c0_seq1	15.255	91.218
comp2955_c0_seq1	15.225	91.036
comp5324_c0_seq2	14.392	86.055
comp5313_c0_seq1	12.671	75.762
comp2599_c0_seq1	11.681	69.845
comp4428_c0_seq1	10.143	60.65
comp6228_c0_seq1	10.116	60.489
comp5997_c0_seq1	9.595	57.37
comp1649_c0_seq1	9.302	55.621
comp2618_c0_seq1	9.201	55.017
comp382_c0_seq1	9.201	55.017
comp5883_c0_seq1	9.124	54.556
comp3249_c0_seq1	9.048	54.103
comp2595_c0_seq1	8.364	50.01
comp4254_c0_seq1	8.211	49.095
comp6139_c0_seq1	8.202	49.042
comp6564_c0_seq1	7.681	45.931
comp2634_c0_seq1	7.628	45.609
comp315_c0_seq1	7.478	44.715
comp6373_c0_seq1	7.413	44.324
comp4631_c0_seq1	7.115	42.546
comp6703_c0_seq1	6.816	40.759
comp6989_c0_seq1	6.81	40.722
comp7883_c0_seq1	6.431	38.456
comp1459_c0_seq1	6.399	38.263
comp3534_c0_seq3	6.273	37.507
comp8544_c0_seq1	6.112	36.546
comp7350_c0_seq1	5.931	35.466
comp7206_c0_seq1	5.629	33.66
comp325_c0_seq1	5.078	30.366
comp4102_c0_seq1	4.931	29.482
comp9626_c0_seq1	4.732	28.293
comp994_c0_seq1	4.694	28.067
comp4705_c0_seq1	29.507	147.031
comp2485_c0_seq2	16.092	80.185
comp6356_c0_seq1	15.891	79.182
comp5426_c0_seq2	15.76	78.528
comp5605_c0_seq2	15.567	77.566
comp2083_c0_seq1	15.503	77.251
comp855_c0_seq1	15.409	76.783
comp5969_c0_seq1	15.164	75.562
comp5817_c0_seq1	14.725	73.374
comp3564_c0_seq1	14.474	72.12
comp3806_c0_seq1	14.284	71.175
comp1695_c0_seq1	13.97	69.611
comp5269_c0_seq4	13.5	67.27
comp6290_c0_seq1	12.994	64.749
comp6530_c0_seq1	12.798	63.771
comp4997_c0_seq4	12.734	63.452
comp1066_c0_seq1	11.645	58.027
comp4492_c0_seq1	11.61	57.85
comp693_c0_seq1	11.055	55.083
comp1621_c0_seq1	10.912	54.374
comp619_c0_seq1	10.866	54.142
comp3256_c0_seq1	10.835	53.988
comp6649_c0_seq1	10.713	53.381
comp3447_c0_seq2	10.579	52.715
comp467_c0_seq1	10.565	52.642
comp6108_c0_seq1	10.565	52.642
comp1036_c0_seq1	10.55	52.569
comp3926_c0_seq1	10.55	52.569
comp2162_c0_seq1	10.406	51.852
comp3149_c0_seq1	10.266	51.154
comp1483_c0_seq1	9.582	47.748
comp6624_c0_seq1	9.475	47.214
comp622_c0_seq1	9.394	46.807
comp6315_c0_seq1	9.359	46.635
comp3920_c0_seq4	9.348	46.578
comp3265_c0_seq3	8.953	44.61
comp5064_c0_seq2	8.767	43.687
comp6238_c0_seq1	8.638	43.044
comp2672_c0_seq3	8.58	42.753
comp6883_c0_seq1	8.532	42.514
comp7275_c0_seq1	8.523	42.466
comp6644_c0_seq1	8.513	42.419
comp4005_c0_seq1	8.485	42.278
comp9369_c0_seq1	8.475	42.231
comp1159_c0_seq1	8.364	41.675
comp8567_c0_seq1	8.237	41.045
comp8200_c0_seq1	7.962	39.674
comp8404_c0_seq1	7.962	39.674
comp2505_c0_seq1	7.76	38.665
comp5977_c0_seq1	7.76	38.665
comp2626_c0_seq1	7.728	38.508
comp8981_c0_seq1	7.728	38.508
comp2647_c0_seq3	7.681	38.275
comp6898_c0_seq1	7.456	37.153
comp1892_c0_seq1	7.449	37.117
comp7409_c0_seq1	7.37	36.722
comp6930_c0_seq1	7.334	36.546
comp1428_c0_seq1	6.816	33.966
comp1080_c0_seq1	6.78	33.784
comp2658_c0_seq4	6.644	33.108
comp7829_c0_seq1	6.514	32.457
comp3450_c0_seq1	6.481	32.292
comp957_c0_seq1	6.459	32.182
comp9433_c0_seq1	6.299	31.385
comp6671_c0_seq1	6.252	31.154
comp11571_c0_seq1	6.146	30.627
comp5862_c0_seq1	5.982	29.81
comp8851_c0_seq1	5.845	29.125
comp4813_c0_seq2	5.809	28.947
comp5292_c1_seq4	5.621	28.008
comp8467_c0_seq1	5.491	27.363
comp10907_c0_seq1	5.041	25.121
comp6756_c0_seq1	10.096	45.277
comp6747_c0_seq1	8.757	39.273
comp5094_c0_seq1	29.991	129.514
comp3860_c0_seq2	30.757	122.605
comp5318_c0_seq9	24.024	95.767
comp2156_c0_seq1	19.916	79.389
comp1130_c0_seq1	17.947	71.544
comp3789_c0_seq1	17.535	69.899
comp2635_c0_seq1	17.141	68.328
comp1767_c0_seq1	17.026	67.871
comp4033_c0_seq3	16.16	64.419
comp1661_c0_seq1	15.991	63.744
comp6800_c0_seq1	15.727	62.693
comp6933_c0_seq1	15.567	62.053
comp1596_c0_seq1	15.503	61.801
comp5846_c0_seq1	15.409	61.426
comp5113_c0_seq1	15.317	61.056
comp4892_c0_seq3	15.195	60.57
comp6722_c0_seq1	15.104	60.21
comp5861_c0_seq1	15.015	59.854
comp3770_c0_seq5	14.956	59.62
comp5603_c0_seq4	14.898	59.387
comp563_c0_seq1	14.869	59.271
comp1590_c0_seq1	14.811	59.041
comp2736_c0_seq1	14.725	58.699
comp1095_c0_seq1	14.584	58.138
comp4610_c0_seq1	14.419	57.478
comp1514_c0_seq1	14.338	57.154
comp5199_c0_seq10	14.311	57.047
comp4786_c0_seq6	14.099	56.203
comp4457_c0_seq1	13.894	55.384
comp671_c0_seq1	13.894	55.384
comp2458_c0_seq1	13.868	55.284
comp2366_c0_seq1	13.548	54.007
comp3218_c0_seq1	13.5	53.816
comp1236_c0_seq1	13.289	52.972
comp4372_c0_seq7	13.197	52.606
comp4744_c0_seq7	13.151	52.424
comp4455_c0_seq1	12.713	50.677
comp5147_c0_seq3	12.671	50.508
comp4405_c0_seq2	12.587	50.175
comp1079_c0_seq1	12.484	49.764
comp279_c0_seq1	12.484	49.764
comp549_c0_seq1	12.362	49.28
comp6413_c0_seq1	12.263	48.884
comp2384_c0_seq1	12.127	48.34
comp9771_c0_seq1	12.05	48.035
comp1072_c0_seq1	12.031	47.959
comp7170_c0_seq1	11.993	47.808
comp1372_c0_seq1	11.808	47.068
comp3894_c0_seq2	11.735	46.778
comp3962_c0_seq2	11.663	46.492
comp6721_c0_seq1	11.47	45.723
comp1106_c0_seq1	11.436	45.586
comp4942_c0_seq5	11.334	45.18
comp1818_c0_seq1	11.284	44.979
comp6456_c0_seq1	11.201	44.649
comp5062_c0_seq2	11.055	44.067
comp6822_c0_seq1	11.055	44.067
comp6429_c0_seq1	10.904	43.468
comp447_c0_seq1	10.789	43.007
comp3975_c0_seq2	10.705	42.675
comp7315_c0_seq1	10.683	42.585
comp3448_c0_seq1	10.638	42.407
comp5482_c0_seq6	10.594	42.231
comp6536_c0_seq1	10.449	41.652
comp4087_c0_seq1	10.427	41.567
comp6433_c0_seq1	10.392	41.425
comp7397_c0_seq1	10.392	41.425
comp6595_c0_seq1	10.364	41.312
comp5347_c0_seq1	10.211	40.704
comp1268_c0_seq1	10.157	40.487
comp4017_c0_seq2	10.076	40.166
comp420_c0_seq1	10.036	40.008
comp442_c0_seq1	10.023	39.955
comp479_c0_seq1	10.023	39.955
comp4734_c0_seq1	10.01	39.903
comp852_c0_seq1	9.971	39.746
comp5911_c0_seq1	9.945	39.643
comp6068_c0_seq1	9.945	39.643
comp8605_c0_seq1	9.906	39.488
comp5996_c0_seq1	9.88	39.386
comp8283_c0_seq1	9.868	39.335
comp6714_c0_seq1	9.855	39.284
comp2700_c0_seq1	9.779	38.982
comp6141_c0_seq1	9.729	38.783
comp1098_c0_seq1	9.667	38.537
comp9915_c0_seq1	9.595	38.247
comp6778_c0_seq1	9.57	38.151
comp7130_c0_seq1	9.535	38.007
comp2684_c0_seq1	9.511	37.913
comp7338_c0_seq1	9.487	37.818
comp9112_c0_seq1	9.359	37.308
comp7541_c0_seq1	9.348	37.262
comp2184_c0_seq1	9.336	37.217
comp6289_c0_seq1	9.268	36.945
comp2932_c0_seq1	9.234	36.811
comp6486_c0_seq1	9.19	36.634
comp3850_c0_seq8	9.162	36.524
comp1092_c0_seq3	9.135	36.414
comp1438_c0_seq1	9.135	36.414
comp7451_c0_seq1	9.091	36.241
comp9654_c0_seq1	9.037	36.026
comp6627_c0_seq1	8.984	35.814
comp6597_c0_seq1	8.963	35.73
comp1905_c0_seq1	8.89	35.438
comp6121_c0_seq1	8.89	35.438
comp1504_c0_seq1	8.859	35.315
comp6955_c0_seq1	8.808	35.111
comp7036_c0_seq1	8.778	34.99
comp9484_c0_seq1	8.688	34.631
comp7580_c0_seq1	8.658	34.513
comp7491_c0_seq1	8.629	34.396
comp6240_c0_seq1	8.59	34.241
comp7057_c0_seq1	8.58	34.202
comp6592_c0_seq1	8.561	34.126
comp7768_c0_seq1	8.532	34.011
comp2604_c0_seq2	8.513	33.935
comp8125_c0_seq1	8.428	33.598
comp1171_c0_seq1	8.382	33.413
comp7952_c0_seq1	8.364	33.34
comp1244_c0_seq1	8.332	33.212
comp9328_c0_seq1	8.327	33.194
comp7220_c0_seq1	8.309	33.122
comp8560_c0_seq1	8.282	33.014
comp8597_c0_seq1	8.115	32.347
comp4308_c1_seq2	8.089	32.244
comp3569_c0_seq1	8.072	32.176
comp3631_c0_seq2	8.012	31.939
comp1383_c0_seq1	7.97	31.772
comp8960_c0_seq1	7.945	31.673
comp7966_c0_seq1	7.929	31.607
comp514_c0_seq1	7.896	31.476
comp4772_c0_seq3	7.823	31.186
comp9294_c0_seq1	7.643	30.467
comp8349_c0_seq1	7.612	30.345
comp1930_c1_seq1	7.463	29.751
comp11489_c0_seq1	7.37	29.378
comp1186_c0_seq1	7.334	29.237
comp944_c0_seq1	7.237	28.848
comp10394_c0_seq1	7.189	28.658
comp1100_c0_seq1	7.115	28.364
comp949_c0_seq1	7.063	28.154
comp10507_c0_seq1	6.985	27.844
comp8286_c0_seq1	6.909	27.542
comp7771_c0_seq1	6.866	27.368
comp8057_c0_seq1	6.866	27.368
comp1686_c0_seq2	6.798	27.1
comp10858_c0_seq1	6.744	26.884
comp10396_c0_seq1	6.732	26.837
comp6588_c0_seq1	6.668	26.579
comp4259_c0_seq2	6.662	26.555
comp8874_c0_seq1	6.503	25.922
comp10588_c0_seq1	6.426	25.616
comp7830_c0_seq1	6.351	25.317
comp11612_c0_seq1	6.146	24.501
comp2525_c0_seq1	6.117	24.383
comp225_c0_seq1	5.978	23.829
comp3645_c0_seq2	5.849	23.317
comp9203_c0_seq1	5.836	23.264
comp2539_c0_seq1	5.805	23.14
comp4426_c0_seq1	4.776	19.039
comp9895_c0_seq1	4.458	17.771
comp5287_c0_seq6	23.762	86.829
comp4161_c0_seq1	14.329	52.358
comp3483_c0_seq1	13.405	48.984
comp4667_c0_seq4	9.578	35.001
comp4657_c0_seq1	29.766	103.825
comp5283_c1_seq1	26.439	92.219
comp4167_c0_seq4	26.212	91.427
comp5279_c0_seq6	26.033	90.803
comp5299_c0_seq17	25.174	87.806
comp2312_c0_seq1	24.886	86.803
comp4934_c0_seq2	23.009	80.257
comp5820_c0_seq1	20.449	71.328
comp2397_c0_seq1	18.469	64.419
comp5016_c0_seq1	18.469	64.419
comp3795_c0_seq1	16.857	58.796
comp1770_c0_seq1	13.67	47.68
comp358_c0_seq1	13.37	46.635
comp1754_c0_seq2	12.863	44.866
comp7461_c0_seq1	12.841	44.79
comp3308_c0_seq1	12.214	42.602
comp4269_c0_seq1	11.69	40.774
comp1305_c0_seq1	11.368	39.65
comp6258_c0_seq1	10.743	37.472
comp1471_c0_seq1	10.442	36.421
comp9140_c0_seq1	10.378	36.198
comp6397_c0_seq1	10.371	36.173
comp2256_c0_seq1	8.688	30.302
comp10560_c0_seq1	6.26	21.834
comp4038_c0_seq1	21.495	73.444
comp2119_c0_seq1	18.118	60.186
comp677_c0_seq1	17.401	57.806
comp6210_c0_seq1	15.164	50.374
comp5683_c0_seq1	59.708	193.385
comp5096_c0_seq4	52.604	157.272
comp4225_c0_seq2	38.917	116.349
comp5135_c0_seq9	32.184	96.222
comp5214_c0_seq7	31.87	95.283
comp5649_c0_seq16	31.07	92.89
comp791_c0_seq1	29.337	87.71
comp3761_c0_seq6	29.281	87.541
comp5976_c0_seq1	29.225	87.374
comp4941_c0_seq3	28.947	86.545
comp762_c0_seq1	28.216	84.357
comp4899_c0_seq7	26.764	80.016
comp5253_c0_seq6	26.485	79.182
comp2352_c0_seq1	25.726	76.912
comp5878_c0_seq1	25.682	76.783
comp2157_c0_seq1	23.291	69.632
comp601_c0_seq1	23.22	69.42
comp4960_c0_seq3	23.044	68.896
comp4405_c0_seq1	21.793	65.156
comp413_c0_seq1	21.486	64.238
comp6059_c0_seq1	20.073	60.012
comp5375_c0_seq1	19.812	59.232
comp3472_c0_seq1	19.659	58.774
comp4947_c0_seq3	19.533	58.398
comp1543_c0_seq1	19.425	58.076
comp786_c0_seq1	19.409	58.027
comp3692_c0_seq2	19.36	57.879
comp6286_c0_seq1	19.213	57.442
comp4461_c0_seq1	19.022	56.869
comp7684_c0_seq1	18.927	56.587
comp7066_c0_seq1	18.834	56.307
comp2023_c0_seq1	18.514	55.351
comp1587_c0_seq1	18.424	55.083
comp1432_c0_seq1	18.161	54.296
comp4814_c0_seq2	18.118	54.167
comp5159_c0_seq2	17.969	53.721
comp4317_c0_seq3	17.958	53.689
comp5634_c0_seq1	17.947	53.658
comp6311_c0_seq1	17.575	52.545
comp4133_c0_seq3	17.455	52.184
comp6208_c0_seq1	17.375	51.946
comp3164_c0_seq1	17.277	51.652
comp5970_c0_seq1	17.218	51.477
comp8376_c0_seq1	16.988	50.79
comp5315_c0_seq2	16.95	50.677
comp5259_c0_seq3	16.894	50.508
comp8083_c0_seq1	16.691	49.9
comp6151_c0_seq1	16.404	49.042
comp7887_c0_seq1	16.229	48.52
comp2474_c0_seq1	16.195	48.417
comp3668_c0_seq1	16.126	48.212
comp6402_c0_seq1	16.092	48.111
comp1615_c0_seq1	16.024	47.909
comp3269_c0_seq2	16.024	47.909
comp5948_c0_seq1	15.941	47.658
comp5790_c0_seq1	15.891	47.509
comp3041_c0_seq1	15.858	47.411
comp6534_c0_seq1	15.825	47.312
comp3449_c0_seq5	15.792	47.214
comp3474_c0_seq5	15.792	47.214
comp7001_c0_seq1	15.792	47.214
comp6102_c0_seq1	15.76	47.117
comp8116_c0_seq1	15.76	47.117
comp8239_c0_seq1	15.76	47.117
comp7941_c0_seq1	15.727	47.02
comp6417_c0_seq1	15.695	46.923
comp3099_c1_seq1	15.503	46.351
comp1968_c0_seq1	15.441	46.163
comp5347_c0_seq3	15.409	46.07
comp8038_c0_seq1	15.347	45.884
comp492_c0_seq1	15.301	45.746
comp6223_c0_seq1	15.286	45.7
comp6717_c0_seq1	15.286	45.7
comp7154_c0_seq1	15.255	45.609
comp5199_c0_seq1	15.225	45.518
comp5398_c0_seq5	15.225	45.518
comp7648_c0_seq1	15.164	45.337
comp3609_c0_seq1	15.104	45.157
comp6427_c0_seq1	15.104	45.157
comp9069_c0_seq1	15.045	44.979
comp6716_c0_seq1	15.015	44.891
comp9149_c0_seq1	15.015	44.891
comp9107_c0_seq1	14.986	44.803
comp7426_c0_seq1	14.956	44.715
comp7979_c0_seq1	14.956	44.715
comp1032_c0_seq1	14.869	44.453
comp7327_c0_seq1	14.84	44.367
comp7958_c0_seq1	14.84	44.367
comp8254_c0_seq1	14.811	44.281
comp9013_c0_seq1	14.811	44.281
comp5467_c0_seq3	14.782	44.195
comp6280_c0_seq1	14.782	44.195
comp6173_c0_seq1	14.725	44.024
comp4118_c0_seq1	14.697	43.939
comp6461_c0_seq1	14.669	43.855
comp6008_c0_seq1	14.622	43.715
comp6262_c0_seq1	14.557	43.52
comp5652_c0_seq7	14.529	43.437
comp2786_c0_seq2	14.501	43.355
comp1703_c0_seq1	14.433	43.149
comp516_c0_seq1	14.419	43.109
comp5470_c0_seq20	14.392	43.027
comp7874_c0_seq1	14.392	43.027
comp7808_c0_seq1	14.365	42.946
comp1764_c0_seq1	14.284	42.705
comp6759_c0_seq1	14.284	42.705
comp7530_c0_seq1	14.257	42.625
comp5293_c0_seq1	14.231	42.546
comp6353_c0_seq1	14.231	42.546
comp7978_c0_seq1	14.231	42.546
comp7884_c0_seq1	14.204	42.466
comp8568_c0_seq1	14.204	42.466
comp2252_c0_seq3	14.178	42.388
comp7486_c0_seq1	14.178	42.388
comp7181_c0_seq1	14.165	42.348
comp6110_c0_seq1	14.151	42.309
comp7240_c0_seq1	14.151	42.309
comp8229_c0_seq1	14.099	42.152
comp5105_c0_seq4	14.073	42.075
comp7745_c0_seq1	14.073	42.075
comp7812_c0_seq1	14.047	41.997
comp1331_c0_seq1	14.021	41.92
comp4945_c0_seq5	14.021	41.92
comp5047_c0_seq4	13.97	41.766
comp6939_c0_seq1	13.945	41.69
comp5381_c0_seq9	13.919	41.614
comp3069_c0_seq1	13.843	41.387
comp7251_c0_seq1	13.818	41.312
comp2862_c0_seq1	13.744	41.089
comp3105_c0_seq1	13.627	40.741
comp6387_c0_seq1	13.621	40.722
comp3846_c0_seq3	13.572	40.577
comp7900_c0_seq1	13.453	40.22
comp7839_c0_seq1	13.405	40.078
comp6576_c0_seq1	13.335	39.868
comp8464_c0_seq1	13.335	39.868
comp6754_c0_seq1	13.312	39.798
comp657_c0_seq1	13.283	39.712
comp1164_c0_seq1	13.277	39.695
comp6935_c0_seq1	13.265	39.66
comp3384_c0_seq2	13.242	39.591
comp7087_c0_seq1	13.219	39.523
comp6953_c0_seq1	13.174	39.386
comp1008_c0_seq1	13.166	39.363
comp3259_c0_seq2	13.151	39.318
comp3379_c0_seq1	13.151	39.318
comp6214_c0_seq1	13.151	39.318
comp7020_c0_seq1	13.151	39.318
comp7257_c0_seq1	13.151	39.318
comp1492_c0_seq1	13.128	39.25
comp4315_c0_seq4	13.106	39.183
comp8511_c0_seq1	13.106	39.183
comp7176_c0_seq1	13.083	39.116
comp8252_c0_seq1	13.083	39.116
comp6743_c0_seq1	13.039	38.982
comp7764_c0_seq1	13.016	38.916
comp8216_c0_seq1	13.016	38.916
comp2002_c0_seq1	12.82	38.327
comp2646_c0_seq1	12.777	38.198
comp48_c0_seq1	12.713	38.007
comp6695_c0_seq1	12.692	37.944
comp5888_c0_seq1	12.671	37.881
comp8942_c0_seq1	12.671	37.881
comp7391_c0_seq1	12.608	37.693
comp19_c0_seq1	12.484	37.323
comp3758_c0_seq3	12.443	37.201
comp6548_c0_seq1	12.443	37.201
comp7865_c0_seq1	12.443	37.201
comp186_c0_seq2	12.403	37.08
comp6518_c0_seq1	12.403	37.08
comp582_c0_seq1	12.383	37.02
comp6838_c0_seq1	12.362	36.96
comp7714_c0_seq1	12.303	36.781
comp11506_c0_seq1	12.283	36.722
comp4876_c0_seq4	12.224	36.546
comp58_c0_seq1	12.204	36.487
comp2383_c0_seq1	12.165	36.371
comp4173_c0_seq5	12.146	36.313
comp7967_c0_seq1	12.088	36.14
comp7960_c0_seq1	11.956	35.744
comp4731_c0_seq3	11.881	35.521
comp870_c0_seq1	11.881	35.521
comp4239_c0_seq7	11.863	35.466
comp7310_c0_seq1	11.863	35.466
comp11006_c0_seq1	11.808	35.301
comp1363_c0_seq1	11.808	35.301
comp8722_c0_seq1	11.789	35.247
comp3921_c0_seq1	11.762	35.165
comp11652_c0_seq1	11.753	35.138
comp8337_c0_seq1	11.735	35.084
comp7341_c0_seq1	11.717	35.03
comp8487_c0_seq1	11.717	35.03
comp8645_c0_seq1	11.699	34.976
comp2615_c0_seq1	11.681	34.923
comp1988_c0_seq3	11.663	34.869
comp4363_c0_seq2	11.663	34.869
comp9273_c0_seq1	11.645	34.816
comp5584_c0_seq3	11.628	34.763
comp1565_c0_seq1	11.592	34.657
comp2578_c0_seq1	11.592	34.657
comp1141_c0_seq1	11.575	34.605
comp3510_c0_seq1	11.54	34.5
comp5000_c0_seq3	11.54	34.5
comp962_c0_seq1	11.522	34.448
comp909_c0_seq1	11.513	34.422
comp1864_c0_seq1	11.505	34.396
comp6974_c0_seq1	11.479	34.318
comp1163_c0_seq1	11.419	34.138
comp9184_c0_seq1	11.419	34.138
comp9039_c0_seq1	11.402	34.087
comp3717_c0_seq3	11.393	34.062
comp6741_c0_seq1	11.385	34.037
comp2435_c0_seq1	11.359	33.961
comp4663_c0_seq1	11.317	33.835
comp1642_c0_seq1	11.267	33.685
comp9207_c0_seq1	11.25	33.635
comp1226_c0_seq1	11.234	33.585
comp8323_c0_seq1	11.217	33.536
comp6779_c0_seq1	11.184	33.438
comp7527_c0_seq1	11.168	33.389
comp10227_c0_seq1	11.152	33.34
comp996_c0_seq1	11.135	33.291
comp9448_c0_seq1	11.119	33.243
comp3937_c0_seq4	11.103	33.194
comp10831_c0_seq1	11.087	33.146
comp6505_c0_seq1	11.071	33.098
comp8728_c0_seq1	11.055	33.05
comp3528_c0_seq2	11.039	33.002
comp8091_c0_seq1	10.959	32.765
comp7239_c0_seq1	10.944	32.718
comp637_c0_seq1	10.881	32.531
comp1181_c0_seq1	10.866	32.485
comp11517_c0_seq1	10.85	32.439
comp4266_c0_seq3	10.804	32.301
comp4678_c0_seq1	10.804	32.301
comp2590_c0_seq2	10.774	32.21
comp8449_c0_seq1	10.713	32.029
comp1202_c0_seq1	10.698	31.984
comp10760_c0_seq1	10.683	31.939
comp7383_c0_seq1	10.683	31.939
comp1206_c0_seq1	10.653	31.85
comp8228_c0_seq1	10.638	31.805
comp6277_c0_seq1	10.565	31.585
comp8738_c0_seq1	10.565	31.585
comp8129_c0_seq1	10.506	31.411
comp8662_c0_seq1	10.492	31.368
comp2415_c0_seq1	10.478	31.325
comp7446_c0_seq1	10.463	31.282
comp968_c0_seq2	10.406	31.111
comp5720_c0_seq1	10.364	30.984
comp7747_c0_seq1	10.35	30.942
comp9292_c0_seq1	10.35	30.942
comp8298_c0_seq1	10.308	30.817
comp3036_c0_seq2	10.28	30.734
comp5195_c0_seq1	10.252	30.651
comp1632_c0_seq1	10.238	30.61
comp3786_c0_seq5	10.238	30.61
comp8870_c0_seq1	10.225	30.569
comp9250_c0_seq1	10.211	30.528
comp2399_c0_seq1	10.197	30.487
comp6895_c0_seq1	10.13	30.285
comp8976_c0_seq1	10.063	30.085
comp7405_c0_seq1	10.036	30.006
comp8682_c0_seq1	10.036	30.006
comp5362_c0_seq7	9.997	29.888
comp9261_c0_seq1	9.997	29.888
comp8835_c0_seq1	9.971	29.81
comp10472_c0_seq1	9.958	29.771
comp1097_c0_seq1	9.936	29.706
comp6804_c0_seq1	9.932	29.693
comp8434_c0_seq1	9.919	29.655
comp7813_c0_seq1	9.906	29.616
comp9623_c0_seq1	9.906	29.616
comp7135_c0_seq1	9.868	29.501
comp2822_c0_seq2	9.842	29.425
comp8612_c0_seq1	9.829	29.387
comp7319_c0_seq1	9.792	29.274
comp9006_c0_seq1	9.792	29.274
comp2964_c0_seq1	9.779	29.237
comp8897_c0_seq1	9.742	29.125
comp4684_c0_seq4	9.729	29.087
comp9118_c0_seq1	9.729	29.087
comp1499_c0_seq1	9.717	29.05
comp1125_c0_seq1	9.692	28.976
comp8553_c0_seq1	9.692	28.976
comp8659_c0_seq1	9.692	28.976
comp7988_c0_seq1	9.68	28.94
comp4194_c0_seq2	9.655	28.866
comp1349_c0_seq2	9.588	28.667
comp5354_c0_seq9	9.582	28.649
comp10334_c0_seq1	9.57	28.613
comp7478_c0_seq1	9.546	28.541
comp4302_c0_seq1	9.499	28.399
comp8941_c0_seq1	9.499	28.399
comp160_c0_seq1	9.487	28.364
comp7056_c0_seq1	9.487	28.364
comp10518_c0_seq1	9.417	28.154
comp8531_c0_seq1	9.417	28.154
comp9526_c0_seq1	9.394	28.084
comp7303_c0_seq1	9.388	28.067
comp9336_c0_seq1	9.371	28.015
comp12082_c0_seq1	9.279	27.743
comp9478_c0_seq1	9.234	27.608
comp4577_c0_seq8	9.212	27.542
comp474_c0_seq1	9.201	27.508
comp7629_c0_seq1	9.075	27.132
comp11963_c0_seq1	9.048	27.052
comp9757_c0_seq1	9.037	27.02
comp11580_c0_seq1	9.005	26.924
comp10022_c0_seq1	8.995	26.892
comp8922_c0_seq1	8.984	26.86
comp3949_c0_seq2	8.974	26.829
comp142_c0_seq2	8.942	26.734
comp2145_c0_seq1	8.921	26.672
comp7014_c0_seq1	8.911	26.641
comp8312_c0_seq1	8.89	26.579
comp8452_c0_seq1	8.859	26.486
comp1183_c0_seq1	8.849	26.455
comp4039_c0_seq2	8.849	26.455
comp992_c0_seq1	8.849	26.455
comp10196_c0_seq1	8.818	26.364
comp11974_c0_seq1	8.737	26.122
comp9386_c0_seq1	8.737	26.122
comp103_c0_seq1	8.707	26.033
comp11995_c0_seq1	8.678	25.944
comp2931_c0_seq1	8.638	25.826
comp4280_c0_seq1	8.638	25.826
comp8859_c0_seq1	8.638	25.826
comp5024_c0_seq6	8.609	25.739
comp8684_c0_seq1	8.609	25.739
comp9308_c0_seq1	8.599	25.71
comp143_c0_seq1	8.59	25.681
comp4519_c0_seq2	8.551	25.566
comp5859_c0_seq1	8.523	25.48
comp1033_c0_seq1	8.504	25.423
comp8627_c0_seq1	8.447	25.254
comp1766_c0_seq1	8.438	25.226
comp11208_c0_seq1	8.41	25.143
comp2301_c0_seq2	8.4	25.115
comp5743_c0_seq1	8.4	25.115
comp1591_c0_seq2	8.382	25.06
comp4298_c0_seq1	8.373	25.032
comp11450_c0_seq1	8.309	24.842
comp7699_c0_seq1	8.309	24.842
comp1134_c0_seq1	8.3	24.814
comp8345_c0_seq1	8.246	24.654
comp8789_c0_seq1	8.175	24.442
comp9551_c0_seq1	8.115	24.26
comp8940_c0_seq1	8.055	24.081
comp12013_c0_seq1	7.987	23.879
comp8719_c0_seq1	7.987	23.879
comp10745_c0_seq1	7.979	23.854
comp12116_c0_seq1	7.929	23.705
comp8557_c0_seq1	7.912	23.656
comp2041_c0_seq1	7.847	23.461
comp97_c0_seq1	7.823	23.389
comp10409_c0_seq1	7.815	23.365
comp10273_c0_seq1	7.799	23.317
comp9245_c0_seq1	7.783	23.27
comp10741_c0_seq1	7.767	23.223
comp12178_c0_seq1	7.752	23.175
comp6018_c0_seq1	7.744	23.152
comp8366_c0_seq1	7.744	23.152
comp8422_c0_seq1	7.736	23.128
comp11026_c0_seq1	7.728	23.105
comp9173_c0_seq1	7.689	22.988
comp13080_c0_seq1	7.582	22.668
comp4777_c0_seq4	7.471	22.335
comp10814_c0_seq1	7.449	22.27
comp10696_c0_seq1	7.413	22.162
comp7555_c0_seq1	7.327	21.906
comp10693_c0_seq1	7.149	21.373
comp1213_c0_seq1	7.149	21.373
comp4359_c0_seq4	7.135	21.333
comp4908_c0_seq5	7.122	21.293
comp4359_c0_seq5	7.011	20.96
comp9603_c0_seq1	6.966	20.826
comp3864_c0_seq3	6.96	20.807
comp2465_c0_seq1	6.903	20.638
comp7490_c0_seq1	6.866	20.526
comp4945_c0_seq7	6.81	20.361
comp10649_c0_seq1	6.756	20.199
comp7516_c0_seq1	6.691	20.004
comp2186_c0_seq1	6.633	19.83
comp568_c0_seq2	6.547	19.575
comp7026_c0_seq1	6.547	19.575
comp6142_c0_seq1	6.497	19.425
comp8053_c0_seq1	6.497	19.425
comp10164_c0_seq1	6.383	19.083
comp8354_c0_seq1	6.399	19.131
comp5944_c0_seq1	6.278	18.769
comp9507_c0_seq1	6.186	18.495
comp24_c0_seq2	6.122	18.302
comp7126_c0_seq1	5.922	17.705
comp7933_c0_seq1	6.001	17.942
comp6131_c0_seq1	5.863	17.528
comp8642_c0_seq1	5.592	16.719
comp3815_c0_seq4	27.183	75.852
comp1423_c0_seq1	30.726	84.206
comp4224_c0_seq1	21.982	60.242
comp1117_c0_seq1	16.05	43.986
comp688_c0_seq1	10.804	29.609
comp5228_c0_seq2	41.91	111.377
comp5027_c0_seq2	36.789	97.768
comp3854_c0_seq1	25.915	68.87
comp617_c0_seq1	21.628	57.478
comp2601_c0_seq1	20.304	53.959
comp5369_c0_seq6	19.541	51.932
comp2344_c0_seq1	18.484	49.121
comp659_c0_seq1	17.891	47.547
comp4969_c0_seq5	17.575	46.707
comp2506_c0_seq1	16.95	45.046
comp2673_c0_seq1	15.98	42.466
comp628_c0_seq1	15.946	42.378
comp1612_c0_seq1	13.962	37.103
comp1824_c0_seq1	13.661	36.306
comp503_c0_seq1	13.351	35.48
comp7632_c0_seq1	13.113	34.849
comp2413_c0_seq1	13.016	34.592
comp8918_c0_seq1	11.705	31.106
comp7791_c0_seq1	11.464	30.467
comp3097_c0_seq2	25.562	66.233
comp761_c0_seq1	47.822	119.146
comp5155_c0_seq1	37.027	92.251
comp5664_c0_seq6	34.128	85.028
comp4141_c0_seq5	31.982	79.68
comp249_c0_seq1	31.915	79.514
comp4621_c0_seq2	30.45	75.863
comp326_c0_seq1	30.03	74.818
comp4095_c0_seq1	29.796	74.233
comp4092_c0_seq2	28.893	71.984
comp5336_c0_seq2	28.838	71.848
comp5574_c0_seq6	28.648	71.376
comp4743_c0_seq3	27.096	67.509
comp555_c0_seq1	25.425	63.346
comp2158_c0_seq1	23.652	58.926
comp570_c0_seq1	22.906	57.068
comp684_c0_seq1	22.906	57.068
comp665_c0_seq1	21.982	54.766
comp2619_c0_seq2	21.731	54.142
comp6773_c0_seq1	20.643	51.431
comp5492_c0_seq4	20.615	51.361
comp6491_c0_seq1	20.422	50.88
comp1691_c0_seq1	20.34	50.677
comp4471_c0_seq7	19.684	49.042
comp5890_c0_seq1	19.634	48.916
comp2121_c0_seq1	19.608	48.853
comp6300_c0_seq1	19.483	48.541
comp5243_c0_seq5	19.384	48.294
comp5291_c0_seq1	18.974	47.273
comp5973_c0_seq1	18.834	46.923
comp6099_c0_seq1	18.764	46.75
comp5767_c0_seq1	18.469	46.014
comp5470_c0_seq21	18.054	44.979
comp5391_c0_seq1	17.99	44.82
comp304_c0_seq2	17.718	44.143
comp5925_c0_seq1	17.616	43.889
comp1178_c0_seq1	17.102	42.609
comp690_c0_seq1	17.102	42.609
comp1690_c0_seq1	17.083	42.562
comp5547_c0_seq3	16.875	42.044
comp5038_c0_seq5	16.82	41.905
comp2643_c0_seq1	16.264	40.52
comp6378_c0_seq1	16.109	40.135
comp1208_c0_seq1	15.363	38.275
comp1753_c0_seq1	15.21	37.894
comp4294_c0_seq2	15.134	37.706
comp10399_c0_seq1	15.015	37.409
comp7234_c0_seq1	14.912	37.153
comp2550_c0_seq1	14.811	36.9
comp965_c0_seq1	14.64	36.476
comp905_c0_seq1	14.612	36.406
comp3323_c0_seq1	14.419	35.924
comp4294_c0_seq1	14.086	35.095
comp454_c0_seq1	14.06	35.03
comp6287_c0_seq1	14.047	34.998
comp7284_c0_seq1	13.806	34.396
comp7042_c0_seq1	13.781	34.334
comp6868_c0_seq1	13.67	34.057
comp1573_c0_seq1	13.584	33.845
comp6950_c0_seq1	13.5	33.635
comp2348_c0_seq1	13.476	33.576
comp2423_c0_seq1	13.329	33.209
comp1002_c0_seq2	13.162	32.793
comp8702_c0_seq1	13.061	32.541
comp14_c0_seq1	12.545	31.256
comp3156_c0_seq2	12.373	30.825
comp6446_c0_seq1	12.293	30.627
comp839_c0_seq1	12.253	30.528
comp1306_c0_seq1	11.872	29.578
comp6718_c0_seq1	11.817	29.44
comp8785_c0_seq1	11.808	29.418
comp4222_c0_seq1	11.744	29.259
comp8937_c0_seq1	11.522	28.707
comp2438_c0_seq4	11.402	28.406
comp7797_c0_seq1	11.368	28.322
comp90_c0_seq1	11.201	27.906
comp7524_c0_seq1	10.889	27.129
comp3399_c0_seq1	10.736	26.747
comp6951_c0_seq1	10.668	26.579
comp10779_c0_seq1	9.848	24.537
comp1422_c0_seq1	9.984	24.874
comp9969_c0_seq1	9.124	22.732
comp65_c0_seq1	8.072	20.11
comp5640_c0_seq2	72.232	172.761
comp2377_c0_seq1	20.978	50.175
comp4059_c0_seq1	38.719	90.035
comp793_c0_seq1	38.588	89.731
comp5189_c0_seq3	26.272	61.091
comp5768_c0_seq1	24.579	57.154
comp3021_c0_seq2	24.369	56.667
comp1755_c0_seq1	22.815	53.051
comp5499_c0_seq21	21.306	49.544
comp282_c0_seq1	21.208	49.315
comp1279_c0_seq1	20.822	48.417
comp5887_c0_seq1	20.578	47.851
comp5871_c0_seq1	20.468	47.594
comp5040_c0_seq8	20.286	47.172
comp1297_c0_seq1	20.038	46.594
comp4375_c0_seq6	19.659	45.713
comp2374_c0_seq1	19.229	44.715
comp258_c0_seq2	18.818	43.759
comp3871_c0_seq2	18.004	41.865
comp6404_c0_seq1	17.441	40.557
comp1076_c0_seq1	15.154	35.239
comp3446_c0_seq1	15.094	35.099
comp2331_c0_seq1	14.811	34.44
comp7563_c0_seq1	14.811	34.44
comp5987_c0_seq1	14.446	33.592
comp3928_c0_seq3	14.099	32.785
comp4229_c0_seq1	13.219	30.74
comp5413_c0_seq4	61.021	136.827
comp5490_c0_seq4	57.785	129.571
comp4737_c0_seq1	43.339	97.178
comp2209_c1_seq1	27.024	60.597
comp3606_c0_seq4	24.927	55.893
comp2549_c0_seq1	23.818	53.406
comp2207_c0_seq1	21.159	47.443
comp669_c0_seq1	17.657	39.591
comp5667_c0_seq3	323.72	161.305
comp5602_c0_seq2	243.112	121.139
comp4264_c0_seq1	139.957	69.739
comp5378_c0_seq7	124.703	62.138
comp3187_c0_seq1	115.57	57.587
comp2842_c0_seq1	107.055	53.344
comp5117_c0_seq1	101.431	50.542
comp2056_c0_seq1	97.582	48.624
comp5567_c0_seq1	92.084	45.884
comp5401_c0_seq1	91.167	45.427
comp5492_c0_seq1	88.181	43.939
comp5050_c0_seq2	85.384	42.546
comp5505_c0_seq1	83.744	41.728
comp4662_c0_seq1	82.685	41.201
comp6636_c0_seq1	80.631	40.177
comp5174_c0_seq3	80.01	39.868
comp5497_c0_seq2	79.248	39.488
comp4687_c0_seq1	77.047	38.391
comp4717_c0_seq1	75.709	37.725
comp5088_c0_seq4	75.521	37.631
comp5533_c1_seq1	68.925	34.344
comp4250_c0_seq1	67.204	33.487
comp1660_c0_seq1	65.756	32.765
comp4887_c1_seq2	65.756	32.765
comp429_c0_seq1	65.055	32.416
comp3908_c0_seq1	63.3	31.541
comp5555_c0_seq1	63.234	31.509
comp3367_c0_seq1	61.762	30.775
comp4193_c0_seq3	60.417	30.105
comp367_c0_seq1	59.825	29.81
comp5812_c0_seq1	59.475	29.635
comp6073_c0_seq1	59.359	29.578
comp6206_c0_seq1	58.674	29.237
comp3112_c0_seq3	58.562	29.18
comp4828_c0_seq1	58.449	29.125
comp5054_c0_seq10	58.226	29.013
comp4481_c0_seq1	56.923	28.364
comp5352_c0_seq2	56.711	28.258
comp4466_c0_seq2	56.241	28.024
comp5442_c0_seq1	56.086	27.947
comp4870_c0_seq1	55.962	27.885
comp2556_c0_seq1	55.778	27.793
comp2971_c0_seq1	55.575	27.692
comp3417_c0_seq1	55.423	27.617
comp5072_c0_seq4	55.273	27.542
comp5004_c0_seq11	55.173	27.492
comp533_c0_seq2	54.875	27.344
comp2847_c0_seq1	54.225	27.02
comp2630_c0_seq1	53.527	26.672
comp5272_c0_seq3	52.97	26.394
comp5791_c0_seq1	50.348	25.087
comp4576_c0_seq2	50.265	25.046
comp10933_c0_seq1	50.182	25.005
comp5999_c0_seq1	50.017	24.923
comp5122_c0_seq3	49.854	24.842
comp4045_c0_seq1	48.974	24.403
comp615_c0_seq3	48.895	24.364
comp5866_c0_seq1	48.276	24.055
comp294_c0_seq1	48.2	24.017
comp5014_c0_seq3	47.673	23.755
comp4154_c0_seq5	47.45	23.644
comp5270_c0_seq6	47.142	23.49
comp5054_c0_seq6	47.036	23.437
comp5596_c0_seq13	46.724	23.282
comp2979_c0_seq2	46.581	23.211
comp6040_c0_seq1	46.369	23.105
comp1450_c0_seq1	46.089	22.965
comp4411_c0_seq3	45.846	22.844
comp250_c0_seq1	45.812	22.827
comp3558_c0_seq1	45.812	22.827
comp6341_c0_seq1	45.709	22.776
comp1151_c0_seq1	45.675	22.759
comp4707_c0_seq5	45.64	22.742
comp3920_c0_seq1	45.448	22.646
comp6247_c0_seq1	45.201	22.523
comp4885_c0_seq3	45.134	22.49
comp1320_c0_seq1	44.968	22.407
comp472_c0_seq1	44.957	22.401
comp675_c0_seq1	44.541	22.194
comp1585_c0_seq1	44.154	22.001
comp2782_c0_seq1	43.9	21.875
comp13_c0_seq1	43.587	21.719
comp4883_c0_seq1	43.462	21.657
comp2364_c0_seq2	43.216	21.534
comp5031_c0_seq1	42.852	21.353
comp7522_c0_seq1	42.852	21.353
comp2720_c0_seq2	42.822	21.338
comp6301_c0_seq1	42.672	21.263
comp5107_c0_seq5	42.613	21.233
comp6144_c0_seq1	42.613	21.233
comp256_c0_seq1	42.219	21.037
comp3810_c0_seq1	42.142	20.999
comp289_c0_seq3	42.084	20.97
comp6336_c0_seq1	42.026	20.941
comp1556_c0_seq1	41.987	20.922
comp2468_c0_seq1	41.795	20.826
comp6021_c0_seq1	41.681	20.769
comp6537_c0_seq1	41.511	20.684
comp5451_c0_seq4	41.398	20.628
comp6049_c0_seq1	41.398	20.628
comp8304_c0_seq1	41.009	20.434
comp2206_c0_seq1	40.981	20.42
comp6022_c0_seq1	40.981	20.42
comp1177_c0_seq1	40.465	20.163
comp1222_c0_seq1	40.79	20.325
comp3749_c0_seq2	40.762	20.311
comp4287_c0_seq7	40.681	20.271
comp5267_c0_seq1	40.844	20.352
comp6254_c0_seq1	40.465	20.163
comp7658_c0_seq1	40.681	20.271
comp850_c0_seq1	40.465	20.163
comp11182_c0_seq1	39.521	19.693
comp2809_c0_seq1	40.146	20.004
comp300_c0_seq1	39.556	19.71
comp4667_c0_seq2	40.04	19.951
comp498_c0_seq1	39.369	19.617
comp5057_c0_seq4	39.883	19.873
comp536_c0_seq1	39.831	19.847
comp6159_c0_seq1	39.727	19.796
comp11341_c0_seq1	39.116	19.491
comp1788_c0_seq1	39.066	19.466
comp2616_c0_seq1	39.183	19.524
comp2750_c0_seq1	38.654	19.261
comp3152_c0_seq2	39.016	19.441
comp3186_c0_seq1	39.217	19.541
comp3221_c0_seq1	38.966	19.416
comp5245_c0_seq2	39.318	19.591
comp10657_c0_seq1	37.854	18.862
comp3358_c0_seq1	38.043	18.956
comp4268_c0_seq1	38.234	19.051
comp4457_c0_seq2	38.234	19.051
comp4660_c0_seq4	38.426	19.147
comp5063_c0_seq2	37.854	18.862
comp5219_c0_seq2	38.282	19.075
comp5675_c1_seq4	37.761	18.816
comp6364_c0_seq1	37.854	18.862
comp10271_c0_seq1	37.027	18.45
comp10388_c0_seq1	37.208	18.54
comp10564_c0_seq1	37.299	18.586
comp11547_c0_seq1	37.482	18.677
comp1348_c0_seq1	37.118	18.495
comp3033_c0_seq1	37.528	18.7
comp3044_c0_seq1	37.027	18.45
comp4265_c0_seq4	37.208	18.54
comp5469_c0_seq9	37.299	18.586
comp5523_c0_seq1	36.849	18.361
comp5676_c2_seq6	37.118	18.495
comp72_c0_seq1	37.39	18.631
comp10208_c0_seq1	36.322	18.099
comp2854_c0_seq2	36.76	18.317
comp5034_c0_seq4	36.236	18.056
comp6137_c0_seq1	36.409	18.142
comp8144_c0_seq1	36.671	18.273
comp8270_c0_seq1	36.15	18.013
comp9592_c0_seq1	36.15	18.013
comp10133_c0_seq1	35.643	17.761
comp11025_c0_seq1	35.727	17.802
comp1593_c0_seq1	35.979	17.928
comp1675_c0_seq1	35.699	17.788
comp1698_c0_seq1	35.727	17.802
comp1816_c0_seq1	35.769	17.823
comp2475_c0_seq1	35.477	17.678
comp2652_c0_seq1	36.036	17.956
comp5529_c0_seq2	35.811	17.844
comp6232_c0_seq1	36.107	17.992
comp6879_c0_seq1	35.56	17.719
comp7371_c0_seq1	35.699	17.788
comp9170_c0_seq1	35.643	17.761
comp9488_c0_seq1	35.477	17.678
comp9894_c0_seq1	35.811	17.844
comp10038_c0_seq1	34.909	17.395
comp10087_c0_seq1	35.07	17.475
comp10195_c0_seq1	34.989	17.435
comp10700_c0_seq1	35.232	17.555
comp11239_c0_seq1	34.829	17.355
comp11535_c0_seq1	35.15	17.515
comp1233_c0_seq1	35.15	17.515
comp2396_c0_seq1	34.909	17.395
comp2655_c0_seq2	34.829	17.355
comp2776_c0_seq1	35.15	17.515
comp3650_c0_seq1	35.395	17.637
comp3656_c0_seq2	35.395	17.637
comp4452_c0_seq1	35.15	17.515
comp7589_c0_seq1	35.313	17.596
comp8680_c0_seq1	35.395	17.637
comp9176_c0_seq1	35.07	17.475
comp9609_c0_seq1	35.15	17.515
comp10118_c0_seq1	34.593	17.237
comp10393_c0_seq1	34.359	17.12
comp10535_c0_seq1	34.359	17.12
comp11018_c0_seq1	34.282	17.082
comp12012_c0_seq1	34.75	17.315
comp1533_c0_seq2	34.282	17.082
comp1736_c0_seq1	34.436	17.159
comp2331_c0_seq2	34.359	17.12
comp3209_c0_seq2	34.671	17.276
comp3298_c0_seq1	34.436	17.159
comp3928_c0_seq2	34.593	17.237
comp4330_c0_seq4	34.475	17.179
comp4413_c1_seq3	34.777	17.329
comp5031_c0_seq7	34.436	17.159
comp5916_c0_seq1	34.75	17.315
comp6350_c0_seq1	34.75	17.315
comp7728_c0_seq1	34.205	17.044
comp9928_c0_seq1	34.282	17.082
comp10956_c0_seq1	34.128	17.006
comp1342_c0_seq1	33.676	16.78
comp2574_c0_seq3	33.976	16.93
comp4390_c0_seq1	33.863	16.873
comp4967_c0_seq1	34.052	16.968
comp6098_c0_seq1	33.676	16.78
comp695_c0_seq1	33.651	16.768
comp7672_c0_seq1	34.052	16.968
comp7781_c0_seq1	33.901	16.892
comp8088_c0_seq1	33.976	16.93
comp8336_c0_seq1	33.976	16.93
comp9762_c0_seq1	33.676	16.78
comp9911_c0_seq1	33.751	16.817
comp10573_c0_seq1	33.602	16.743
comp10757_c0_seq1	33.455	16.67
comp10987_c0_seq1	33.602	16.743
comp11204_c0_seq1	33.164	16.525
comp1497_c0_seq1	33.602	16.743
comp1614_c0_seq1	33.272	16.579
comp2424_c0_seq4	33.602	16.743
comp2858_c0_seq3	33.309	16.597
comp3117_c0_seq4	33.455	16.67
comp3222_c0_seq2	33.164	16.525
comp4027_c0_seq2	33.164	16.525
comp5730_c0_seq1	33.236	16.561
comp7198_c0_seq1	33.602	16.743
comp7661_c0_seq1	33.528	16.707
comp8554_c0_seq1	33.345	16.615
comp10147_c0_seq1	32.878	16.383
comp10572_c0_seq1	32.878	16.383
comp11062_c0_seq1	33.02	16.453
comp11836_c0_seq1	32.737	16.312
comp1184_c0_seq1	32.667	16.277
comp3645_c0_seq1	33.092	16.489
comp4016_c0_seq2	32.807	16.347
comp4539_c0_seq1	32.878	16.383
comp5949_c0_seq1	32.913	16.4
comp6890_c0_seq1	32.984	16.436
comp8066_c0_seq1	32.632	16.26
comp8203_c0_seq1	33.092	16.489
comp8652_c0_seq1	32.949	16.418
comp8688_c0_seq1	32.878	16.383
comp9464_c0_seq1	33.02	16.453
comp9721_c0_seq1	32.807	16.347
comp9816_c0_seq1	32.807	16.347
comp9859_c0_seq1	32.597	16.243
comp991_c0_seq1	32.667	16.277
comp9963_c0_seq1	32.667	16.277
comp10127_c0_seq1	32.252	16.071
comp10160_c0_seq1	32.184	16.037
comp10694_c0_seq1	32.321	16.105
comp11058_c0_seq1	32.184	16.037
comp11560_c0_seq1	32.116	16.003
comp1563_c0_seq1	32.321	16.105
comp2614_c0_seq1	32.389	16.139
comp2641_c0_seq1	32.321	16.105
comp2821_c0_seq1	32.527	16.208
comp2883_c0_seq1	32.389	16.139
comp4020_c0_seq1	32.286	16.088
comp4536_c0_seq4	32.458	16.173
comp4854_c0_seq1	32.252	16.071
comp5562_c0_seq12	32.389	16.139
comp5_c0_seq1	32.321	16.105
comp6867_c0_seq1	32.184	16.037
comp6915_c0_seq1	32.424	16.156
comp7663_c0_seq1	32.116	16.003
comp7721_c0_seq1	32.252	16.071
comp7949_c0_seq1	32.562	16.225
comp8192_c0_seq1	32.458	16.173
comp8726_c0_seq1	32.527	16.208
comp9826_c0_seq1	32.184	16.037
comp9897_c0_seq1	32.458	16.173
comp10465_c0_seq1	31.716	15.804
comp10499_c0_seq1	31.982	15.936
comp10545_c0_seq1	31.716	15.804
comp10683_c0_seq1	31.782	15.836
comp10764_c0_seq1	31.716	15.804
comp11226_c0_seq1	31.982	15.936
comp11274_c0_seq1	31.716	15.804
comp2166_c0_seq2	32.027	15.958
comp2696_c0_seq1	32.015	15.953
comp4258_c0_seq2	31.982	15.936
comp6622_c0_seq1	31.915	15.903
comp7044_c0_seq1	31.915	15.903
comp7122_c0_seq1	32.049	15.97
comp7620_c0_seq1	31.782	15.836
comp7873_c0_seq1	31.782	15.836
comp7928_c0_seq1	32.049	15.97
comp8426_c0_seq1	31.915	15.903
comp8657_c0_seq1	32.049	15.97
comp876_c0_seq1	32.049	15.97
comp8964_c0_seq1	31.848	15.87
comp9023_c0_seq1	32.049	15.97
comp9303_c0_seq1	31.915	15.903
comp9910_c0_seq1	31.915	15.903
comp9936_c0_seq1	31.982	15.936
comp10093_c0_seq1	31.584	15.738
comp10140_c0_seq1	31.519	15.706
comp10178_c0_seq1	31.519	15.706
comp10244_c0_seq1	31.325	15.609
comp10285_c0_seq1	31.39	15.641
comp10485_c0_seq1	31.584	15.738
comp10712_c0_seq1	31.325	15.609
comp1255_c0_seq1	31.39	15.641
comp1451_c0_seq1	31.261	15.577
comp2122_c0_seq2	31.584	15.738
comp4266_c0_seq2	31.584	15.738
comp5745_c0_seq1	31.39	15.641
comp6093_c0_seq1	31.325	15.609
comp7097_c0_seq1	31.519	15.706
comp7346_c0_seq1	31.261	15.577
comp7785_c0_seq1	31.197	15.545
comp8500_c0_seq1	31.325	15.609
comp8646_c0_seq1	31.39	15.641
comp9073_c0_seq1	31.584	15.738
comp9282_c0_seq1	31.261	15.577
comp9538_c0_seq1	31.39	15.641
comp9938_c0_seq1	31.454	15.673
comp9952_c0_seq1	31.454	15.673
comp10150_c0_seq1	30.819	15.357
comp10257_c0_seq1	30.819	15.357
comp10323_c0_seq1	31.007	15.45
comp10395_c0_seq1	30.881	15.388
comp10514_c0_seq1	30.944	15.419
comp10559_c0_seq1	31.133	15.513
comp10576_c0_seq1	30.819	15.357
comp10613_c0_seq1	30.819	15.357
comp10838_c0_seq1	31.007	15.45
comp10927_c0_seq1	30.881	15.388
comp11326_c0_seq1	30.944	15.419
comp2244_c0_seq2	31.007	15.45
comp2804_c0_seq2	30.819	15.357
comp2851_c0_seq1	30.944	15.419
comp4574_c0_seq2	31.07	15.482
comp6578_c0_seq1	31.038	15.466
comp7184_c0_seq1	30.819	15.357
comp7345_c0_seq1	30.944	15.419
comp7709_c0_seq1	30.881	15.388
comp7975_c0_seq1	30.881	15.388
comp8060_c0_seq1	30.944	15.419
comp8126_c0_seq1	31.133	15.513
comp8425_c0_seq1	30.881	15.388
comp8433_c0_seq1	30.944	15.419
comp8636_c0_seq1	31.133	15.513
comp887_c0_seq1	30.819	15.357
comp9486_c0_seq1	31.133	15.513
comp9586_c0_seq1	31.133	15.513
comp9595_c0_seq1	30.944	15.419
comp9835_c0_seq1	31.007	15.45
comp9863_c0_seq1	30.944	15.419
comp9918_c0_seq1	31.07	15.482
comp9951_c0_seq1	31.07	15.482
comp10188_c0_seq1	30.511	15.203
comp10261_c0_seq1	30.45	15.173
comp10325_c0_seq1	30.757	15.326
comp10461_c0_seq1	30.572	15.233
comp10546_c0_seq1	30.633	15.264
comp10575_c0_seq1	30.633	15.264
comp10581_c0_seq1	30.695	15.295
comp10666_c0_seq1	30.45	15.173
comp10784_c0_seq1	30.45	15.173
comp10886_c0_seq1	30.757	15.326
comp1104_c0_seq1	30.695	15.295
comp11317_c0_seq1	30.511	15.203
comp11323_c0_seq1	30.511	15.203
comp11368_c0_seq1	30.389	15.142
comp1155_c0_seq1	30.511	15.203
comp11614_c0_seq1	30.511	15.203
comp16_c0_seq1	30.695	15.295
comp2553_c0_seq1	30.45	15.173
comp2860_c0_seq2	30.633	15.264
comp295_c0_seq1	30.48	15.188
comp4388_c0_seq5	30.757	15.326
comp4642_c0_seq2	30.572	15.233
comp480_c0_seq1	30.389	15.142
comp4910_c0_seq5	30.48	15.188
comp5124_c0_seq4	30.389	15.142
comp5190_c0_seq1	30.572	15.233
comp6707_c0_seq1	30.511	15.203
comp6853_c0_seq1	30.359	15.127
comp7063_c0_seq1	30.695	15.295
comp7457_c0_seq1	30.633	15.264
comp7720_c0_seq1	30.511	15.203
comp7817_c0_seq1	30.45	15.173
comp7845_c0_seq1	30.633	15.264
comp8770_c0_seq1	30.511	15.203
comp8886_c0_seq1	30.45	15.173
comp8961_c0_seq1	30.45	15.173
comp9622_c0_seq1	30.45	15.173
comp9925_c0_seq1	30.389	15.142
comp10068_c0_seq1	30.089	14.993
comp10096_c0_seq1	30.149	15.023
comp10216_c0_seq1	30.329	15.112
comp10293_c0_seq1	30.268	15.082
comp10463_c0_seq1	30.268	15.082
comp1047_c0_seq1	30.149	15.023
comp10487_c0_seq1	30.03	14.964
comp10579_c0_seq1	30.209	15.052
comp10635_c0_seq1	30.268	15.082
comp10794_c0_seq1	30.268	15.082
comp10820_c0_seq1	30.268	15.082
comp10902_c0_seq1	30.268	15.082
comp11370_c0_seq1	30.149	15.023
comp1378_c0_seq1	30.03	14.964
comp1380_c0_seq1	30.329	15.112
comp2123_c0_seq1	30.179	15.038
comp2693_c0_seq1	30.209	15.052
comp4441_c0_seq3	30.209	15.052
comp4835_c0_seq2	30.03	14.964
comp5005_c0_seq5	30.149	15.023
comp5165_c0_seq4	30.089	14.993
comp526_c0_seq1	30.149	15.023
comp5634_c0_seq8	30.329	15.112
comp5651_c0_seq4	29.971	14.934
comp5897_c0_seq1	29.971	14.934
comp6431_c0_seq1	29.971	14.934
comp6613_c0_seq1	30.089	14.993
comp6618_c0_seq1	30.268	15.082
comp7033_c0_seq1	30.209	15.052
comp7354_c0_seq1	30.149	15.023
comp7591_c0_seq1	30.268	15.082
comp7724_c0_seq1	29.971	14.934
comp7752_c0_seq1	29.971	14.934
comp7823_c0_seq1	30.03	14.964
comp8231_c0_seq1	30.03	14.964
comp8512_c0_seq1	30.209	15.052
comp8912_c0_seq1	30.089	14.993
comp9030_c0_seq1	30.03	14.964
comp9062_c0_seq1	30.329	15.112
comp9092_c0_seq1	30.329	15.112
comp9198_c0_seq1	30.268	15.082
comp9768_c0_seq1	30.329	15.112
comp9904_c0_seq1	30.089	14.993
comp10161_c0_seq1	29.912	14.905
comp10592_c0_seq1	29.622	14.76
comp10823_c0_seq1	29.912	14.905
comp1093_c0_seq1	29.854	14.876
comp11028_c0_seq1	29.796	14.847
comp11286_c0_seq1	29.854	14.876
comp11344_c0_seq1	29.854	14.876
comp11846_c0_seq1	29.737	14.818
comp12078_c0_seq1	29.622	14.76
comp172_c0_seq1	29.796	14.847
comp2372_c0_seq1	29.912	14.905
comp2574_c0_seq2	29.912	14.905
comp2692_c0_seq1	29.68	14.789
comp3944_c0_seq1	29.68	14.789
comp4624_c0_seq2	29.622	14.76
comp50_c0_seq1	29.737	14.818
comp5732_c0_seq1	29.622	14.76
comp6360_c0_seq1	29.737	14.818
comp6379_c0_seq1	29.737	14.818
comp7180_c0_seq1	29.854	14.876
comp7647_c0_seq1	29.796	14.847
comp7782_c0_seq1	29.854	14.876
comp8292_c0_seq1	29.622	14.76
comp8388_c0_seq1	29.912	14.905
comp8589_c0_seq1	29.622	14.76
comp9163_c0_seq1	29.737	14.818
comp9171_c0_seq1	29.737	14.818
comp9327_c0_seq1	29.68	14.789
comp9564_c0_seq1	29.912	14.905
comp9790_c0_seq1	29.912	14.905
comp9898_c0_seq1	29.912	14.905
comp10013_c0_seq1	29.565	14.732
comp10048_c0_seq1	29.337	14.618
comp10279_c0_seq1	29.422	14.661
comp10380_c0_seq1	29.225	14.562
comp10631_c0_seq1	29.394	14.646
comp10714_c0_seq1	29.337	14.618
comp11123_c0_seq1	29.281	14.59
comp11619_c0_seq1	29.337	14.618
comp11703_c0_seq1	29.337	14.618
comp11795_c0_seq1	29.281	14.59
comp1571_c0_seq2	29.565	14.732
comp1817_c0_seq1	29.565	14.732
comp2973_c0_seq4	29.3	14.6
comp3375_c0_seq2	29.45	14.675
comp4973_c0_seq2	29.565	14.732
comp524_c0_seq1	29.365	14.632
comp5269_c0_seq5	29.337	14.618
comp5464_c0_seq2	29.507	14.703
comp5475_c0_seq8	29.565	14.732
comp5490_c0_seq10	29.394	14.646
comp5901_c0_seq1	29.45	14.675
comp6470_c0_seq1	29.45	14.675
comp7367_c0_seq1	29.45	14.675
comp7608_c0_seq1	29.507	14.703
comp7708_c0_seq1	29.45	14.675
comp7805_c0_seq1	29.337	14.618
comp7836_c0_seq1	29.337	14.618
comp7880_c0_seq1	29.45	14.675
comp8050_c0_seq1	29.507	14.703
comp8149_c0_seq1	29.337	14.618
comp8158_c0_seq1	29.281	14.59
comp8169_c0_seq1	29.394	14.646
comp8248_c0_seq1	29.225	14.562
comp9054_c0_seq1	29.565	14.732
comp9218_c0_seq1	29.337	14.618
comp9827_c0_seq1	29.281	14.59
comp9884_c0_seq1	29.45	14.675
comp10701_c0_seq1	29.169	14.534
comp10804_c0_seq1	29.113	14.507
comp10863_c0_seq1	29.169	14.534
comp11181_c0_seq1	28.893	14.397
comp11206_c0_seq1	28.947	14.424
comp1332_c0_seq1	29.169	14.534
comp1508_c0_seq1	29.113	14.507
comp150_c0_seq1	28.893	14.397
comp1720_c0_seq2	28.947	14.424
comp4544_c0_seq2	29.141	14.521
comp6775_c0_seq1	29.113	14.507
comp6849_c0_seq1	28.893	14.397
comp7052_c0_seq1	29.206	14.553
comp7317_c0_seq1	29.002	14.452
comp7398_c0_seq1	28.893	14.397
comp8933_c0_seq1	29.197	14.548
comp9600_c0_seq1	29.169	14.534
comp9841_c0_seq1	29.169	14.534
comp10111_c0_seq1	28.622	14.262
comp10715_c0_seq1	28.515	14.208
comp11394_c0_seq1	28.568	14.235
comp1635_c0_seq1	28.784	14.342
comp1768_c0_seq1	28.675	14.289
comp177_c0_seq2	28.784	14.342
comp1906_c0_seq1	28.568	14.235
comp20_c0_seq2	28.784	14.342
comp244_c0_seq1	28.568	14.235
comp5051_c0_seq2	28.729	14.315
comp6840_c0_seq1	28.515	14.208
comp6968_c0_seq1	28.729	14.315
comp7152_c0_seq1	28.515	14.208
comp8343_c0_seq1	28.729	14.315
comp10065_c0_seq1	28.303	14.103
comp10837_c0_seq1	28.303	14.103
comp10966_c0_seq1	28.303	14.103
comp10968_c0_seq1	28.461	14.182
comp11110_c0_seq1	28.356	14.129
comp2568_c0_seq2	28.461	14.182
comp4616_c0_seq2	28.408	14.155
comp4779_c0_seq6	28.408	14.155
comp927_c0_seq1	28.373	14.138
comp9363_c0_seq1	28.356	14.129
comp10149_c0_seq1	28.043	13.973
comp10460_c0_seq1	28.146	14.025
comp11819_c0_seq1	27.889	13.897
comp118_c0_seq1	27.94	13.922
comp2718_c0_seq2	28.094	13.999
comp3006_c0_seq1	27.991	13.948
comp3994_c0_seq2	27.991	13.948
comp4770_c0_seq2	27.889	13.897
comp7642_c0_seq1	28.146	14.025
comp8394_c0_seq1	28.043	13.973
comp8397_c0_seq1	28.146	14.025
comp8927_c0_seq1	28.146	14.025
comp9382_c0_seq1	27.94	13.922
comp10185_c0_seq1	27.737	13.821
comp10340_c0_seq1	27.636	13.771
comp10544_c0_seq1	27.636	13.771
comp10605_c0_seq1	27.687	13.796
comp11136_c0_seq1	27.586	13.746
comp11375_c0_seq1	27.737	13.821
comp11810_c0_seq1	27.636	13.771
comp1785_c0_seq1	27.838	13.871
comp2644_c0_seq5	27.737	13.821
comp3823_c0_seq3	27.787	13.846
comp4381_c0_seq6	27.737	13.821
comp4744_c0_seq1	27.687	13.796
comp6621_c0_seq1	27.586	13.746
comp7092_c0_seq1	27.687	13.796
comp7858_c0_seq1	27.586	13.746
comp8193_c0_seq1	27.611	13.758
comp860_c0_seq1	27.687	13.796
comp9351_c0_seq1	27.787	13.846
comp9402_c0_seq1	27.838	13.871
comp9541_c0_seq1	27.687	13.796
comp9613_c0_seq1	27.762	13.833
comp11284_c0_seq1	27.339	13.623
comp11623_c0_seq1	27.339	13.623
comp1800_c0_seq1	27.388	13.647
comp3206_c0_seq2	27.487	13.696
comp4546_c0_seq2	27.487	13.696
comp6660_c0_seq1	27.29	13.598
comp8027_c0_seq1	27.388	13.647
comp9906_c0_seq1	27.438	13.672
comp10861_c0_seq1	27.048	13.478
comp11310_c0_seq1	27.001	13.454
comp11631_c0_seq1	27.145	13.526
comp1210_c0_seq1	27.096	13.502
comp3817_c0_seq2	27.048	13.478
comp3818_c0_seq2	27.242	13.574
comp3938_c0_seq1	27.096	13.502
comp4605_c0_seq2	27.145	13.526
comp5824_c0_seq1	27.001	13.454
comp6885_c0_seq1	27.193	13.55
comp6992_c0_seq1	27.193	13.55
comp8130_c0_seq1	27.145	13.526
comp8701_c0_seq1	27.096	13.502
comp11109_c0_seq1	26.811	13.359
comp11132_c0_seq1	26.764	13.336
comp11137_c0_seq1	26.858	13.383
comp11340_c0_seq1	26.953	13.43
comp11392_c0_seq1	26.905	13.407
comp1802_c0_seq1	26.764	13.336
comp5472_c0_seq2	26.858	13.383
comp6745_c0_seq1	26.764	13.336
comp7420_c0_seq1	26.717	13.313
comp7726_c0_seq1	26.953	13.43
comp787_c0_seq1	26.858	13.383
comp10247_c0_seq1	26.439	13.174
comp10793_c0_seq1	26.67	13.289
comp1330_c0_seq1	26.67	13.289
comp1386_c0_seq1	26.473	13.191
comp2055_c0_seq1	26.647	13.278
comp22_c0_seq1	26.577	13.243
comp4160_c0_seq1	26.577	13.243
comp4782_c0_seq2	26.67	13.289
comp5060_c0_seq2	26.531	13.22
comp6607_c0_seq1	26.508	13.209
comp8155_c0_seq1	26.439	13.174
comp8538_c0_seq1	26.67	13.289
comp942_c0_seq1	26.531	13.22
comp10298_c0_seq1	26.302	13.106
comp10923_c0_seq1	26.302	13.106
comp11936_c0_seq1	26.348	13.129
comp12008_c0_seq1	26.257	13.083
comp1351_c0_seq1	26.212	13.061
comp7465_c0_seq1	26.167	13.039
comp8240_c0_seq1	26.348	13.129
comp8954_c0_seq1	26.212	13.061
comp8998_c0_seq1	26.348	13.129
comp929_c0_seq1	26.242	13.076
comp10151_c0_seq1	25.9	12.906
comp10337_c0_seq1	25.9	12.906
comp10484_c0_seq1	25.9	12.906
comp10647_c0_seq1	26.122	13.016
comp1538_c0_seq1	25.922	12.917
comp3421_c0_seq3	26.122	13.016
comp5673_c0_seq10	26.122	13.016
comp6833_c0_seq1	26.033	12.972
comp7886_c0_seq1	25.922	12.917
comp9080_c0_seq1	25.989	12.95
comp9307_c0_seq1	25.989	12.95
comp10029_c0_seq1	25.639	12.776
comp10204_c0_seq1	25.726	12.819
comp11024_c0_seq1	25.769	12.84
comp11468_c0_seq1	25.813	12.862
comp11708_c0_seq1	25.769	12.84
comp13823_c0_seq1	25.726	12.819
comp4500_c0_seq5	25.813	12.862
comp464_c0_seq1	25.791	12.851
comp6062_c0_seq1	25.813	12.862
comp7174_c0_seq1	25.682	12.797
comp7869_c0_seq1	25.639	12.776
comp9066_c0_seq1	25.639	12.776
comp9225_c0_seq1	25.813	12.862
comp9477_c0_seq1	25.726	12.819
comp9960_c0_seq1	25.813	12.862
comp10066_c0_seq1	25.553	12.733
comp10594_c0_seq1	25.425	12.669
comp10791_c0_seq1	25.596	12.754
comp11524_c0_seq1	25.468	12.69
comp12056_c0_seq1	25.553	12.733
comp13322_c0_seq1	25.383	12.648
comp2254_c0_seq1	25.596	12.754
comp2285_c0_seq1	25.468	12.69
comp2949_c0_seq2	25.596	12.754
comp3642_c0_seq1	25.468	12.69
comp4141_c0_seq3	25.383	12.648
comp5416_c0_seq2	25.383	12.648
comp6728_c0_seq1	25.596	12.754
comp7875_c0_seq1	25.425	12.669
comp8245_c0_seq1	25.596	12.754
comp8468_c0_seq1	25.425	12.669
comp8805_c0_seq1	25.454	12.683
comp9121_c0_seq1	25.553	12.733
comp10749_c0_seq1	25.341	12.627
comp11382_c0_seq1	25.299	12.606
comp214_c0_seq1	25.341	12.627
comp2934_c0_seq3	25.174	12.544
comp4569_c0_seq5	25.341	12.627
comp7017_c0_seq1	25.132	12.523
comp7187_c0_seq1	25.257	12.585
comp9094_c0_seq1	25.132	12.523
comp9685_c0_seq1	25.215	12.564
comp10663_c0_seq1	24.968	12.441
comp10891_c0_seq1	25.009	12.461
comp109_c0_seq1	24.968	12.441
comp11075_c0_seq1	25.05	12.482
comp11455_c0_seq1	24.927	12.421
comp4871_c0_seq4	25.091	12.502
comp7065_c0_seq1	25.009	12.461
comp8725_c0_seq1	24.927	12.421
comp9939_c0_seq1	25.009	12.461
comp10385_c0_seq1	24.765	12.34
comp10406_c0_seq1	24.765	12.34
comp10637_c0_seq1	24.725	12.32
comp10673_c0_seq1	24.846	12.38
comp11575_c0_seq1	24.765	12.34
comp11592_c0_seq1	24.765	12.34
comp2398_c0_seq2	24.705	12.31
comp3762_c0_seq3	24.725	12.32
comp4118_c0_seq2	24.725	12.32
comp7927_c0_seq1	24.886	12.4
comp7940_c0_seq1	24.886	12.4
comp8687_c0_seq1	24.765	12.34
comp8888_c0_seq1	24.765	12.34
comp9185_c0_seq1	24.765	12.34
comp9287_c0_seq1	24.846	12.38
comp10007_c0_seq1	24.526	12.221
comp10020_c0_seq1	24.487	12.201
comp1045_c0_seq1	24.487	12.201
comp10583_c0_seq1	24.645	12.28
comp1803_c0_seq1	24.605	12.26
comp9513_c0_seq1	24.487	12.201
comp9869_c0_seq1	24.487	12.201
comp12236_c0_seq1	24.369	12.143
comp2531_c0_seq1	24.331	12.124
comp3025_c0_seq1	24.292	12.104
comp3554_c0_seq5	24.369	12.143
comp7572_c0_seq1	24.292	12.104
comp8135_c0_seq1	24.35	12.133
comp8739_c0_seq1	24.215	12.066
comp9152_c0_seq1	24.253	12.085
comp10110_c0_seq1	24.081	11.999
comp11027_c0_seq1	24.176	12.047
comp11483_c0_seq1	24.176	12.047
comp1856_c0_seq2	24.138	12.028
comp2410_c0_seq2	24.1	12.009
comp4136_c0_seq3	24.138	12.028
comp6459_c0_seq1	24.062	11.99
comp7199_c0_seq1	24.043	11.98
comp7281_c0_seq1	24.1	12.009
comp7820_c0_seq1	24.024	11.971
comp9052_c0_seq1	24.062	11.99
comp9522_c0_seq1	24.1	12.009
comp9889_c0_seq1	24.062	11.99
comp4060_c0_seq1	23.874	11.896
comp4518_c0_seq2	23.836	11.877
comp5474_c0_seq3	23.911	11.915
comp7077_c0_seq1	23.986	11.952
comp7373_c0_seq1	23.874	11.896
comp7407_c0_seq1	23.911	11.915
comp8101_c0_seq1	23.799	11.859
comp9511_c0_seq1	23.986	11.952
comp9527_c0_seq1	23.874	11.896
comp10260_c0_seq1	23.725	11.822
comp11255_c0_seq1	23.688	11.804
comp11456_c0_seq1	23.762	11.84
comp11551_c0_seq1	23.762	11.84
comp11877_c0_seq1	23.652	11.785
comp2295_c0_seq1	23.725	11.822
comp2416_c0_seq1	23.652	11.785
comp2701_c0_seq1	23.688	11.804
comp5383_c0_seq1	23.762	11.84
comp8871_c0_seq1	23.615	11.767
comp9281_c0_seq1	23.762	11.84
comp9353_c0_seq1	23.615	11.767
comp9566_c0_seq1	23.67	11.794
comp5551_c0_seq2	192.114	92.182
comp404_c0_seq1	45.53	21.353
comp5675_c1_seq3	162.29	73.515
comp5625_c0_seq1	121.777	55.163
comp4169_c0_seq4	86.499	39.183
comp3197_c1_seq2	69.483	30.775
comp5935_c0_seq1	55.095	24.403
comp5257_c0_seq6	51.116	22.64
comp4471_c0_seq9	50.182	22.227
comp259_c0_seq1	38.895	17.227
comp5438_c0_seq5	121.625	51.946
comp4937_c0_seq1	121.349	51.828
comp4618_c0_seq1	91.899	39.25
comp825_c0_seq1	89.436	38.198
comp4213_c0_seq1	78.061	33.34
comp5167_c0_seq3	70.908	30.285
comp4013_c0_seq3	70.44	30.085
comp4238_c0_seq3	66.081	28.223
comp5475_c0_seq11	65.918	28.154
comp3723_c0_seq1	63.715	27.213
comp4895_c0_seq1	55.102	23.534
comp5398_c0_seq7	54.932	23.461
comp602_c0_seq1	54.097	23.105
comp1535_c0_seq1	53.824	22.988
comp588_c0_seq1	53.716	22.942
comp308_c0_seq1	50.088	21.393
comp4489_c0_seq1	49.994	21.353
comp3053_c0_seq2	49.438	21.115
comp581_c0_seq1	47.524	20.298
comp4857_c0_seq5	46.714	19.951
comp5889_c0_seq1	45.636	19.491
comp267_c0_seq1	45.597	19.474
comp3637_c0_seq1	44.681	19.083
comp5150_c0_seq4	41.487	17.719
comp8031_c0_seq1	40.388	17.25
comp5975_c0_seq1	38.111	16.277
comp2816_c0_seq1	37.443	15.992
comp6891_c0_seq1	36.322	15.513
comp4849_c0_seq6	33.858	14.461
comp8148_c0_seq1	31.82	13.59
comp1407_c0_seq1	27.466	11.731
comp9704_c0_seq1	23.858	10.19
comp5633_c0_seq1	188.725	78.366
comp4068_c0_seq1	66.812	27.743
comp6193_c0_seq1	45.001	18.686
comp1420_c0_seq2	35.056	14.557
comp5209_c0_seq2	153.783	61.302
comp5074_c0_seq2	122.434	48.806
comp4904_c0_seq2	89.949	35.856
comp5033_c0_seq1	88.283	35.192
comp281_c0_seq1	80.122	31.939
comp5567_c0_seq4	78.474	31.282
comp5811_c0_seq1	77.517	30.9
comp3958_c0_seq1	73.626	29.349
comp5471_c0_seq7	73.484	29.293
comp5389_c0_seq9	71.823	28.631
comp4940_c0_seq1	70.366	28.05
comp2661_c0_seq1	64.423	25.681
comp5882_c0_seq1	63.248	25.212
comp4417_c0_seq2	61.316	24.442
comp531_c0_seq1	54.02	21.534
comp5915_c0_seq1	53.944	21.504
comp287_c0_seq1	52.46	20.912
comp5220_c0_seq1	52.101	20.769
comp5504_c0_seq2	51.889	20.684
comp2664_c0_seq1	51.678	20.6
comp5986_c0_seq1	50.314	20.057
comp1466_c0_seq1	48.215	19.22
comp3982_c0_seq2	47.613	18.98
comp1207_c0_seq1	47.259	18.839
comp574_c0_seq1	46.51	18.54
comp523_c0_seq1	45.784	18.251
comp4110_c0_seq1	44.554	17.761
comp1786_c0_seq1	44.398	17.698
comp3129_c0_seq1	43.888	17.495
comp5653_c0_seq1	43.143	17.198
comp5333_c0_seq4	42.002	16.743
comp1656_c0_seq1	41.91	16.707
comp3132_c0_seq3	41.727	16.633
comp8622_c0_seq1	41.455	16.525
comp6922_c0_seq1	39.894	15.903
comp4209_c0_seq2	39.81	15.87
comp7073_c0_seq1	38.368	15.295
comp891_c0_seq1	37.911	15.112
comp4328_c0_seq1	37.798	15.067
comp932_c0_seq1	37.798	15.067
comp4031_c0_seq2	36.742	14.646
comp178_c0_seq1	35.61	14.195
comp2155_c0_seq1	35.544	14.169
comp10989_c0_seq1	34.734	13.846
comp4655_c0_seq2	33.632	13.407
comp1719_c0_seq2	33.572	13.383
comp2532_c0_seq1	32.906	13.117
comp8290_c0_seq1	32.486	12.95
comp871_c0_seq2	32.458	12.939
comp7585_c0_seq1	32.239	12.851
comp7403_c0_seq1	31.968	12.744
comp3573_c0_seq1	31.133	12.411
comp8664_c0_seq1	30.982	12.35
comp7394_c0_seq1	30.633	12.211
comp7067_c0_seq1	29.135	11.614
comp5772_c0_seq1	28.915	11.526
comp6248_c0_seq1	28.568	11.388
comp8076_c0_seq1	28.271	11.27
comp10054_c0_seq1	27.879	11.113
comp1598_c0_seq1	27.537	10.977
comp3032_c0_seq1	25.476	10.156
comp7702_c0_seq1	25.596	10.203
comp2268_c0_seq1	25.141	10.022
comp8446_c0_seq1	20.527	8.182
comp5403_c0_seq1	177.904	66.485
comp5503_c0_seq1	119.649	44.715
comp5627_c0_seq5	114.917	42.946
comp4763_c0_seq6	83.362	31.154
comp4419_c0_seq2	78.433	29.312
comp2082_c0_seq1	77.34	28.903
comp428_c0_seq1	72.731	27.181
comp666_c0_seq1	67.204	25.115
comp4185_c0_seq1	66.112	24.707
comp5476_c0_seq6	59.359	22.183
comp2533_c0_seq1	47.34	17.692
comp5950_c0_seq1	47.066	17.589
comp2603_c0_seq1	46.724	17.461
comp2095_c0_seq1	41.653	15.566
comp6606_c0_seq1	31.982	11.952
comp1228_c0_seq1	30.089	11.245
comp3650_c0_seq2	63.516	23.017
comp4040_c0_seq1	56.807	20.586
comp3015_c0_seq1	48.443	17.555
comp5193_c0_seq2	235.214	83.717
comp3470_c0_seq1	145.751	48.417
comp261_c0_seq1	113.002	37.538
comp5526_c0_seq9	110.014	36.546
comp5164_c0_seq3	102.499	34.049
comp5815_c0_seq1	96.553	32.074
comp5508_c0_seq4	94.819	31.498
comp5311_c0_seq2	91.349	30.345
comp5054_c0_seq12	88.351	29.349
comp5313_c0_seq3	83.974	27.895
comp2828_c0_seq3	78.366	26.033
comp3845_c0_seq1	77.833	25.855
comp3454_c0_seq3	71.231	23.662
comp3781_c0_seq1	68.512	22.759
comp3931_c0_seq1	67.007	22.259
comp4428_c0_seq2	64.008	21.263
comp4839_c0_seq5	62.693	20.826
comp2102_c0_seq2	62.182	20.656
comp5630_c0_seq8	57.351	19.051
comp7870_c0_seq1	57.065	18.956
comp3269_c0_seq1	56.97	18.925
comp6267_c0_seq1	56.223	18.677
comp7789_c0_seq1	56.223	18.677
comp781_c0_seq1	55.994	18.601
comp246_c0_seq1	55.407	18.406
comp4594_c0_seq3	55.273	18.361
comp2674_c0_seq1	55.14	18.317
comp5106_c0_seq2	55.007	18.273
comp5702_c0_seq1	55.007	18.273
comp8128_c0_seq1	54.225	18.013
comp6235_c0_seq1	54.097	17.97
comp3968_c0_seq2	53.842	17.886
comp4080_c0_seq2	53.402	17.74
comp6011_c0_seq1	52.544	17.455
comp5408_c0_seq2	52.484	17.435
comp6591_c0_seq1	51.889	17.237
comp2555_c0_seq1	51.078	16.968
comp5460_c0_seq1	50.964	16.93
comp6818_c0_seq1	50.964	16.93
comp7986_c0_seq1	50.851	16.892
comp4486_c0_seq2	50.738	16.855
comp995_c0_seq1	50.072	16.633
comp5634_c0_seq2	49.963	16.597
comp4342_c0_seq1	49.854	16.561
comp200_c0_seq1	49.746	16.525
comp2334_c0_seq1	49.746	16.525
comp4516_c0_seq4	49.692	16.507
comp7846_c0_seq1	49.638	16.489
comp5145_c0_seq4	49.264	16.365
comp1369_c0_seq2	49.211	16.347
comp600_c0_seq1	49	16.277
comp7355_c0_seq1	49	16.277
comp5571_c0_seq18	48.895	16.243
comp3621_c0_seq1	48.791	16.208
comp4048_c0_seq8	48.791	16.208
comp5311_c0_seq1	48.584	16.139
comp8280_c0_seq1	48.378	16.071
comp1485_c0_seq1	48.175	16.003
comp6420_c0_seq1	48.073	15.97
comp7046_c0_seq1	47.973	15.936
comp7166_c0_seq1	47.973	15.936
comp3356_c0_seq3	47.772	15.87
comp2483_c0_seq1	47.279	15.706
comp4324_c0_seq2	47.279	15.706
comp5562_c0_seq6	47.084	15.641
comp6832_c0_seq1	46.7	15.513
comp8427_c0_seq1	46.7	15.513
comp2771_c0_seq2	46.51	15.45
comp4748_c0_seq1	46.51	15.45
comp8067_c0_seq1	46.51	15.45
comp8225_c0_seq1	46.51	15.45
comp2050_c0_seq1	46.416	15.419
comp6113_c0_seq1	46.369	15.403
comp6154_c0_seq1	46.322	15.388
comp7944_c0_seq1	46.322	15.388
comp327_c0_seq1	46.228	15.357
comp1088_c0_seq1	46.135	15.326
comp4867_c0_seq2	46.042	15.295
comp7722_c0_seq1	46.042	15.295
comp1814_c0_seq1	45.95	15.264
comp5809_c0_seq1	45.858	15.233
comp8055_c0_seq1	45.858	15.233
comp6117_c0_seq1	45.766	15.203
comp1670_c0_seq1	45.675	15.173
comp960_c0_seq1	45.584	15.142
comp8162_c0_seq1	45.493	15.112
comp1653_c0_seq1	45.403	15.082
comp4825_c0_seq5	45.403	15.082
comp7877_c0_seq1	45.403	15.082
comp8457_c0_seq1	45.313	15.052
comp3474_c0_seq2	45.134	14.993
comp5240_c0_seq2	45.134	14.993
comp7934_c0_seq1	45.134	14.993
comp8391_c0_seq1	45.134	14.993
comp7872_c0_seq1	45.045	14.964
comp1488_c0_seq1	45.001	14.949
comp3412_c0_seq1	44.957	14.934
comp6023_c0_seq1	44.957	14.934
comp5474_c0_seq7	44.869	14.905
comp9204_c0_seq1	44.869	14.905
comp4372_c0_seq5	44.606	14.818
comp4724_c0_seq1	44.606	14.818
comp6805_c0_seq1	44.606	14.818
comp1453_c0_seq1	44.519	14.789
comp2945_c0_seq2	44.519	14.789
comp7719_c0_seq1	44.261	14.703
comp7821_c0_seq1	44.261	14.703
comp1238_c0_seq1	44.176	14.675
comp3537_c0_seq2	44.176	14.675
comp1917_c0_seq1	44.09	14.646
comp7107_c0_seq1	44.09	14.646
comp6542_c0_seq1	44.006	14.618
comp7055_c0_seq1	44.006	14.618
comp7856_c0_seq1	44.006	14.618
comp7579_c0_seq1	43.921	14.59
comp730_c0_seq1	43.837	14.562
comp2645_c0_seq1	43.753	14.534
comp5585_c0_seq1	43.753	14.534
comp6809_c0_seq1	43.711	14.521
comp687_c0_seq1	43.67	14.507
comp2401_c0_seq1	43.587	14.479
comp6346_c0_seq1	43.587	14.479
comp7769_c0_seq1	43.587	14.479
comp2294_c0_seq1	43.559	14.47
comp1758_c0_seq1	43.504	14.452
comp89_c0_seq1	43.504	14.452
comp954_c0_seq1	43.421	14.424
comp5150_c0_seq3	43.339	14.397
comp1836_c0_seq1	43.257	14.37
comp6239_c0_seq1	43.257	14.37
comp5981_c0_seq1	43.094	14.315
comp1270_c0_seq1	43.013	14.289
comp1658_c0_seq1	42.932	14.262
comp4967_c0_seq4	42.932	14.262
comp2662_c0_seq4	42.772	14.208
comp7859_c0_seq1	42.613	14.155
comp1586_c0_seq1	42.454	14.103
comp7656_c0_seq1	42.454	14.103
comp7307_c0_seq1	42.376	14.077
comp1358_c0_seq1	42.297	14.051
comp8035_c0_seq1	42.297	14.051
comp1776_c0_seq1	42.181	14.012
comp4784_c0_seq1	42.142	13.999
comp4404_c0_seq2	42.064	13.973
comp7827_c0_seq1	42.064	13.973
comp8220_c0_seq1	42.064	13.973
comp961_c0_seq1	42.064	13.973
comp285_c0_seq1	42.013	13.956
comp7466_c0_seq1	41.91	13.922
comp6758_c0_seq1	41.872	13.909
comp7738_c0_seq1	41.757	13.871
comp364_c0_seq1	41.681	13.846
comp6042_c0_seq1	41.681	13.846
comp1801_c0_seq1	41.605	13.821
comp4292_c0_seq3	41.605	13.821
comp6612_c0_seq1	41.605	13.821
comp872_c0_seq1	41.38	13.746
comp8799_c0_seq1	41.38	13.746
comp155_c0_seq1	41.231	13.696
comp7322_c0_seq1	41.156	13.672
comp9500_c0_seq1	41.082	13.647
comp9072_c0_seq1	41.009	13.623
comp9260_c0_seq1	40.79	13.55
comp2697_c0_seq1	40.717	13.526
comp144_c0_seq1	40.429	13.43
comp7850_c0_seq1	40.429	13.43
comp8454_c0_seq1	40.358	13.407
comp2545_c0_seq1	40.287	13.383
comp3028_c0_seq3	40.146	13.336
comp7571_c0_seq1	40.005	13.289
comp6038_c0_seq1	39.762	13.209
comp5541_c1_seq5	39.59	13.151
comp5623_c0_seq7	39.59	13.151
comp5067_c0_seq3	39.318	13.061
comp882_c0_seq1	39.318	13.061
comp8118_c0_seq1	39.25	13.039
comp1113_c0_seq1	38.917	12.928
comp6633_c0_seq1	38.917	12.928
comp1613_c0_seq1	38.719	12.862
comp6882_c0_seq1	38.719	12.862
comp6738_c0_seq1	38.523	12.797
comp3397_c0_seq2	38.459	12.776
comp8016_c0_seq1	38.459	12.776
comp4006_c0_seq1	38.33	12.733
comp7374_c0_seq1	38.33	12.733
comp7437_c0_seq1	38.33	12.733
comp4030_c0_seq4	38.202	12.69
comp4862_c0_seq2	38.202	12.69
comp7568_c0_seq1	38.138	12.669
comp1568_c0_seq1	38.075	12.648
comp9594_c0_seq1	38.075	12.648
comp5464_c0_seq13	37.949	12.606
comp7271_c0_seq1	37.949	12.606
comp8151_c0_seq1	37.949	12.606
comp5243_c0_seq8	37.886	12.585
comp1025_c0_seq1	37.823	12.564
comp1316_c0_seq1	37.636	12.502
comp6815_c0_seq1	37.575	12.482
comp7361_c0_seq1	37.452	12.441
comp2386_c0_seq2	37.329	12.4
comp2127_c0_seq1	37.057	12.31
comp11072_c0_seq1	37.027	12.3
comp8232_c0_seq1	37.027	12.3
comp2962_c0_seq1	36.849	12.241
comp2449_c0_seq1	36.789	12.221
comp6394_c0_seq1	36.789	12.221
comp3708_c0_seq2	36.671	12.182
comp7365_c0_seq1	36.613	12.162
comp3587_c0_seq1	36.554	12.143
comp8925_c0_seq1	36.496	12.124
comp4892_c0_seq13	36.322	12.066
comp3690_c0_seq5	36.207	12.028
comp7330_c0_seq1	36.207	12.028
comp1991_c0_seq1	36.15	12.009
comp7081_c0_seq1	36.15	12.009
comp7470_c0_seq1	36.15	12.009
comp2177_c0_seq2	35.867	11.915
comp2689_c0_seq1	35.867	11.915
comp6956_c0_seq1	35.699	11.859
comp4535_c0_seq4	35.423	11.767
comp1937_c0_seq1	35.313	11.731
comp426_c0_seq2	35.313	11.731
comp878_c0_seq1	35.313	11.731
comp8346_c0_seq1	35.205	11.695
comp3834_c0_seq3	34.989	11.623
comp6386_c0_seq1	34.829	11.57
comp4897_c0_seq3	34.724	11.535
comp4596_c0_seq4	34.671	11.517
comp9795_c0_seq1	34.671	11.517
comp8906_c0_seq1	34.462	11.448
comp1020_c0_seq1	34.41	11.431
comp3126_c0_seq2	34.359	11.414
comp7179_c0_seq1	34.23	11.371
comp426_c0_seq1	34.205	11.362
comp5947_c0_seq1	34.205	11.362
comp1662_c0_seq1	34.154	11.346
comp4894_c0_seq2	34.001	11.295
comp9043_c0_seq1	34.001	11.295
comp9348_c0_seq1	33.901	11.261
comp11553_c0_seq1	33.851	11.245
[truncated: 497 more rows]
