# Supplementary material for: Transcriptome profiling of the salt-stress response in Triticum aestivum cv. Kharchia Local
Source: Sci Rep. 2016 Jun 13;6:27752. doi: 10.1038/srep27752 (PMC4904219; doi:10.1038/srep27752)
Supplement: Supplementary Table S6 [file srep27752-s7.xls]

## Sheet: Sheet1
Table S6: Primers used in the study
	Forward Primer	Reverse Primer
Zinc c3hc4 type family protein	5’ AACGTCTGCTACTCAAC 3’	5’ GTCAGTCTGGCTAGTTTC 3’
ATP-citrate synthase	5’ GCCAGTCATTGTCTCTT3’	5’ CAGGATGCACCTCTATG3’
Calcineurin b-like protein 2	5’ ACCATCTGCTTAACCTC 3’	5’ GGGTTTGAAGAGTTTGC 3’
WD-40 repeat	5’ GGACATTCCTGCTATACTG 3’	5’ CTGAAGCGAATCCGAAA 3’
Na+/H+ antiporter	5’ GGTTCTTAGGACTGCTAC 3’	5’ TCACAGAAAGCTCAAGG 3’
Salt responsive protein	5’ CTTCTCCTTGCTCTTCTC 3’	5’ GGAGGTGGAATCAATACAG 3’
Cold shock protein-1	5’ CCCTTGGTGACGTTGAA 3’	5’ GTAGTATGTTTCCTGCTAGGG 3’
Glutathione S-Transferase	5’ CAGTCTGATCCTGAGTTC 3’	5’ GGTACTTGTCCTCCAAA 3’
Actin	5' CATGGAGTCTTCTGGAA 3'	5' GTGATCTCCTTGCTCATAC 3'
