# Supplementary material for: Transcriptome profiling of the salt-stress response in Triticum aestivum cv. Kharchia Local
Source: Sci Rep. 2016 Jun 13;6:27752. doi: 10.1038/srep27752 (PMC4904219; doi:10.1038/srep27752)
Supplement: Supplementary Table S7 [file srep27752-s8.xls]

## Sheet: degs splice variant
Table S7: Differentially expressing splice variants
Locus	log2(fold_change)	p_value	q_value	Description
comp5309_c0_seq1:7-294	-4.81004	0.27985	0.753633	hypothetical protein
comp5128_c0_seq3:12-392	-3.87587	0.30275	0.753633	hypothetical protein CICLE_v10029531mg
comp5193_c0_seq2:1-433	-1.90155	0.2316	0.753633	cell wall-associated hydrolase
comp4291_c0_seq2:10-486	-1.83099	0.19165	0.753633	hypothetical protein
comp5309_c0_seq4:7-290	-1.51736	0.33805	0.753633	hypothetical protein
comp4900_c1_seq4:54-469	-1.4866	0.46585	0.829062	pg1 homology to homo sapiens
comp5656_c0_seq6:12-1034	-1.26334	0.40695	0.829062	udp-glucuronic acid decarboxylase 1
comp5631_c0_seq2:73-758	-1.22291	0.4686	0.829062	udp-glucose pyrophosphorylase
comp5286_c1_seq1:6-1261	-1.14226	0.2339	0.753633	conserved domain partial
comp5671_c0_seq9:178-1328	-1.1258	0.4462	0.829062	lipoxygenase 2
comp5678_c0_seq1:22-1516	-0.848191	0.5822	0.844235	phenylalanine ammonia-lyase
comp5679_c0_seq1:50-898	-0.830463	0.57355	0.844235	cytosolic heat shock 70 protein
comp5654_c0_seq3:167-967	-0.678492	0.60375	0.844235	protein
comp5676_c2_seq2:23-976	-0.678406	0.60925	0.844235	s-adenosylmethionine synthetase 1
comp5638_c0_seq1:644-1739	-0.642729	0.76105	0.883717	s-adenosylmethionine decarboxylase
comp5685_c0_seq6:623-2027	-0.514782	1	1	plasma membrane h+-atpase
comp5679_c0_seq4:218-911	-0.498011	0.7105	0.883717	heat shock cognate 70 kda protein 1
comp5543_c0_seq2:0-3331	-0.387797	0.11815	0.603878	hypothetical protein MTR_5g050970
comp5659_c2_seq3:2-2439	-0.126746	0.64895	0.852906	cell wall-associated hydrolase
comp5552_c0_seq2:14-868	-0.0743854	0.94245	0.967891	bark storage protein a-like
comp5659_c0_seq1:4-418	-0.0592856	0.97525	0.97525	Mitochondrial protein, putative
comp5025_c0_seq1:11-1771	0.0387328	0.87595	0.937063	cytochrome p450 liketbp
comp5592_c0_seq8:11-1289	0.0811551	0.85175	0.937063	ribosomal protein s10
comp5682_c0_seq2:764-1761	0.115162	1	1	sucrose synthase
comp5170_c3_seq6:21-612	0.128638	0.94685	0.967891	ribosomal protein s10
comp5674_c0_seq2:14-1660	0.169751	1	1	s-adenosylhomocystein hydrolase 2
comp5385_c0_seq4:58-447	0.221054	0.8672	0.937063	hypothetical protein Csp_D29560
comp5641_c0_seq3:212-380	0.448525	0.75935	0.883717	hypothetical protein, partial
comp3138_c0_seq1:15-194	0.450182	0.75935	0.883717	salivary protein
comp5673_c0_seq9:8-577	0.484743	0.76845	0.883717	tpa: tubulin alpha-1 chain
comp5659_c0_seq3:19-412	0.699128	0.624	0.844235	m030_arath ame: full=uncharacterized mitochondrial protein g00030 ame: full=orf107a
comp5616_c0_seq1:306-914	0.806737	0.5813	0.844235	cell wall-associated hydrolase
comp5480_c0_seq1:31-565	0.873714	0.5022	0.841143	metallothionein-like protein 1
comp5123_c0_seq2:82-437	1.08584	0.43415	0.829062	conserved protein
comp5453_c0_seq1:62-576	1.32112	0.512	0.841143	cell wall-associated hydrolase
comp5600_c0_seq1:14-764	1.32147	1	1	glutathione s-transferase gstf2
comp5002_c0_seq1:14-480	1.8064	0.34405	0.753633	cell wall-associated partial
comp5447_c1_seq1:5-509	1.80652	0.34405	0.753633	conserved protein
comp5682_c0_seq5:18-875	1.80697	0.34405	0.753633	sucrose synthase
comp5530_c0_seq1:8-596	1.90624	0.32325	0.753633	glyceraldehyde-3-phosphate dehydrogenase
comp5659_c2_seq2:120-892	2.24749	0.3159	0.753633	cell wall-associated hydrolase
comp5680_c0_seq5:14-578	2.39162	0.31015	0.753633	5-methyltetrahydropteroyltriglutamate-homocysteine expressed
comp4968_c0_seq1:14-282	-	0.0037	0.04255	pathogen induced protein 2-4
comp5260_c0_seq2:7-492	-	0.00145	0.0291333	hypothetical protein
comp5592_c0_seq11:13-271	-	0.0019	0.0291333	conserved hypothetical protein
comp1074_c0_seq1:167-438	-	0.0245	0.140875	NA
comp5196_c0_seq1:14-527	-	0.0245	0.140875	hypothetical protein
comp5538_c0_seq4:43-666	-	0.0245	0.140875	5-methyltetrahydropteroyltriglutamate-homocysteine expressed
comp4747_c0_seq1:16-238	-	5e-05	0.0023	cell division-associated protein bimb-like
comp3952_c0_seq4:9-226	-	0.01135	0.10442	mediator of rna polymerase ii transcription subunit 15-like isoform x2
