# Supplementary material for: Transcriptome profiling of the salt-stress response in Triticum aestivum cv. Kharchia Local
Source: Sci Rep. 2016 Jun 13;6:27752. doi: 10.1038/srep27752 (PMC4904219; doi:10.1038/srep27752)
Supplement: Supplementary Table S8 [file srep27752-s9.xls]

## Sheet: Sheet1
Table S8: Frequency statistics of cassified repeat types
Repeat Types	No. of Unigenes	Percentage (%)
CCG∕CGG	269	2.44501
CGC∕GCG	261	2.3723
GCC∕GGC	256	2.32685
CTC∕GAG	136	1.23614
GGA∕TCC	121	1.0998
GCA∕TGC	116	1.05435
CAG∕CTG	111	1.00891
AGG∕CCT	103	0.936193
AGC∕GCT	97	0.881658
CGA∕TCG	74	0.672605
CCGGCG∕CGCCGG	63	0.572623
CAC∕GTG	62	0.563534
ACC∕GGT	61	0.554445
CCA∕TGG	60	0.545355
TCA∕TGA	58	0.527177
CGGCGA∕TCGCCG	57	0.518088
GAC∕GTC	56	0.508998
GAA∕TTC	55	0.499909
CGGCGC∕GCGCCG	53	0.481731
AAG∕CTT	51	0.463552
AGA∕TCT	48	0.436284
ATC∕GAT	38	0.345392
AG∕CT	36	0.327213
CCTCCG∕CGGAGG	36	0.327213
GCCTCC∕GGAGGC	35	0.318124
CTCCGC∕GCGGAG	32	0.290856
GGCGGA∕TCCGCC	32	0.290856
ATG∕CAT	31	0.281767
CCAGCA∕TGCTGG	30	0.272678
CGCGGC∕GCCGCG	30	0.272678
ACG∕CGT	29	0.263588
GA∕TC	29	0.263588
ACGCCG∕CGGCGT	27	0.24541
CCTCCA∕TGGAGG	27	0.24541
CGAGGA∕TCCTCG	27	0.24541
GCCGAC∕GTCGGC	27	0.24541
GCGGCC∕GGCCGC	27	0.24541
AGGCGG∕CCGCCT	26	0.236321
CCGTCG∕CGACGG	26	0.236321
GAGGAA∕TTCCTC	26	0.236321
GCCGGC∕GCCGGC	26	0.236321
CCGCCA∕TGGCGG	25	0.227231
CGCCGA∕TCGGCG	25	0.227231
CGCTGC∕GCAGCG	25	0.227231
GCCACC∕GGTGGC	25	0.227231
ACGGCG∕CGCCGT	24	0.218142
GAGGGA∕TCCCTC	24	0.218142
CTTCTC∕GAGAAG	23	0.209053
CTTGGC∕GCCAAG	23	0.209053
GCTGCA∕TGCAGC	23	0.209053
AC∕GT	22	0.199964
CA∕TG	22	0.199964
CGGC∕GCCG	22	0.199964
CAA∕TTG	21	0.190874
CTCTTC∕GAAGAG	21	0.190874
GCACCA∕TGGTGC	21	0.190874
GGCGCC∕GGCGCC	21	0.190874
AAGGAG∕CTCCTT	20	0.181785
AGCTGC∕GCAGCT	20	0.181785
ATGG∕CCAT	20	0.181785
CCGC∕GCGG	20	0.181785
CCGCGC∕GCGCGG	20	0.181785
CTCGGC∕GCCGAG	20	0.181785
CTCGTC∕GACGAG	20	0.181785
GCTGCC∕GGCAGC	20	0.181785
GGAAGA∕TCTTCC	20	0.181785
TCGCCA∕TGGCGA	20	0.181785
AGAGGA∕TCCTCT	19	0.172696
AGGTGG∕CCACCT	19	0.172696
CAAGAA∕TTCTTG	19	0.172696
CCGACG∕CGTCGG	19	0.172696
CCTC∕GAGG	19	0.172696
CGCCTC∕GAGGCG	19	0.172696
CGTCGC∕GCGACG	19	0.172696
CTCGCC∕GGCGAG	19	0.172696
GGAGAA∕TTCTCC	19	0.172696
GGCGAC∕GTCGCC	19	0.172696
ACCGCC∕GGCGGT	18	0.163607
ACCTCC∕GGAGGT	18	0.163607
CAGCAA∕TTGCTG	18	0.163607
CGCCAC∕GTGGCG	18	0.163607
CTCC∕GGAG	18	0.163607
GATGAA∕TTCATC	18	0.163607
GCGGCA∕TGCCGC	18	0.163607
CACCGC∕GCGGTG	17	0.154517
CATGGC∕GCCATG	17	0.154517
CCTCCC∕GGGAGG	17	0.154517
CGCAGC∕GCTGCG	17	0.154517
CGTCGA∕TCGACG	17	0.154517
GACGGC∕GCCGTC	17	0.154517
GCCGCA∕TGCGGC	17	0.154517
TCCA∕TGGA	17	0.154517
A∕T	16	0.145428
AAAGAA∕TTCTTT	16	0.145428
AAGAAA∕TTTCTT	16	0.145428
AGGAGA∕TCTCCT	16	0.145428
AGGAGC∕GCTCCT	16	0.145428
CACGGC∕GCCGTG	16	0.145428
CGCGCC∕GGCGCG	16	0.145428
CTAG∕CTAG	16	0.145428
CTCCCC∕GGGGAG	16	0.145428
CTTC∕GAAG	16	0.145428
AAGATG∕CATCTT	15	0.136339
ACAGCA∕TGCTGT	15	0.136339
AGAA∕TTCT	15	0.136339
AGAGAA∕TTCTCT	15	0.136339
AGCAGG∕CCTGCT	15	0.136339
AGGAAG∕CTTCCT	15	0.136339
ATGGCG∕CGCCAT	15	0.136339
CAGCAC∕GTGCTG	15	0.136339
CCGGAG∕CTCCGG	15	0.136339
CGAGGC∕GCCTCG	15	0.136339
CGCC∕GGCG	15	0.136339
CGTGGC∕GCCACG	15	0.136339
CTCATC∕GATGAG	15	0.136339
CTGCTC∕GAGCAG	15	0.136339
GGATGA∕TCATCC	15	0.136339
TCTTCA∕TGAAGA	15	0.136339
AAGAGC∕GCTCTT	14	0.12725
AAGAGG∕CCTCTT	14	0.12725
AGAAGC∕GCTTCT	14	0.12725
AGATGA∕TCATCT	14	0.12725
AGCG∕CGCT	14	0.12725
AGCGGC∕GCCGCT	14	0.12725
CACCAG∕CTGGTG	14	0.12725
CAGCTC∕GAGCTG	14	0.12725
CCCTCC∕GGAGGG	14	0.12725
CCGGCA∕TGCCGG	14	0.12725
CGGCAG∕CTGCCG	14	0.12725
GAAGGA∕TCCTTC	14	0.12725
GCCGGA∕TCCGGC	14	0.12725
GCTGGA∕TCCAGC	14	0.12725
GGACGA∕TCGTCC	14	0.12725
GGGA∕TCCC	14	0.12725
GTA∕TAC	14	0.12725
TCAGCA∕TGCTGA	14	0.12725
AAGCAG∕CTGCTT	13	0.11816
AGGACG∕CGTCCT	13	0.11816
AGGCGA∕TCGCCT	13	0.11816
AGGG∕CCCT	13	0.11816
AGGGAG∕CTCCCT	13	0.11816
ATGAAG∕CTTCAT	13	0.11816
CAAAAG∕CTTTTG	13	0.11816
CACCAA∕TTGGTG	13	0.11816
CCACCG∕CGGTGG	13	0.11816
CCTCGC∕GCGAGG	13	0.11816
CCTCTC∕GAGAGG	13	0.11816
CGACGC∕GCGTCG	13	0.11816
CGGAGC∕GCTCCG	13	0.11816
CTCCAC∕GTGGAG	13	0.11816
CTCCAG∕CTGGAG	13	0.11816
GAGGAC∕GTCCTC	13	0.11816
GCAA∕TTGC	13	0.11816
GCAGCC∕GGCTGC	13	0.11816
GCAGGA∕TCCTGC	13	0.11816
GCTGAA∕TTCAGC	13	0.11816
GCTTCA∕TGAAGC	13	0.11816
GGTGGA∕TCCACC	13	0.11816
AAAG∕CTTT	12	0.109071
AGAAGG∕CCTTCT	12	0.109071
AGGCCG∕CGGCCT	12	0.109071
CATC∕GATG	12	0.109071
CATCGC∕GCGATG	12	0.109071
CCAAGG∕CCTTGG	12	0.109071
CCACCC∕GGGTGG	12	0.109071
CCCCGC∕GCGGGG	12	0.109071
CCCCTC∕GAGGGG	12	0.109071
CCCG∕CGGG	12	0.109071
CCGCAG∕CTGCGG	12	0.109071
CCTGAA∕TTCAGG	12	0.109071
GACGCC∕GGCGTC	12	0.109071
GAGC∕GCTC	12	0.109071
GATGGC∕GCCATC	12	0.109071
GCAAGA∕TCTTGC	12	0.109071
GCGA∕TCGC	12	0.109071
GCTA∕TAGC	12	0.109071
GCTCAA∕TTGAGC	12	0.109071
GCTCCA∕TGGAGC	12	0.109071
GGAGCA∕TGCTCC	12	0.109071
GGCCGA∕TCGGCC	12	0.109071
AAGGTG∕CACCTT	11	0.0999818
AGCGCC∕GGCGCT	11	0.0999818
AGCT∕AGCT	11	0.0999818
AGCTCC∕GGAGCT	11	0.0999818
ATGGTG∕CACCAT	11	0.0999818
CAAGGA∕TCCTTG	11	0.0999818
CCAACA∕TGTTGG	11	0.0999818
CCATCG∕CGATGG	11	0.0999818
CCCGCC∕GGCGGG	11	0.0999818
CCCGGC∕GCCGGG	11	0.0999818
CGGCCA∕TGGCCG	11	0.0999818
GCGAGC∕GCTCGC	11	0.0999818
GCTTCC∕GGAAGC	11	0.0999818
GGAAAA∕TTTTCC	11	0.0999818
GGCGAA∕TTCGCC	11	0.0999818
GGCGCA∕TGCGCC	11	0.0999818
GGGGGA∕TCCCCC	11	0.0999818
TCAACA∕TGTTGA	11	0.0999818
TCAGAA∕TTCTGA	11	0.0999818
AAGCTC∕GAGCTT	10	0.0908926
AAGGCC∕GGCCTT	10	0.0908926
ACCAAG∕CTTGGT	10	0.0908926
ACCAGC∕GCTGGT	10	0.0908926
ACCTCG∕CGAGGT	10	0.0908926
ACGAGG∕CCTCGT	10	0.0908926
AGAAAA∕TTTTCT	10	0.0908926
AGAGGG∕CCCTCT	10	0.0908926
AGCACC∕GGTGCT	10	0.0908926
AGGTCG∕CGACCT	10	0.0908926
ATATTG∕CAATAT	10	0.0908926
ATCC∕GGAT	10	0.0908926
ATCTTC∕GAAGAT	10	0.0908926
CAAGGC∕GCCTTG	10	0.0908926
CACG∕CGTG	10	0.0908926
CATACA∕TGTATG	10	0.0908926
CCACAG∕CTGTGG	10	0.0908926
CCATCA∕TGATGG	10	0.0908926
CCATCC∕GGATGG	10	0.0908926
CCGCCC∕GGGCGG	10	0.0908926
CCGCTC∕GAGCGG	10	0.0908926
CGAAGA∕TCTTCG	10	0.0908926
CTA∕TAG	10	0.0908926
CTCGAC∕GTCGAG	10	0.0908926
GAAA∕TTTC	10	0.0908926
GAGGGC∕GCCCTC	10	0.0908926
GCAC∕GTGC	10	0.0908926
GTACAA∕TTGTAC	10	0.0908926
TGCA∕TGCA	10	0.0908926
AAACTG∕CAGTTT	9	0.0818033
AAC∕GTT	9	0.0818033
AACCCT∕AGGGTT	9	0.0818033
AAGAAC∕GTTCTT	9	0.0818033
AAGAGA∕TCTCTT	9	0.0818033
AAGCTG∕CAGCTT	9	0.0818033
AATCCA∕TGGATT	9	0.0818033
AATG∕CATT	9	0.0818033
ACCAGA∕TCTGGT	9	0.0818033
ACT∕AGT	9	0.0818033
AGACGA∕TCGTCT	9	0.0818033
AGCA∕TGCT	9	0.0818033
AGCC∕GGCT	9	0.0818033
AGCTGG∕CCAGCT	9	0.0818033
AGGA∕TCCT	9	0.0818033
AGGATG∕CATCCT	9	0.0818033
ATCCTC∕GAGGAT	9	0.0818033
ATCGCC∕GGCGAT	9	0.0818033
CACAAG∕CTTGTG	9	0.0818033
CAGGAG∕CTCCTG	9	0.0818033
CCAA∕TTGG	9	0.0818033
CCAGCC∕GGCTGG	9	0.0818033
CCCAAG∕CTTGGG	9	0.0818033
CCCTGC∕GCAGGG	9	0.0818033
CCGGCC∕GGCCGG	9	0.0818033
CGAGCA∕TGCTCG	9	0.0818033
CGATGA∕TCATCG	9	0.0818033
CGCCCG∕CGGGCG	9	0.0818033
CGCGGA∕TCCGCG	9	0.0818033
CGGAGA∕TCTCCG	9	0.0818033
CGGCAA∕TTGCCG	9	0.0818033
CGGCCG∕CGGCCG	9	0.0818033
CTCAAG∕CTTGAG	9	0.0818033
CTGCCC∕GGGCAG	9	0.0818033
CTGGCA∕TGCCAG	9	0.0818033
GGCACC∕GGTGCC	9	0.0818033
GTTCCA∕TGGAAC	9	0.0818033
TCAAGA∕TCTTGA	9	0.0818033
AAAAAT∕ATTTTT	8	0.0727141
AAATGA∕TCATTT	8	0.0727141
AAGATC∕GATCTT	8	0.0727141
AAGC∕GCTT	8	0.0727141
AAGG∕CCTT	8	0.0727141
AAGGAA∕TTCCTT	8	0.0727141
AAGGGA∕TCCCTT	8	0.0727141
AATC∕GATT	8	0.0727141
AATGGA∕TCCATT	8	0.0727141
ACAA∕TTGT	8	0.0727141
ACAAGA∕TCTTGT	8	0.0727141
ACAGAA∕TTCTGT	8	0.0727141
ACGCGC∕GCGCGT	8	0.0727141
ACTGCT∕AGCAGT	8	0.0727141
AGCAGA∕TCTGCT	8	0.0727141
AGCTTC∕GAAGCT	8	0.0727141
AGGCTG∕CAGCCT	8	0.0727141
AT∕AT	8	0.0727141
ATAA∕TTAT	8	0.0727141
ATCCAC∕GTGGAT	8	0.0727141
ATGC∕GCAT	8	0.0727141
ATGGCC∕GGCCAT	8	0.0727141
CAACGG∕CCGTTG	8	0.0727141
CAGATA∕TATCTG	8	0.0727141
CAGATG∕CATCTG	8	0.0727141
CAGC∕GCTG	8	0.0727141
CATCAG∕CTGATG	8	0.0727141
CATCCA∕TGGATG	8	0.0727141
CATCTC∕GAGATG	8	0.0727141
CATGAA∕TTCATG	8	0.0727141
CATGTC∕GACATG	8	0.0727141
CCAAGA∕TCTTGG	8	0.0727141
CCACGG∕CCGTGG	8	0.0727141
CCGAGC∕GCTCGG	8	0.0727141
CCGCGG∕CCGCGG	8	0.0727141
CCGTCC∕GGACGG	8	0.0727141
CCTCGG∕CCGAGG	8	0.0727141
CCTTGA∕TCAAGG	8	0.0727141
CGCCAA∕TTGGCG	8	0.0727141
CGCCCC∕GGGGCG	8	0.0727141
CGGCCC∕GGGCCG	8	0.0727141
CGGGAG∕CTCCCG	8	0.0727141
CGGGGA∕TCCCCG	8	0.0727141
CTCCCA∕TGGGAG	8	0.0727141
CTTGTC∕GACAAG	8	0.0727141
GAAGAC∕GTCTTC	8	0.0727141
GAGCAA∕TTGCTC	8	0.0727141
GAGCCC∕GGGCTC	8	0.0727141
GAGCTC∕GAGCTC	8	0.0727141
GATC∕GATC	8	0.0727141
GATGAC∕GTCATC	8	0.0727141
GCATGA∕TCATGC	8	0.0727141
GCCA∕TGGC	8	0.0727141
GCCCAC∕GTGGGC	8	0.0727141
GCGCCA∕TGGCGC	8	0.0727141
GCTCCC∕GGGAGC	8	0.0727141
GGAA∕TTCC	8	0.0727141
GGCA∕TGCC	8	0.0727141
GGCCAC∕GTGGCC	8	0.0727141
GGGAAA∕TTTCCC	8	0.0727141
GTTGGA∕TCCAAC	8	0.0727141
TA∕TA	8	0.0727141
TATCAA∕TTGATA	8	0.0727141
TCTCCA∕TGGAGA	8	0.0727141
TGGCAA∕TTGCCA	8	0.0727141
AACAAG∕CTTGTT	7	0.0636248
AACGGC∕GCCGTT	7	0.0636248
AAGCCA∕TGGCTT	7	0.0636248
AAGGGC∕GCCCTT	7	0.0636248
AAGTTG∕CAACTT	7	0.0636248
AATCAA∕TTGATT	7	0.0636248
ACA∕TGT	7	0.0636248
ACATCA∕TGATGT	7	0.0636248
ACATGG∕CCATGT	7	0.0636248
ACCATG∕CATGGT	7	0.0636248
ACGGCA∕TGCCGT	7	0.0636248
ACGTCG∕CGACGT	7	0.0636248
ACGTGG∕CCACGT	7	0.0636248
ACTTCC∕GGAAGT	7	0.0636248
AGAGCA∕TGCTCT	7	0.0636248
AGAGGC∕GCCTCT	7	0.0636248
AGAT∕ATCT	7	0.0636248
AGCAAA∕TTTGCT	7	0.0636248
AGCAAC∕GTTGCT	7	0.0636248
AGCCGG∕CCGGCT	7	0.0636248
AGGGCG∕CGCCCT	7	0.0636248
ATCG∕CGAT	7	0.0636248
ATCTGA∕TCAGAT	7	0.0636248
ATCTTG∕CAAGAT	7	0.0636248
ATGGAA∕TTCCAT	7	0.0636248
ATGGAG∕CTCCAT	7	0.0636248
ATGTCC∕GGACAT	7	0.0636248
ATGTCG∕CGACAT	7	0.0636248
CAAACA∕TGTTTG	7	0.0636248
CACCTC∕GAGGTG	7	0.0636248
CACCTG∕CAGGTG	7	0.0636248
CAGCCG∕CGGCTG	7	0.0636248
CAGCGG∕CCGCTG	7	0.0636248
CAGG∕CCTG	7	0.0636248
CATCAA∕TTGATG	7	0.0636248
CATCAC∕GTGATG	7	0.0636248
CATCCC∕GGGATG	7	0.0636248
CATCGG∕CCGATG	7	0.0636248
CCAGCG∕CGCTGG	7	0.0636248
CCCACC∕GGTGGG	7	0.0636248
CCCCCA∕TGGGGG	7	0.0636248
CCCGCG∕CGCGGG	7	0.0636248
CCCTTC∕GAAGGG	7	0.0636248
CCGCGA∕TCGCGG	7	0.0636248
CCGG∕CCGG	7	0.0636248
CCTTCA∕TGAAGG	7	0.0636248
CCTTGC∕GCAAGG	7	0.0636248
CGCA∕TGCG	7	0.0636248
CGCCAG∕CTGGCG	7	0.0636248
CGCGAG∕CTCGCG	7	0.0636248
CGCTCC∕GGAGCG	7	0.0636248
CGGA∕TCCG	7	0.0636248
CTCTCC∕GGAGAG	7	0.0636248
CTCTGC∕GCAGAG	7	0.0636248
CTGAAG∕CTTCAG	7	0.0636248
CTGTCC∕GGACAG	7	0.0636248
CTTCAA∕TTGAAG	7	0.0636248
CTTCGC∕GCGAAG	7	0.0636248
CTTGCC∕GGCAAG	7	0.0636248
CTTTCA∕TGAAAG	7	0.0636248
GAAAAA∕TTTTTC	7	0.0636248
GAAAGA∕TCTTTC	7	0.0636248
GAGATC∕GATCTC	7	0.0636248
GAGCGC∕GCGCTC	7	0.0636248
GAGGCC∕GGCCTC	7	0.0636248
GATCAA∕TTGATC	7	0.0636248
GCCACA∕TGTGGC	7	0.0636248
GCCAGA∕TCTGGC	7	0.0636248
GCCC∕GGGC	7	0.0636248
GCGAGA∕TCTCGC	7	0.0636248
GGAACC∕GGTTCC	7	0.0636248
GGTGCA∕TGCACC	7	0.0636248
TCACCA∕TGGTGA	7	0.0636248
TCCTCA∕TGAGGA	7	0.0636248
TCGTCA∕TGACGA	7	0.0636248
TTCAAA∕TTTGAA	7	0.0636248
AAAAGA∕TCTTTT	6	0.0545355
AAAGAC∕GTCTTT	6	0.0545355
AAAGAG∕CTCTTT	6	0.0545355
AAAGGA∕TCCTTT	6	0.0545355
AAAT∕ATTT	6	0.0545355
AAATCA∕TGATTT	6	0.0545355
AACA∕TGTT	6	0.0545355
AACC∕GGTT	6	0.0545355
AACTGC∕GCAGTT	6	0.0545355
AAGA∕TCTT	6	0.0545355
AAGGAC∕GTCCTT	6	0.0545355
ACCACT∕AGTGGT	6	0.0545355
ACCTCA∕TGAGGT	6	0.0545355
ACGCGG∕CCGCGT	6	0.0545355
ACGGCC∕GGCCGT	6	0.0545355
AGAAAG∕CTTTCT	6	0.0545355
AGACCA∕TGGTCT	6	0.0545355
AGCAAG∕CTTGCT	6	0.0545355
AGCCGC∕GCGGCT	6	0.0545355
AGCCTG∕CAGGCT	6	0.0545355
AGCGCG∕CGCGCT	6	0.0545355
AGCGGG∕CCCGCT	6	0.0545355
AGGGGA∕TCCCCT	6	0.0545355
AGTGCA∕TGCACT	6	0.0545355
ATAC∕GTAT	6	0.0545355
ATCA∕TGAT	6	0.0545355
ATCACC∕GGTGAT	6	0.0545355
ATCAGC∕GCTGAT	6	0.0545355
ATCTCC∕GGAGAT	6	0.0545355
ATGA∕TCAT	6	0.0545355
ATGCGG∕CCGCAT	6	0.0545355
ATTTGG∕CCAAAT	6	0.0545355
ATTTTC∕GAAAAT	6	0.0545355
CAAC∕GTTG	6	0.0545355
CAACAG∕CTGTTG	6	0.0545355
CAAG∕CTTG	6	0.0545355
CAAGAG∕CTCTTG	6	0.0545355
CAAGTC∕GACTTG	6	0.0545355
CACC∕GGTG	6	0.0545355
CACCGG∕CCGGTG	6	0.0545355
CACGCC∕GGCGTG	6	0.0545355
CAGAAG∕CTTCTG	6	0.0545355
CAGCGA∕TCGCTG	6	0.0545355
CAGCGC∕GCGCTG	6	0.0545355
CAGGGC∕GCCCTG	6	0.0545355
CATGGA∕TCCATG	6	0.0545355
CATTGA∕TCAATG	6	0.0545355
CCACGA∕TCGTGG	6	0.0545355
CCACGC∕GCGTGG	6	0.0545355
CCAG∕CTGG	6	0.0545355
CCAGAA∕TTCTGG	6	0.0545355
CCAGAG∕CTCTGG	6	0.0545355
CCAGGA∕TCCTGG	6	0.0545355
CCATGC∕GCATGG	6	0.0545355
CCCCAG∕CTGGGG	6	0.0545355
CCGAAG∕CTTCGG	6	0.0545355
CCGAGA∕TCTCGG	6	0.0545355
CCGTCA∕TGACGG	6	0.0545355
CCGTGA∕TCACGG	6	0.0545355
CCTGCC∕GGCAGG	6	0.0545355
CCTTCC∕GGAAGG	6	0.0545355
CG∕CG	6	0.0545355
CGAG∕CTCG	6	0.0545355
CGCACC∕GGTGCG	6	0.0545355
CGGCTC∕GAGCCG	6	0.0545355
CGTC∕GACG	6	0.0545355
CTGCAC∕GTGCAG	6	0.0545355
CTGCAG∕CTGCAG	6	0.0545355
CTGCGA∕TCGCAG	6	0.0545355
CTGCGC∕GCGCAG	6	0.0545355
CTGCTA∕TAGCAG	6	0.0545355
CTGGGA∕TCCCAG	6	0.0545355
CTGGGC∕GCCCAG	6	0.0545355
CTGGTA∕TACCAG	6	0.0545355
CTGTTA∕TAACAG	6	0.0545355
CTTCCC∕GGGAAG	6	0.0545355
CTTGAA∕TTCAAG	6	0.0545355
CTTTTC∕GAAAAG	6	0.0545355
GAACAA∕TTGTTC	6	0.0545355
GACGGA∕TCCGTC	6	0.0545355
GAGCGA∕TCGCTC	6	0.0545355
GATGGA∕TCCATC	6	0.0545355
GC∕GC	6	0.0545355
GCAAAA∕TTTTGC	6	0.0545355
GCAAGC∕GCTTGC	6	0.0545355
GCAGAA∕TTCTGC	6	0.0545355
GCCAGC∕GCTGGC	6	0.0545355
GCCCCC∕GGGGGC	6	0.0545355
GCCCGA∕TCGGGC	6	0.0545355
GCCCGC∕GCGGGC	6	0.0545355
GCGACA∕TGTCGC	6	0.0545355
GCGCCC∕GGGCGC	6	0.0545355
GCGCGA∕TCGCGC	6	0.0545355
GCTCAC∕GTGAGC	6	0.0545355
GGACAA∕TTGTCC	6	0.0545355
GGAGAC∕GTCTCC	6	0.0545355
GGAGCC∕GGCTCC	6	0.0545355
GGCAGA∕TCTGCC	6	0.0545355
GGCCCC∕GGGGCC	6	0.0545355
GGGCAC∕GTGCCC	6	0.0545355
GGTGAC∕GTCACC	6	0.0545355
GGTTCA∕TGAACC	6	0.0545355
GTAGAA∕TTCTAC	6	0.0545355
GTAGGA∕TCCTAC	6	0.0545355
TACA∕TGTA	6	0.0545355
TACATA∕TATGTA	6	0.0545355
TAGCCA∕TGGCTA	6	0.0545355
TCCAAA∕TTTGGA	6	0.0545355
TCCACA∕TGTGGA	6	0.0545355
TTCCAC∕GTGGAA	6	0.0545355
AAAACA∕TGTTTT	5	0.0454463
AAAACC∕GGTTTT	5	0.0454463
AAACAG∕CTGTTT	5	0.0454463
AAACCC∕GGGTTT	5	0.0454463
AAAGCA∕TGCTTT	5	0.0454463
AACACA∕TGTGTT	5	0.0454463
AACAGC∕GCTGTT	5	0.0454463
AACCCC∕GGGGTT	5	0.0454463
AACCTT∕AAGGTT	5	0.0454463
AACGCC∕GGCGTT	5	0.0454463
AACTAC∕GTAGTT	5	0.0454463
AAGACA∕TGTCTT	5	0.0454463
AAGGCG∕CGCCTT	5	0.0454463
AAGTGG∕CCACTT	5	0.0454463
AAT∕ATT	5	0.0454463
AATA∕TATT	5	0.0454463
ACAAAA∕TTTTGT	5	0.0454463
ACAAAT∕ATTTGT	5	0.0454463
ACAAGG∕CCTTGT	5	0.0454463
ACAATG∕CATTGT	5	0.0454463
ACACAA∕TTGTGT	5	0.0454463
ACACCA∕TGGTGT	5	0.0454463
ACAGAG∕CTCTGT	5	0.0454463
ACAGGA∕TCCTGT	5	0.0454463
ACATAC∕GTATGT	5	0.0454463
ACCAAC∕GTTGGT	5	0.0454463
ACCATC∕GATGGT	5	0.0454463
ACCGGC∕GCCGGT	5	0.0454463
ACCTGA∕TCAGGT	5	0.0454463
ACGAGC∕GCTCGT	5	0.0454463
ACGATG∕CATCGT	5	0.0454463
ACGC∕GCGT	5	0.0454463
ACGG∕CCGT	5	0.0454463
ACGGAG∕CTCCGT	5	0.0454463
ACTCCA∕TGGAGT	5	0.0454463
ACTG∕CAGT	5	0.0454463
ACTGGC∕GCCAGT	5	0.0454463
AGAATC∕GATTCT	5	0.0454463
AGAC∕GTCT	5	0.0454463
AGCACA∕TGTGCT	5	0.0454463
AGCACG∕CGTGCT	5	0.0454463
AGCATC∕GATGCT	5	0.0454463
AGCATG∕CATGCT	5	0.0454463
AGCCAA∕TTGGCT	5	0.0454463
AGCTCA∕TGAGCT	5	0.0454463
AGCTGA∕TCAGCT	5	0.0454463
AGGACA∕TGTCCT	5	0.0454463
AGGC∕GCCT	5	0.0454463
AGGCAG∕CTGCCT	5	0.0454463
AGGCCA∕TGGCCT	5	0.0454463
AGGTCA∕TGACCT	5	0.0454463
AGGTTG∕CAACCT	5	0.0454463
AGTGAC∕GTCACT	5	0.0454463
AGTTCA∕TGAACT	5	0.0454463
ATCAAA∕TTTGAT	5	0.0454463
ATCAGA∕TCTGAT	5	0.0454463
ATGCAC∕GTGCAT	5	0.0454463
ATGCAG∕CTGCAT	5	0.0454463
ATGCTC∕GAGCAT	5	0.0454463
ATGTAC∕GTACAT	5	0.0454463
ATGTCA∕TGACAT	5	0.0454463
CAAAAC∕GTTTTG	5	0.0454463
CAAACC∕GGTTTG	5	0.0454463
CAAATG∕CATTTG	5	0.0454463
CAAGAC∕GTCTTG	5	0.0454463
CAAGCC∕GGCTTG	5	0.0454463
CAATGG∕CCATTG	5	0.0454463
CACAAA∕TTTGTG	5	0.0454463
CACAAC∕GTTGTG	5	0.0454463
CACGAC∕GTCGTG	5	0.0454463
CACGGG∕CCCGTG	5	0.0454463
CACTTC∕GAAGTG	5	0.0454463
CAGAAA∕TTTCTG	5	0.0454463
CAGATC∕GATCTG	5	0.0454463
CAGCCA∕TGGCTG	5	0.0454463
CAGCTG∕CAGCTG	5	0.0454463
CAGGCA∕TGCCTG	5	0.0454463
CATA∕TATG	5	0.0454463
CATATT∕AATATG	5	0.0454463
CATGCC∕GGCATG	5	0.0454463
CCAGTC∕GACTGG	5	0.0454463
CCATGA∕TCATGG	5	0.0454463
CCCACG∕CGTGGG	5	0.0454463
CCCATC∕GATGGG	5	0.0454463
CCCCAA∕TTGGGG	5	0.0454463
CCCGAC∕GTCGGG	5	0.0454463
CCCTCA∕TGAGGG	5	0.0454463
CCGGAA∕TTCCGG	5	0.0454463
CCGTGC∕GCACGG	5	0.0454463
CCTCAC∕GTGAGG	5	0.0454463
CCTCGA∕TCGAGG	5	0.0454463
CCTGCG∕CGCAGG	5	0.0454463
CGAACA∕TGTTCG	5	0.0454463
CGAC∕GTCG	5	0.0454463
CGACAA∕TTGTCG	5	0.0454463
CGCTTC∕GAAGCG	5	0.0454463
CGGATC∕GATCCG	5	0.0454463
CGGCAC∕GTGCCG	5	0.0454463
CGGGGC∕GCCCCG	5	0.0454463
CGGTGA∕TCACCG	5	0.0454463
CGTA∕TACG	5	0.0454463
CGTCCA∕TGGACG	5	0.0454463
CGTCCC∕GGGACG	5	0.0454463
CGTGAA∕TTCACG	5	0.0454463
CGTTGC∕GCAACG	5	0.0454463
CTAAAA∕TTTTAG	5	0.0454463
CTAGCA∕TGCTAG	5	0.0454463
CTCCAA∕TTGGAG	5	0.0454463
CTGAAC∕GTTCAG	5	0.0454463
CTGCCA∕TGGCAG	5	0.0454463
CTTATC∕GATAAG	5	0.0454463
CTTCCA∕TGGAAG	5	0.0454463
CTTGAC∕GTCAAG	5	0.0454463
CTTGGA∕TCCAAG	5	0.0454463
GAAGCC∕GGCTTC	5	0.0454463
GAAGTC∕GACTTC	5	0.0454463
GACC∕GGTC	5	0.0454463
GACCAA∕TTGGTC	5	0.0454463
GAGAGC∕GCTCTC	5	0.0454463
GAGCCA∕TGGCTC	5	0.0454463
GAGGC∕GCCTC	5	0.0454463
GAGGCA∕TGCCTC	5	0.0454463
GATCCA∕TGGATC	5	0.0454463
GATGCA∕TGCATC	5	0.0454463
GATGCC∕GGCATC	5	0.0454463
GCACCG∕CGGTGC	5	0.0454463
GCACGA∕TCGTGC	5	0.0454463
GCCCAA∕TTGGGC	5	0.0454463
GCCCCA∕TGGGGC	5	0.0454463
GCGACC∕GGTCGC	5	0.0454463
GCGGGA∕TCCCGC	5	0.0454463
GCGTCA∕TGACGC	5	0.0454463
GCTCGA∕TCGAGC	5	0.0454463
GCTTGA∕TCAAGC	5	0.0454463
GGCC∕GGCC	5	0.0454463
GGCCAA∕TTGGCC	5	0.0454463
GGGAGA∕TCTCCC	5	0.0454463
GGGCGA∕TCGCCC	5	0.0454463
GGGGCA∕TGCCCC	5	0.0454463
GGGT∕ACCC	5	0.0454463
GGTCAA∕TTGACC	5	0.0454463
GGTGAA∕TTCACC	5	0.0454463
GTAC∕GTAC	5	0.0454463
GTCCGA∕TCGGAC	5	0.0454463
GTCGTA∕TACGAC	5	0.0454463
GTTTGA∕TCAAAC	5	0.0454463
TAGGGT∕ACCCTA	5	0.0454463
TATACA∕TGTATA	5	0.0454463
TATGGT∕ACCATA	5	0.0454463
TCAA∕TTGA	5	0.0454463
TCGAGA∕TCTCGA	5	0.0454463
TCGCTT∕AAGCGA	5	0.0454463
TCTGCA∕TGCAGA	5	0.0454463
TGAACA∕TGTTCA	5	0.0454463
TGACAA∕TTGTCA	5	0.0454463
TGCCAA∕TTGGCA	5	0.0454463
TGCTCA∕TGAGCA	5	0.0454463
TGGACA∕TGTCCA	5	0.0454463
TGTCAA∕TTGACA	5	0.0454463
TGTCCG∕CGGACA	5	0.0454463
TTCCAA∕TTGGAA	5	0.0454463
TTTCAG∕CTGAAA	5	0.0454463
AAAAAG∕CTTTTT	4	0.036357
AAAATA∕TATTTT	4	0.036357
AAAATC∕GATTTT	4	0.036357
AAAGAT∕ATCTTT	4	0.036357
AAAGCG∕CGCTTT	4	0.036357
AAATCC∕GGATTT	4	0.036357
AAATCT∕AGATTT	4	0.036357
AACATC∕GATGTT	4	0.036357
AACCAA∕TTGGTT	4	0.036357
AACCCA∕TGGGTT	4	0.036357
AAGAAT∕ATTCTT	4	0.036357
AAGACG∕CGTCTT	4	0.036357
AAGATA∕TATCTT	4	0.036357
AAGCAT∕ATGCTT	4	0.036357
AAGGCA∕TGCCTT	4	0.036357
AAGTCA∕TGACTT	4	0.036357
AAGTGA∕TCACTT	4	0.036357
AATCAT∕ATGATT	4	0.036357
AATGAT∕ATCATT	4	0.036357
AATGGC∕GCCATT	4	0.036357
AATGGT∕ACCATT	4	0.036357
AATTCA∕TGAATT	4	0.036357
ACAAGC∕GCTTGT	4	0.036357
ACACCC∕GGGTGT	4	0.036357
ACACGT∕ACGTGT	4	0.036357
ACAG∕CTGT	4	0.036357
ACAGCC∕GGCTGT	4	0.036357
ACAT∕ATGT	4	0.036357
ACATGA∕TCATGT	4	0.036357
ACCCCA∕TGGGGT	4	0.036357
ACCCGC∕GCGGGT	4	0.036357
ACCGTG∕CACGGT	4	0.036357
ACCTCT∕AGAGGT	4	0.036357
ACCTTC∕GAAGGT	4	0.036357
ACGGTG∕CACCGT	4	0.036357
ACGT∕ACGT	4	0.036357
ACGTCC∕GGACGT	4	0.036357
ACTAAA∕TTTAGT	4	0.036357
ACTACC∕GGTAGT	4	0.036357
ACTCCG∕CGGAGT	4	0.036357
ACTGAA∕TTCAGT	4	0.036357
ACTTCA∕TGAAGT	4	0.036357
AGAAAT∕ATTTCT	4	0.036357
AGAACA∕TGTTCT	4	0.036357
AGAGAC∕GTCTCT	4	0.036357
AGAGAT∕ATCTCT	4	0.036357
AGAGCG∕CGCTCT	4	0.036357
AGATCA∕TGATCT	4	0.036357
AGATCC∕GGATCT	4	0.036357
AGATCG∕CGATCT	4	0.036357
AGCTAG∕CTAGCT	4	0.036357
AGGAAA∕TTTCCT	4	0.036357
AGGCGC∕GCGCCT	4	0.036357
AGGGCA∕TGCCCT	4	0.036357
AGGGGC∕GCCCCT	4	0.036357
AGGGTG∕CACCCT	4	0.036357
AGGTGC∕GCACCT	4	0.036357
AGTAGC∕GCTACT	4	0.036357
AGTCCA∕TGGACT	4	0.036357
AGTCCC∕GGGACT	4	0.036357
AGTTTG∕CAAACT	4	0.036357
ATA∕TAT	4	0.036357
ATAGAA∕TTCTAT	4	0.036357
ATAGGA∕TCCTAT	4	0.036357
ATATAA∕TTATAT	4	0.036357
ATCAAG∕CTTGAT	4	0.036357
ATCGTC∕GACGAT	4	0.036357
ATCTCG∕CGAGAT	4	0.036357
ATCTGC∕GCAGAT	4	0.036357
ATGAGC∕GCTCAT	4	0.036357
ATGATA∕TATCAT	4	0.036357
ATGCAA∕TTGCAT	4	0.036357
ATGCCA∕TGGCAT	4	0.036357
ATGCTG∕CAGCAT	4	0.036357
ATGGCA∕TGCCAT	4	0.036357
ATGGGG∕CCCCAT	4	0.036357
ATGTGC∕GCACAT	4	0.036357
ATGTTC∕GAACAT	4	0.036357
ATGTTG∕CAACAT	4	0.036357
ATTATG∕CATAAT	4	0.036357
ATTG∕CAAT	4	0.036357
ATTGCC∕GGCAAT	4	0.036357
ATTTCA∕TGAAAT	4	0.036357
CAAA∕TTTG	4	0.036357
CAAAGA∕TCTTTG	4	0.036357
CAAATC∕GATTTG	4	0.036357
CAACAC∕GTGTTG	4	0.036357
CAACCC∕GGGTTG	4	0.036357
CAACTC∕GAGTTG	4	0.036357
CACAGC∕GCTGTG	4	0.036357
CACATC∕GATGTG	4	0.036357
CACCCA∕TGGGTG	4	0.036357
CACGAG∕CTCGTG	4	0.036357
CAGAAC∕GTTCTG	4	0.036357
CAGAG∕CTCTG	4	0.036357
CAGAGA∕TCTCTG	4	0.036357
CAGAGG∕CCTCTG	4	0.036357
CAGGGG∕CCCCTG	4	0.036357
CAGTTC∕GAACTG	4	0.036357
CATTCC∕GGAATG	4	0.036357
CATTGG∕CCAATG	4	0.036357
CATTTC∕GAAATG	4	0.036357
CCAC∕GTGG	4	0.036357
CCACAA∕TTGTGG	4	0.036357
CCAGGC∕GCCTGG	4	0.036357
CCAGGG∕CCCTGG	4	0.036357
CCATAG∕CTATGG	4	0.036357
CCATGG∕CCATGG	4	0.036357
CCCAAA∕TTTGGG	4	0.036357
CCCAGG∕CCTGGG	4	0.036357
CCCGAG∕CTCGGG	4	0.036357
CCCTGA∕TCAGGG	4	0.036357
CCGCAC∕GTGCGG	4	0.036357
CCTA∕TAGG	4	0.036357
CCTCC∕GGAGG	4	0.036357
CCTGGC∕GCCAGG	4	0.036357
CGACCA∕TGGTCG	4	0.036357
CGACTC∕GAGTCG	4	0.036357
CGAGCC∕GGCTCG	4	0.036357
CGATCA∕TGATCG	4	0.036357
CGCAAG∕CTTGCG	4	0.036357
CGCCCA∕TGGGCG	4	0.036357
CGCCG∕CGGCG	4	0.036357
CGCGTC∕GACGCG	4	0.036357
CGTCTC∕GAGACG	4	0.036357
CTCAGG∕CCTGAG	4	0.036357
CTCCGA∕TCGGAG	4	0.036357
CTGCAA∕TTGCAG	4	0.036357
CTGGAA∕TTCCAG	4	0.036357
CTGGAC∕GTCCAG	4	0.036357
CTGTTC∕GAACAG	4	0.036357
CTTGCA∕TGCAAG	4	0.036357
CTTTCC∕GGAAAG	4	0.036357
GAAGA∕TCTTC	4	0.036357
GAAGCA∕TGCTTC	4	0.036357
GACA∕TGTC	4	0.036357
GACAAA∕TTTGTC	4	0.036357
GACAAC∕GTTGTC	4	0.036357
GACACA∕TGTGTC	4	0.036357
GACACC∕GGTGTC	4	0.036357
GACCTC∕GAGGTC	4	0.036357
GAGAAA∕TTTCTC	4	0.036357
GAGGA∕TCCTC	4	0.036357
GATA∕TATC	4	0.036357
GCAACA∕TGTTGC	4	0.036357
GCACTG∕CAGTGC	4	0.036357
GCACTT∕AAGTGC	4	0.036357
GCATCA∕TGATGC	4	0.036357
GCCAAC∕GTTGGC	4	0.036357
GCCGAA∕TTCGGC	4	0.036357
GCCTCA∕TGAGGC	4	0.036357
GCGGAA∕TTCCGC	4	0.036357
GCGGAC∕GTCCGC	4	0.036357
GCGTCC∕GGACGC	4	0.036357
GCTGAG∕CTCAGC	4	0.036357
GGAACA∕TGTTCC	4	0.036357
GGAC∕GTCC	4	0.036357
GGCGA∕TCGCC	4	0.036357
GGCTGA∕TCAGCC	4	0.036357
GGGCA∕TGCCC	4	0.036357
GGGCCA∕TGGCCC	4	0.036357
GGGGAT∕ATCCCC	4	0.036357
GGGTGA∕TCACCC	4	0.036357
GGTTGG∕CCAACC	4	0.036357
GTACTA∕TAGTAC	4	0.036357
GTCCCA∕TGGGAC	4	0.036357
GTGCTA∕TAGCAC	4	0.036357
GTTGTA∕TACAAC	4	0.036357
TAAAGA∕TCTTTA	4	0.036357
TAACAA∕TTGTTA	4	0.036357
TACAAA∕TTTGTA	4	0.036357
TATCCA∕TGGATA	4	0.036357
TCCAGA∕TCTGGA	4	0.036357
TCCCAA∕TTGGGA	4	0.036357
TCCCTG∕CAGGGA	4	0.036357
TCGACA∕TGTCGA	4	0.036357
TCGACC∕GGTCGA	4	0.036357
TCGGGT∕ACCCGA	4	0.036357
TCTGAA∕TTCAGA	4	0.036357
TGAAAA∕TTTTCA	4	0.036357
TGAGAA∕TTCTCA	4	0.036357
TGCCGA∕TCGGCA	4	0.036357
TGGCCA∕TGGCCA	4	0.036357
TGGGCC∕GGCCCA	4	0.036357
TGTACA∕TGTACA	4	0.036357
TGTGAA∕TTCACA	4	0.036357
TTACAA∕TTGTAA	4	0.036357
TTTGCA∕TGCAAA	4	0.036357
AAAAAC∕GTTTTT	3	0.0272678
AAAATT∕AATTTT	3	0.0272678
AAACTA∕TAGTTT	3	0.0272678
AAAGTC∕GACTTT	3	0.0272678
AAATTG∕CAATTT	3	0.0272678
AACATG∕CATGTT	3	0.0272678
AACATT∕AATGTT	3	0.0272678
AACCTG∕CAGGTT	3	0.0272678
AACG∕CGTT	3	0.0272678
AACTTG∕CAAGTT	3	0.0272678
AAGAA∕TTCTT	3	0.0272678
AAGCAA∕TTGCTT	3	0.0272678
AAGCAC∕GTGCTT	3	0.0272678
AAGCTA∕TAGCTT	3	0.0272678
AAGTAG∕CTACTT	3	0.0272678
AATACA∕TGTATT	3	0.0272678
AATACT∕AGTATT	3	0.0272678
AATAGG∕CCTATT	3	0.0272678
AATCAG∕CTGATT	3	0.0272678
AATGAA∕TTCATT	3	0.0272678
AATGTA∕TACATT	3	0.0272678
ACAAGT∕ACTTGT	3	0.0272678
ACACAG∕CTGTGT	3	0.0272678
ACAGAT∕ATCTGT	3	0.0272678
ACAGTG∕CACTGT	3	0.0272678
ACATGC∕GCATGT	3	0.0272678
ACATGT∕ACATGT	3	0.0272678
ACCA∕TGGT	3	0.0272678
ACCAAT∕ATTGGT	3	0.0272678
ACCACA∕TGTGGT	3	0.0272678
ACCAGT∕ACTGGT	3	0.0272678
ACCCAG∕CTGGGT	3	0.0272678
ACCCC∕GGGGT	3	0.0272678
ACCCCG∕CGGGGT	3	0.0272678
ACCCCT∕AGGGGT	3	0.0272678
ACCG∕CGGT	3	0.0272678
ACCGAA∕TTCGGT	3	0.0272678
ACCTAC∕GTAGGT	3	0.0272678
ACCTGT∕ACAGGT	3	0.0272678
ACCTTG∕CAAGGT	3	0.0272678
ACGACA∕TGTCGT	3	0.0272678
ACGGCT∕AGCCGT	3	0.0272678
ACGGGG∕CCCCGT	3	0.0272678
ACGTGC∕GCACGT	3	0.0272678
ACTTCT∕AGAAGT	3	0.0272678
ACTTGC∕GCAAGT	3	0.0272678
ACTTTG∕CAAAGT	3	0.0272678
AGAAAC∕GTTTCT	3	0.0272678
AGAATG∕CATTCT	3	0.0272678
AGACGC∕GCGTCT	3	0.0272678
AGAGCT∕AGCTCT	3	0.0272678
AGATTC∕GAATCT	3	0.0272678
AGATTG∕CAATCT	3	0.0272678
AGCATA∕TATGCT	3	0.0272678
AGCCAC∕GTGGCT	3	0.0272678
AGCCAT∕ATGGCT	3	0.0272678
AGCGAA∕TTCGCT	3	0.0272678
AGCGAC∕GTCGCT	3	0.0272678
AGCGAG∕CTCGCT	3	0.0272678
AGCGGA∕TCCGCT	3	0.0272678
AGCTAC∕GTAGCT	3	0.0272678
AGCTTG∕CAAGCT	3	0.0272678
AGGACC∕GGTCCT	3	0.0272678
AGGCCC∕GGGCCT	3	0.0272678
AGGGAA∕TTCCCT	3	0.0272678
AGGGG∕CCCCT	3	0.0272678
AGGTGA∕TCACCT	3	0.0272678
AGTA∕TACT	3	0.0272678
AGTATC∕GATACT	3	0.0272678
AGTGAA∕TTCACT	3	0.0272678
AGTGGG∕CCCACT	3	0.0272678
AGTTGA∕TCAACT	3	0.0272678
AGTTGC∕GCAACT	3	0.0272678
AGTTTC∕GAAACT	3	0.0272678
ATACTC∕GAGTAT	3	0.0272678
ATAG∕CTAT	3	0.0272678
ATAGCA∕TGCTAT	3	0.0272678
ATAGCC∕GGCTAT	3	0.0272678
ATATCA∕TGATAT	3	0.0272678
ATATGG∕CCATAT	3	0.0272678
ATCCAA∕TTGGAT	3	0.0272678
ATCCAG∕CTGGAT	3	0.0272678
ATCGGC∕GCCGAT	3	0.0272678
ATCTAA∕TTAGAT	3	0.0272678
ATGAGA∕TCTCAT	3	0.0272678
ATGAGG∕CCTCAT	3	0.0272678
ATGATC∕GATCAT	3	0.0272678
ATGGGA∕TCCCAT	3	0.0272678
ATGTGA∕TCACAT	3	0.0272678
ATTACC∕GGTAAT	3	0.0272678
ATTCTC∕GAGAAT	3	0.0272678
ATTGAA∕TTCAAT	3	0.0272678
ATTGTC∕GACAAT	3	0.0272678
ATTTGA∕TCAAAT	3	0.0272678
ATTTTG∕CAAAAT	3	0.0272678
CAAAGG∕CCTTTG	3	0.0272678
CAACCA∕TGGTTG	3	0.0272678
CAACGC∕GCGTTG	3	0.0272678
CAACTG∕CAGTTG	3	0.0272678
CAAGTA∕TACTTG	3	0.0272678
CAATAA∕TTATTG	3	0.0272678
CAATTC∕GAATTG	3	0.0272678
CACATA∕TATGTG	3	0.0272678
CACATG∕CATGTG	3	0.0272678
CACCCC∕GGGGTG	3	0.0272678
CACCGA∕TCGGTG	3	0.0272678
CACCTA∕TAGGTG	3	0.0272678
CACGCA∕TGCGTG	3	0.0272678
CACGGA∕TCCGTG	3	0.0272678
CACTAC∕GTAGTG	3	0.0272678
CACTGC∕GCAGTG	3	0.0272678
CAGA∕TCTG	3	0.0272678
CAGACC∕GGTCTG	3	0.0272678
CAGGCC∕GGCCTG	3	0.0272678
CAGGCG∕CGCCTG	3	0.0272678
CAGTCA∕TGACTG	3	0.0272678
CATAGC∕GCTATG	3	0.0272678
CATGGG∕CCCATG	3	0.0272678
CCAAAG∕CTTTGG	3	0.0272678
CCAAGC∕GCTTGG	3	0.0272678
CCACAC∕GTGTGG	3	0.0272678
CCACTC∕GAGTGG	3	0.0272678
CCATCT∕AGATGG	3	0.0272678
CCCAGC∕GCTGGG	3	0.0272678
CCCCA∕TGGGG	3	0.0272678
CCCCAC∕GTGGGG	3	0.0272678
CCCGTC∕GACGGG	3	0.0272678
CCCTCG∕CGAGGG	3	0.0272678
CCGACC∕GGTCGG	3	0.0272678
CCGGAC∕GTCCGG	3	0.0272678
CCGGGC∕GCCCGG	3	0.0272678
CCTCAG∕CTGAGG	3	0.0272678
CCTGCA∕TGCAGG	3	0.0272678
CCTGTA∕TACAGG	3	0.0272678
CCTTCG∕CGAAGG	3	0.0272678
CCTTTC∕GAAAGG	3	0.0272678
CCTTTT∕AAAAGG	3	0.0272678
CGACCG∕CGGTCG	3	0.0272678
CGAGAA∕TTCTCG	3	0.0272678
CGAGAC∕GTCTCG	3	0.0272678
CGAGCG∕CGCTCG	3	0.0272678
CGATCC∕GGATCG	3	0.0272678
CGATGT∕ACATCG	3	0.0272678
CGCATC∕GATGCG	3	0.0272678
CGCGCA∕TGCGCG	3	0.0272678
CGCTGA∕TCAGCG	3	0.0272678
CGGAAA∕TTTCCG	3	0.0272678
CGGACC∕GGTCCG	3	0.0272678
CGGCAT∕ATGCCG	3	0.0272678
CGTCAC∕GTGACG	3	0.0272678
CGTCAT∕ATGACG	3	0.0272678
CGTGCC∕GGCACG	3	0.0272678
CGTGTC∕GACACG	3	0.0272678
CTACAA∕TTGTAG	3	0.0272678
CTACCA∕TGGTAG	3	0.0272678
CTACGC∕GCGTAG	3	0.0272678
CTATCA∕TGATAG	3	0.0272678
CTCAAC∕GTTGAG	3	0.0272678
CTCGAG∕CTCGAG	3	0.0272678
CTCGTA∕TACGAG	3	0.0272678
CTCTGA∕TCAGAG	3	0.0272678
CTGA∕TCAG	3	0.0272678
CTGCGT∕ACGCAG	3	0.0272678
CTGTCA∕TGACAG	3	0.0272678
CTTACT∕AGTAAG	3	0.0272678
CTTCGA∕TCGAAG	3	0.0272678
CTTGTA∕TACAAG	3	0.0272678
CTTTTA∕TAAAAG	3	0.0272678
GAACCA∕TGGTTC	3	0.0272678
GAAGGC∕GCCTTC	3	0.0272678
GAATAC∕GTATTC	3	0.0272678
GAATCA∕TGATTC	3	0.0272678
GACATA∕TATGTC	3	0.0272678
GACCAC∕GTGGTC	3	0.0272678
GACCCG∕CGGGTC	3	0.0272678
GACCGC∕GCGGTC	3	0.0272678
GACGA∕TCGTC	3	0.0272678
GACTGC∕GCAGTC	3	0.0272678
GAGACC∕GGTCTC	3	0.0272678
GAGTCA∕TGACTC	3	0.0272678
GAGTTT∕AAACTC	3	0.0272678
GATCAC∕GTGATC	3	0.0272678
GCAGGC∕GCCTGC	3	0.0272678
GCATAC∕GTATGC	3	0.0272678
GCATCC∕GGATGC	3	0.0272678
GCCCAT∕ATGGGC	3	0.0272678
GCCCC∕GGGGC	3	0.0272678
GCCGC∕GCGGC	3	0.0272678
GCGTAC∕GTACGC	3	0.0272678
GCTAGA∕TCTAGC	3	0.0272678
GGAATC∕GATTCC	3	0.0272678
GGAGA∕TCTCC	3	0.0272678
GGAGTA∕TACTCC	3	0.0272678
GGAGTG∕CACTCC	3	0.0272678
GGATAA∕TTATCC	3	0.0272678
GGCGG∕CCGCC	3	0.0272678
GGCTCA∕TGAGCC	3	0.0272678
GGGCG∕CGCCC	3	0.0272678
GGGCTA∕TAGCCC	3	0.0272678
GGGCTT∕AAGCCC	3	0.0272678
GGGGCT∕AGCCCC	3	0.0272678
GTAGTC∕GACTAC	3	0.0272678
GTATGA∕TCATAC	3	0.0272678
GTCAAA∕TTTGAC	3	0.0272678
GTCAGA∕TCTGAC	3	0.0272678
GTCAGC∕GCTGAC	3	0.0272678
GTCCAC∕GTGGAC	3	0.0272678
GTCCAT∕ATGGAC	3	0.0272678
GTCGAC∕GTCGAC	3	0.0272678
GTCGGA∕TCCGAC	3	0.0272678
GTGAAC∕GTTCAC	3	0.0272678
GTGGCA∕TGCCAC	3	0.0272678
GTGGGA∕TCCCAC	3	0.0272678
GTGTTA∕TAACAC	3	0.0272678
GTTGCA∕TGCAAC	3	0.0272678
GTTTCA∕TGAAAC	3	0.0272678
TAA∕TTA	3	0.0272678
TAAGAA∕TTCTTA	3	0.0272678
TAATGA∕TCATTA	3	0.0272678
TACTAG∕CTAGTA	3	0.0272678
TACTTC∕GAAGTA	3	0.0272678
TAGGAA∕TTCCTA	3	0.0272678
TAGTAA∕TTACTA	3	0.0272678
TAGTTG∕CAACTA	3	0.0272678
TATATT∕AATATA	3	0.0272678
TATGGA∕TCCATA	3	0.0272678
TCAACC∕GGTTGA	3	0.0272678
TCAAGT∕ACTTGA	3	0.0272678
TCAGGA∕TCCTGA	3	0.0272678
TCCGCA∕TGCGGA	3	0.0272678
TCGATC∕GATCGA	3	0.0272678
TCTCAA∕TTGAGA	3	0.0272678
TCTCAG∕CTGAGA	3	0.0272678
TGAGA∕TCTCA	3	0.0272678
TGCACA∕TGTGCA	3	0.0272678
TGCCCG∕CGGGCA	3	0.0272678
TGGAAA∕TTTCCA	3	0.0272678
TGGGCT∕AGCCCA	3	0.0272678
TGTAAA∕TTTACA	3	0.0272678
TGTGAC∕GTCACA	3	0.0272678
TTAAAA∕TTTTAA	3	0.0272678
TTATGG∕CCATAA	3	0.0272678
TTCCCA∕TGGGAA	3	0.0272678
TTGCCT∕AGGCAA	3	0.0272678
TTGCTA∕TAGCAA	3	0.0272678
TTGTGC∕GCACAA	3	0.0272678
TTTA∕TAAA	3	0.0272678
TTTAAA∕TTTAAA	3	0.0272678
TTTCAA∕TTGAAA	3	0.0272678
AAAAGC∕GCTTTT	2	0.0181785
AAACTT∕AAGTTT	2	0.0181785
AAAGCC∕GGCTTT	2	0.0181785
AAAGCT∕AGCTTT	2	0.0181785
AAAGGC∕GCCTTT	2	0.0181785
AAAGGG∕CCCTTT	2	0.0181785
AAATAA∕TTATTT	2	0.0181785
AAATAC∕GTATTT	2	0.0181785
AAATGG∕CCATTT	2	0.0181785
AAATTC∕GAATTT	2	0.0181785
AACAAA∕TTTGTT	2	0.0181785
AACACC∕GGTGTT	2	0.0181785
AACGTC∕GACGTT	2	0.0181785
AACTAT∕ATAGTT	2	0.0181785
AAGACC∕GGTCTT	2	0.0181785
AAGAGT∕ACTCTT	2	0.0181785
AAGCGG∕CCGCTT	2	0.0181785
AAGGTC∕GACCTT	2	0.0181785
AATAAG∕CTTATT	2	0.0181785
AATAGA∕TCTATT	2	0.0181785
AATATC∕GATATT	2	0.0181785
AATCCC∕GGGATT	2	0.0181785
AATCCT∕AGGATT	2	0.0181785
AATGAC∕GTCATT	2	0.0181785
AATGCA∕TGCATT	2	0.0181785
AATGTC∕GACATT	2	0.0181785
AATTCG∕CGAATT	2	0.0181785
AATTGC∕GCAATT	2	0.0181785
AATTGT∕ACAATT	2	0.0181785
AATTTC∕GAAATT	2	0.0181785
AATTTG∕CAAATT	2	0.0181785
ACAAAG∕CTTTGT	2	0.0181785
ACAACC∕GGTTGT	2	0.0181785
ACAATC∕GATTGT	2	0.0181785
ACAGTA∕TACTGT	2	0.0181785
ACATTG∕CAATGT	2	0.0181785
ACCAAA∕TTTGGT	2	0.0181785
ACCCAC∕GTGGGT	2	0.0181785
ACCCCC∕GGGGGT	2	0.0181785
ACCGAC∕GTCGGT	2	0.0181785
ACCTAG∕CTAGGT	2	0.0181785
ACGAAG∕CTTCGT	2	0.0181785
ACGATA∕TATCGT	2	0.0181785
ACGCCC∕GGGCGT	2	0.0181785
ACGGGT∕ACCCGT	2	0.0181785
ACGTCA∕TGACGT	2	0.0181785
ACTAGT∕ACTAGT	2	0.0181785
ACTCAA∕TTGAGT	2	0.0181785
ACTCGG∕CCGAGT	2	0.0181785
ACTGAC∕GTCAGT	2	0.0181785
ACTGCC∕GGCAGT	2	0.0181785
ACTGTC∕GACAGT	2	0.0181785
ACTTAC∕GTAAGT	2	0.0181785
ACTTCG∕CGAAGT	2	0.0181785
AGAGTC∕GACTCT	2	0.0181785
AGCAC∕GTGCT	2	0.0181785
AGCCCG∕CGGGCT	2	0.0181785
AGCCGA∕TCGGCT	2	0.0181785
AGCGTA∕TACGCT	2	0.0181785
AGCTA∕TAGCT	2	0.0181785
AGCTCG∕CGAGCT	2	0.0181785
AGGAAC∕GTTCCT	2	0.0181785
AGGAG∕CTCCT	2	0.0181785
AGGCC∕GGCCT	2	0.0181785
AGGCG∕CGCCT	2	0.0181785
AGGCGT∕ACGCCT	2	0.0181785
AGGGC∕GCCCT	2	0.0181785
AGGTAC∕GTACCT	2	0.0181785
AGGTGT∕ACACCT	2	0.0181785
AGGTTA∕TAACCT	2	0.0181785
AGGTTT∕AAACCT	2	0.0181785
AGTATA∕TATACT	2	0.0181785
AGTATG∕CATACT	2	0.0181785
AGTC∕GACT	2	0.0181785
AGTCGA∕TCGACT	2	0.0181785
AGTGAG∕CTCACT	2	0.0181785
AGTGCC∕GGCACT	2	0.0181785
AGTGGC∕GCCACT	2	0.0181785
AGTTCC∕GGAACT	2	0.0181785
ATAAAA∕TTTTAT	2	0.0181785
ATAAAT∕ATTTAT	2	0.0181785
ATAACC∕GGTTAT	2	0.0181785
ATAAGG∕CCTTAT	2	0.0181785
ATAATC∕GATTAT	2	0.0181785
ATAATG∕CATTAT	2	0.0181785
ATACAA∕TTGTAT	2	0.0181785
ATACAT∕ATGTAT	2	0.0181785
ATACTA∕TAGTAT	2	0.0181785
ATACTG∕CAGTAT	2	0.0181785
ATAGTA∕TACTAT	2	0.0181785
ATATAG∕CTATAT	2	0.0181785
ATATTC∕GAATAT	2	0.0181785
ATATTT∕AAATAT	2	0.0181785
ATCACA∕TGTGAT	2	0.0181785
ATCATG∕CATGAT	2	0.0181785
ATCCGC∕GCGGAT	2	0.0181785
ATGAAC∕GTTCAT	2	0.0181785
ATGCAT∕ATGCAT	2	0.0181785
ATGGTA∕TACCAT	2	0.0181785
ATGGTC∕GACCAT	2	0.0181785
ATGTG∕CACAT	2	0.0181785
ATGTGT∕ACACAT	2	0.0181785
ATTACA∕TGTAAT	2	0.0181785
ATTCAA∕TTGAAT	2	0.0181785
ATTCAC∕GTGAAT	2	0.0181785
ATTCAG∕CTGAAT	2	0.0181785
ATTGCA∕TGCAAT	2	0.0181785
ATTGCT∕AGCAAT	2	0.0181785
ATTGGC∕GCCAAT	2	0.0181785
ATTGTA∕TACAAT	2	0.0181785
ATTTGC∕GCAAAT	2	0.0181785
ATTTTA∕TAAAAT	2	0.0181785
C∕G	2	0.0181785
CAAAAA∕TTTTTG	2	0.0181785
CAAAT∕ATTTG	2	0.0181785
CAACGA∕TCGTTG	2	0.0181785
CAAGGG∕CCCTTG	2	0.0181785
CAAGTG∕CACTTG	2	0.0181785
CAATC∕GATTG	2	0.0181785
CAATCC∕GGATTG	2	0.0181785
CAATGC∕GCATTG	2	0.0181785
CACACG∕CGTGTG	2	0.0181785
CACAGT∕ACTGTG	2	0.0181785
CACGCG∕CGCGTG	2	0.0181785
CACGTC∕GACGTG	2	0.0181785
CACTGA∕TCAGTG	2	0.0181785
CACTGG∕CCAGTG	2	0.0181785
CAGAGC∕GCTCTG	2	0.0181785
CAGCTA∕TAGCTG	2	0.0181785
CAGGAA∕TTCCTG	2	0.0181785
CAGTAC∕GTACTG	2	0.0181785
CAGTAG∕CTACTG	2	0.0181785
CATAGG∕CCTATG	2	0.0181785
CATATA∕TATATG	2	0.0181785
CATATC∕GATATG	2	0.0181785
CATG∕CATG	2	0.0181785
CATGAG∕CTCATG	2	0.0181785
CATGTA∕TACATG	2	0.0181785
CATTAC∕GTAATG	2	0.0181785
CCAAA∕TTTGG	2	0.0181785
CCAAAA∕TTTTGG	2	0.0181785
CCAACG∕CGTTGG	2	0.0181785
CCACG∕CGTGG	2	0.0181785
CCATAC∕GTATGG	2	0.0181785
CCCAAC∕GTTGGG	2	0.0181785
CCCAC∕GTGGG	2	0.0181785
CCCCCG∕CGGGGG	2	0.0181785
CCCCGA∕TCGGGG	2	0.0181785
CCCGAA∕TTCGGG	2	0.0181785
CCCGTA∕TACGGG	2	0.0181785
CCCTGT∕ACAGGG	2	0.0181785
CCGA∕TCGG	2	0.0181785
CCGACA∕TGTCGG	2	0.0181785
CCGAT∕ATCGG	2	0.0181785
CCGGTA∕TACCGG	2	0.0181785
CCGGTC∕GACCGG	2	0.0181785
CCGTTC∕GAACGG	2	0.0181785
CCTACT∕AGTAGG	2	0.0181785
CCTATC∕GATAGG	2	0.0181785
CCTCTA∕TAGAGG	2	0.0181785
CCTGAC∕GTCAGG	2	0.0181785
CCTGAT∕ATCAGG	2	0.0181785
CCTGTC∕GACAGG	2	0.0181785
CCTGTG∕CACAGG	2	0.0181785
CCTTAG∕CTAAGG	2	0.0181785
CGAAGC∕GCTTCG	2	0.0181785
CGACAG∕CTGTCG	2	0.0181785
CGACCC∕GGGTCG	2	0.0181785
CGCAAA∕TTTGCG	2	0.0181785
CGCATA∕TATGCG	2	0.0181785
CGCCTA∕TAGGCG	2	0.0181785
CGCGAC∕GTCGCG	2	0.0181785
CGGAAC∕GTTCCG	2	0.0181785
CGGCTT∕AAGCCG	2	0.0181785
CGGGAC∕GTCCCG	2	0.0181785
CGGGCC∕GGCCCG	2	0.0181785
CGGGTA∕TACCCG	2	0.0181785
CGGTCA∕TGACCG	2	0.0181785
CGGTCT∕AGACCG	2	0.0181785
CGGTGT∕ACACCG	2	0.0181785
CGTACC∕GGTACG	2	0.0181785
CGTTTG∕CAAACG	2	0.0181785
CGTTTT∕AAAACG	2	0.0181785
CTAAAG∕CTTTAG	2	0.0181785
CTACTC∕GAGTAG	2	0.0181785
CTAGGA∕TCCTAG	2	0.0181785
CTATCG∕CGATAG	2	0.0181785
CTATGC∕GCATAG	2	0.0181785
CTCAAA∕TTTGAG	2	0.0181785
CTCAAT∕ATTGAG	2	0.0181785
CTCACA∕TGTGAG	2	0.0181785
CTCACC∕GGTGAG	2	0.0181785
CTCAGT∕ACTGAG	2	0.0181785
CTCCC∕GGGAG	2	0.0181785
CTCGC∕GCGAG	2	0.0181785
CTCTA∕TAGAG	2	0.0181785
CTCTCG∕CGAGAG	2	0.0181785
CTGACG∕CGTCAG	2	0.0181785
CTGATC∕GATCAG	2	0.0181785
CTGC∕GCAG	2	0.0181785
CTGCA∕TGCAG	2	0.0181785
CTGCT∕AGCAG	2	0.0181785
CTGGC∕GCCAG	2	0.0181785
CTGGTC∕GACCAG	2	0.0181785
CTGTGA∕TCACAG	2	0.0181785
CTTAAA∕TTTAAG	2	0.0181785
CTTTAT∕ATAAAG	2	0.0181785
CTTTGA∕TCAAAG	2	0.0181785
CTTTGC∕GCAAAG	2	0.0181785
GAAAA∕TTTTC	2	0.0181785
GAAACA∕TGTTTC	2	0.0181785
GAACCC∕GGGTTC	2	0.0181785
GAACTC∕GAGTTC	2	0.0181785
GAAT∕ATTC	2	0.0181785
GAATGA∕TCATTC	2	0.0181785
GACACT∕AGTGTC	2	0.0181785
GACATC∕GATGTC	2	0.0181785
GACGGT∕ACCGTC	2	0.0181785
GACTCA∕TGAGTC	2	0.0181785
GACTCG∕CGAGTC	2	0.0181785
GAGAAC∕GTTCTC	2	0.0181785
GAGCGT∕ACGCTC	2	0.0181785
GAGCT∕AGCTC	2	0.0181785
GAGCTA∕TAGCTC	2	0.0181785
GAGGGT∕ACCCTC	2	0.0181785
GAGGTA∕TACCTC	2	0.0181785
GAGTAA∕TTACTC	2	0.0181785
GATAAC∕GTTATC	2	0.0181785
GATAGA∕TCTATC	2	0.0181785
GATAGC∕GCTATC	2	0.0181785
GATAGT∕ACTATC	2	0.0181785
GATCA∕TGATC	2	0.0181785
GATCGG∕CCGATC	2	0.0181785
GATTAA∕TTAATC	2	0.0181785
GATTCA∕TGAATC	2	0.0181785
GCAGA∕TCTGC	2	0.0181785
GCAGGT∕ACCTGC	2	0.0181785
GCATGC∕GCATGC	2	0.0181785
GCATTC∕GAATGC	2	0.0181785
GCCAC∕GTGGC	2	0.0181785
GCCATA∕TATGGC	2	0.0181785
GCCTAC∕GTAGGC	2	0.0181785
GCCTGA∕TCAGGC	2	0.0181785
GCGAAC∕GTTCGC	2	0.0181785
GCGGA∕TCCGC	2	0.0181785
GCGTGC∕GCACGC	2	0.0181785
GCGTGT∕ACACGC	2	0.0181785
GCTAAA∕TTTAGC	2	0.0181785
GCTAGC∕GCTAGC	2	0.0181785
GCTAGT∕ACTAGC	2	0.0181785
GCTTTA∕TAAAGC	2	0.0181785
GGACTT∕AAGTCC	2	0.0181785
GGATAT∕ATATCC	2	0.0181785
GGATC∕GATCC	2	0.0181785
GGATCA∕TGATCC	2	0.0181785
GGATCC∕GGATCC	2	0.0181785
GGCAAC∕GTTGCC	2	0.0181785
GGGACA∕TGTCCC	2	0.0181785
GGGATA∕TATCCC	2	0.0181785
GGGCAT∕ATGCCC	2	0.0181785
GGGCTG∕CAGCCC	2	0.0181785
GGGGAC∕GTCCCC	2	0.0181785
GGTA∕TACC	2	0.0181785
GGTCAC∕GTGACC	2	0.0181785
GGTCCA∕TGGACC	2	0.0181785
GGTTAC∕GTAACC	2	0.0181785
GTAACT∕AGTTAC	2	0.0181785
GTAGCA∕TGCTAC	2	0.0181785
GTCAAC∕GTTGAC	2	0.0181785
GTCATG∕CATGAC	2	0.0181785
GTCCAA∕TTGGAC	2	0.0181785
GTCCCT∕AGGGAC	2	0.0181785
GTCGAA∕TTCGAC	2	0.0181785
GTGCCA∕TGGCAC	2	0.0181785
GTGGTA∕TACCAC	2	0.0181785
GTGTAT∕ATACAC	2	0.0181785
GTGTGA∕TCACAC	2	0.0181785
GTTCAA∕TTGAAC	2	0.0181785
GTTGAA∕TTCAAC	2	0.0181785
GTTGAT∕ATCAAC	2	0.0181785
GTTT∕AAAC	2	0.0181785
TAACCA∕TGGTTA	2	0.0181785
TAAT∕ATTA	2	0.0181785
TAATTT∕AAATTA	2	0.0181785
TACGTA∕TACGTA	2	0.0181785
TACTCA∕TGAGTA	2	0.0181785
TAGGTT∕AACCTA	2	0.0181785
TATGAA∕TTCATA	2	0.0181785
TATTCA∕TGAATA	2	0.0181785
TCAAAA∕TTTTGA	2	0.0181785
TCAACG∕CGTTGA	2	0.0181785
TCAC∕GTGA	2	0.0181785
TCAGA∕TCTGA	2	0.0181785
TCATC∕GATGA	2	0.0181785
TCATGA∕TCATGA	2	0.0181785
TCCAGG∕CCTGGA	2	0.0181785
TCCCCA∕TGGGGA	2	0.0181785
TCCCGT∕ACGGGA	2	0.0181785
TCCGGG∕CCCGGA	2	0.0181785
TCCTAA∕TTAGGA	2	0.0181785
TCGA∕TCGA	2	0.0181785
TCGAGT∕ACTCGA	2	0.0181785
TCGATG∕CATCGA	2	0.0181785
TCGGGA∕TCCCGA	2	0.0181785
TCGTGT∕ACACGA	2	0.0181785
TCTACA∕TGTAGA	2	0.0181785
TCTATA∕TATAGA	2	0.0181785
TCTATG∕CATAGA	2	0.0181785
TCTCTA∕TAGAGA	2	0.0181785
TCTTAA∕TTAAGA	2	0.0181785
TCTTAT∕ATAAGA	2	0.0181785
TGAACG∕CGTTCA	2	0.0181785
TGAATG∕CATTCA	2	0.0181785
TGACTA∕TAGTCA	2	0.0181785
TGATAC∕GTATCA	2	0.0181785
TGATTA∕TAATCA	2	0.0181785
TGCAGT∕ACTGCA	2	0.0181785
TGCATA∕TATGCA	2	0.0181785
TGCGAA∕TTCGCA	2	0.0181785
TGCGAG∕CTCGCA	2	0.0181785
TGCGTA∕TACGCA	2	0.0181785
TGGTAC∕GTACCA	2	0.0181785
TGGTT∕AACCA	2	0.0181785
TGTGGG∕CCCACA	2	0.0181785
TGTTT∕AAACA	2	0.0181785
TTACGT∕ACGTAA	2	0.0181785
TTAGGG∕CCCTAA	2	0.0181785
TTATGA∕TCATAA	2	0.0181785
TTCA∕TGAA	2	0.0181785
TTCCCC∕GGGGAA	2	0.0181785
TTCCCG∕CGGGAA	2	0.0181785
TTCTC∕GAGAA	2	0.0181785
TTGACG∕CGTCAA	2	0.0181785
TTGAGG∕CCTCAA	2	0.0181785
TTGGA∕TCCAA	2	0.0181785
TTTACT∕AGTAAA	2	0.0181785
TTTATA∕TATAAA	2	0.0181785
TTTCT∕AGAAA	2	0.0181785
TTTTTA∕TAAAAA	2	0.0181785
AAAAC∕GTTTT	1	0.00908926
AAACAA∕TTGTTT	1	0.00908926
AAACAC∕GTGTTT	1	0.00908926
AAACGG∕CCGTTT	1	0.00908926
AAAGG∕CCTTT	1	0.00908926
AAAGTA∕TACTTT	1	0.00908926
AAAGTG∕CACTTT	1	0.00908926
AAATA∕TATTT	1	0.00908926
AAATGC∕GCATTT	1	0.00908926
AAATGT∕ACATTT	1	0.00908926
AACAAT∕ATTGTT	1	0.00908926
AACAGG∕CCTGTT	1	0.00908926
AACCAC∕GTGGTT	1	0.00908926
AACCAG∕CTGGTT	1	0.00908926
AACGGA∕TCCGTT	1	0.00908926
AACGGT∕ACCGTT	1	0.00908926
AACGTT∕AACGTT	1	0.00908926
AACTAA∕TTAGTT	1	0.00908926
AACTCC∕GGAGTT	1	0.00908926
AACTGA∕TCAGTT	1	0.00908926
AACTGG∕CCAGTT	1	0.00908926
AACTGT∕ACAGTT	1	0.00908926
AAGAG∕CTCTT	1	0.00908926
AAGCCT∕AGGCTT	1	0.00908926
AAGGAT∕ATCCTT	1	0.00908926
AAGGCT∕AGCCTT	1	0.00908926
AAGGGG∕CCCCTT	1	0.00908926
AAGGTA∕TACCTT	1	0.00908926
AAGTA∕TACTT	1	0.00908926
AAGTAT∕ATACTT	1	0.00908926
AAGTCG∕CGACTT	1	0.00908926
AAGTTC∕GAACTT	1	0.00908926
AATAAA∕TTTATT	1	0.00908926
AATAAC∕GTTATT	1	0.00908926
AATACC∕GGTATT	1	0.00908926
AATCAC∕GTGATT	1	0.00908926
AATCC∕GGATT	1	0.00908926
AATCGA∕TCGATT	1	0.00908926
AATCTT∕AAGATT	1	0.00908926
AATGA∕TCATT	1	0.00908926
AATGAG∕CTCATT	1	0.00908926
AATGGG∕CCCATT	1	0.00908926
AATT∕AATT	1	0.00908926
AATTAC∕GTAATT	1	0.00908926
AATTCC∕GGAATT	1	0.00908926
ACAACT∕AGTTGT	1	0.00908926
ACAATA∕TATTGT	1	0.00908926
ACACGG∕CCGTGT	1	0.00908926
ACACTA∕TAGTGT	1	0.00908926
ACAGTC∕GACTGT	1	0.00908926
ACATTA∕TAATGT	1	0.00908926
ACCACG∕CGTGGT	1	0.00908926
ACCAGG∕CCTGGT	1	0.00908926
ACCCAA∕TTGGGT	1	0.00908926
ACCCAT∕ATGGGT	1	0.00908926
ACCGCA∕TGCGGT	1	0.00908926
ACCGCG∕CGCGGT	1	0.00908926
ACCGGG∕CCCGGT	1	0.00908926
ACCT∕AGGT	1	0.00908926
ACCTC∕GAGGT	1	0.00908926
ACCTGG∕CCAGGT	1	0.00908926
ACGCCA∕TGGCGT	1	0.00908926
ACGGC∕GCCGT	1	0.00908926
ACGTAC∕GTACGT	1	0.00908926
ACGTAT∕ATACGT	1	0.00908926
ACGTTC∕GAACGT	1	0.00908926
ACTACG∕CGTAGT	1	0.00908926
ACTATA∕TATAGT	1	0.00908926
ACTATG∕CATAGT	1	0.00908926
ACTATT∕AATAGT	1	0.00908926
ACTCAG∕CTGAGT	1	0.00908926
ACTCCT∕AGGAGT	1	0.00908926
ACTGCG∕CGCAGT	1	0.00908926
ACTGG∕CCAGT	1	0.00908926
ACTGGG∕CCCAGT	1	0.00908926
ACTGTA∕TACAGT	1	0.00908926
ACTTTT∕AAAAGT	1	0.00908926
AGAACC∕GGTTCT	1	0.00908926
AGAACT∕AGTTCT	1	0.00908926
AGACAT∕ATGTCT	1	0.00908926
AGACGT∕ACGTCT	1	0.00908926
AGAGCC∕GGCTCT	1	0.00908926
AGAGG∕CCTCT	1	0.00908926
AGATAA∕TTATCT	1	0.00908926
AGATGC∕GCATCT	1	0.00908926
AGATGT∕ACATCT	1	0.00908926
AGCATT∕AATGCT	1	0.00908926
AGCCA∕TGGCT	1	0.00908926
AGCCTC∕GAGGCT	1	0.00908926
AGCGCA∕TGCGCT	1	0.00908926
AGCTAA∕TTAGCT	1	0.00908926
AGCTG∕CAGCT	1	0.00908926
AGGATA∕TATCCT	1	0.00908926
AGGATC∕GATCCT	1	0.00908926
AGGCT∕AGCCT	1	0.00908926
AGGCTA∕TAGCCT	1	0.00908926
AGGGCC∕GGCCCT	1	0.00908926
AGGGCT∕AGCCCT	1	0.00908926
AGGGTC∕GACCCT	1	0.00908926
AGGTAA∕TTACCT	1	0.00908926
AGGTTC∕GAACCT	1	0.00908926
AGTAAC∕GTTACT	1	0.00908926
AGTAGA∕TCTACT	1	0.00908926
AGTCCT∕AGGACT	1	0.00908926
AGTCGT∕ACGACT	1	0.00908926
AGTGAT∕ATCACT	1	0.00908926
AGTGTA∕TACACT	1	0.00908926
ATAACA∕TGTTAT	1	0.00908926
ATAATT∕AATTAT	1	0.00908926
ATACCA∕TGGTAT	1	0.00908926
ATACGA∕TCGTAT	1	0.00908926
ATAGAC∕GTCTAT	1	0.00908926
ATAGTC∕GACTAT	1	0.00908926
ATAGTG∕CACTAT	1	0.00908926
ATATCT∕AGATAT	1	0.00908926
ATATGC∕GCATAT	1	0.00908926
ATATGT∕ACATAT	1	0.00908926
ATCATA∕TATGAT	1	0.00908926
ATCCAT∕ATGGAT	1	0.00908926
ATCCC∕GGGAT	1	0.00908926
ATCCCA∕TGGGAT	1	0.00908926
ATCCT∕AGGAT	1	0.00908926
ATCGAG∕CTCGAT	1	0.00908926
ATCTAT∕ATAGAT	1	0.00908926
ATCTG∕CAGAT	1	0.00908926
ATCTGG∕CCAGAT	1	0.00908926
ATCTTA∕TAAGAT	1	0.00908926
ATGAA∕TTCAT	1	0.00908926
ATGACA∕TGTCAT	1	0.00908926
ATGTTT∕AAACAT	1	0.00908926
ATTAGA∕TCTAAT	1	0.00908926
ATTAGC∕GCTAAT	1	0.00908926
ATTCAT∕ATGAAT	1	0.00908926
ATTCCC∕GGGAAT	1	0.00908926
ATTCCT∕AGGAAT	1	0.00908926
ATTCGA∕TCGAAT	1	0.00908926
ATTCT∕AGAAT	1	0.00908926
ATTGGG∕CCCAAT	1	0.00908926
ATTTAG∕CTAAAT	1	0.00908926
ATTTCC∕GGAAAT	1	0.00908926
CAAATA∕TATTTG	1	0.00908926
CAACC∕GGTTG	1	0.00908926
CAACCG∕CGGTTG	1	0.00908926
CAAGCA∕TGCTTG	1	0.00908926
CAAGCG∕CGCTTG	1	0.00908926
CACAGA∕TCTGTG	1	0.00908926
CACATT∕AATGTG	1	0.00908926
CACCCG∕CGGGTG	1	0.00908926
CACGAA∕TTCGTG	1	0.00908926
CACGC∕GCGTG	1	0.00908926
CACGTG∕CACGTG	1	0.00908926
CACT∕AGTG	1	0.00908926
CACTAG∕CTAGTG	1	0.00908926
CACTCA∕TGAGTG	1	0.00908926
CACTCT∕AGAGTG	1	0.00908926
CAGATT∕AATCTG	1	0.00908926
CAGCGT∕ACGCTG	1	0.00908926
CAGGAC∕GTCCTG	1	0.00908926
CAGGG∕CCCTG	1	0.00908926
CAGGGT∕ACCCTG	1	0.00908926
CAGGTC∕GACCTG	1	0.00908926
CAGTTA∕TAACTG	1	0.00908926
CATAA∕TTATG	1	0.00908926
CATAAC∕GTTATG	1	0.00908926
CATAAG∕CTTATG	1	0.00908926
CATAC∕GTATG	1	0.00908926
CATACG∕CGTATG	1	0.00908926
CATATG∕CATATG	1	0.00908926
CATCCG∕CGGATG	1	0.00908926
CATCT∕AGATG	1	0.00908926
CATCTA∕TAGATG	1	0.00908926
CATGCA∕TGCATG	1	0.00908926
CATTAA∕TTAATG	1	0.00908926
CATTAG∕CTAATG	1	0.00908926
CATTGC∕GCAATG	1	0.00908926
CATTTT∕AAAATG	1	0.00908926
CCAAAC∕GTTTGG	1	0.00908926
CCAAC∕GTTGG	1	0.00908926
CCAACT∕AGTTGG	1	0.00908926
CCAATC∕GATTGG	1	0.00908926
CCACTG∕CAGTGG	1	0.00908926
CCAGTA∕TACTGG	1	0.00908926
CCCCCT∕AGGGGG	1	0.00908926
CCCCGG∕CCGGGG	1	0.00908926
CCCCTA∕TAGGGG	1	0.00908926
CCCGAT∕ATCGGG	1	0.00908926
CCCGC∕GCGGG	1	0.00908926
CCGAAA∕TTTCGG	1	0.00908926
CCGACT∕AGTCGG	1	0.00908926
CCGCAA∕TTGCGG	1	0.00908926
CCGCTA∕TAGCGG	1	0.00908926
CCGGGT∕ACCCGG	1	0.00908926
CCGTG∕CACGG	1	0.00908926
CCGTTA∕TAACGG	1	0.00908926
CCTAAG∕CTTAGG	1	0.00908926
CCTAAT∕ATTAGG	1	0.00908926
CCTAG∕CTAGG	1	0.00908926
CCTAGC∕GCTAGG	1	0.00908926
CGAAT∕ATTCG	1	0.00908926
CGAATC∕GATTCG	1	0.00908926
CGACAC∕GTGTCG	1	0.00908926
CGACTG∕CAGTCG	1	0.00908926
CGAGA∕TCTCG	1	0.00908926
CGAGC∕GCTCG	1	0.00908926
CGAGTG∕CACTCG	1	0.00908926
CGATCG∕CGATCG	1	0.00908926
CGATG∕CATCG	1	0.00908926
CGATGC∕GCATCG	1	0.00908926
CGATT∕AATCG	1	0.00908926
CGATTA∕TAATCG	1	0.00908926
CGATTC∕GAATCG	1	0.00908926
CGATTG∕CAATCG	1	0.00908926
CGCAT∕ATGCG	1	0.00908926
CGCGC∕GCGCG	1	0.00908926
CGCGTA∕TACGCG	1	0.00908926
CGCTAA∕TTAGCG	1	0.00908926
CGCTAG∕CTAGCG	1	0.00908926
CGCTC∕GAGCG	1	0.00908926
CGGAAG∕CTTCCG	1	0.00908926
CGGAT∕ATCCG	1	0.00908926
CGGATA∕TATCCG	1	0.00908926
CGGATT∕AATCCG	1	0.00908926
CGGCTA∕TAGCCG	1	0.00908926
CGGGTT∕AACCCG	1	0.00908926
CGGTCC∕GGACCG	1	0.00908926
CGGTTC∕GAACCG	1	0.00908926
CGTAAC∕GTTACG	1	0.00908926
CGTACG∕CGTACG	1	0.00908926
CGTCCG∕CGGACG	1	0.00908926
CGTCG∕CGACG	1	0.00908926
CGTGAC∕GTCACG	1	0.00908926
CGTGTT∕AACACG	1	0.00908926
CGTTGT∕ACAACG	1	0.00908926
CTAAAC∕GTTTAG	1	0.00908926
CTAACC∕GGTTAG	1	0.00908926
CTAAGA∕TCTTAG	1	0.00908926
CTAATC∕GATTAG	1	0.00908926
CTACAC∕GTGTAG	1	0.00908926
CTACAT∕ATGTAG	1	0.00908926
CTACGA∕TCGTAG	1	0.00908926
CTACGG∕CCGTAG	1	0.00908926
CTAGAA∕TTCTAG	1	0.00908926
CTAGAG∕CTCTAG	1	0.00908926
CTAGGG∕CCCTAG	1	0.00908926
CTAGTT∕AACTAG	1	0.00908926
CTATCT∕AGATAG	1	0.00908926
CTATGA∕TCATAG	1	0.00908926
CTCACG∕CGTGAG	1	0.00908926
CTCATA∕TATGAG	1	0.00908926
CTCGGA∕TCCGAG	1	0.00908926
CTCGTT∕AACGAG	1	0.00908926
CTCTCA∕TGAGAG	1	0.00908926
CTGGCT∕AGCCAG	1	0.00908926
CTGTAA∕TTACAG	1	0.00908926
CTGTAC∕GTACAG	1	0.00908926
CTGTAG∕CTACAG	1	0.00908926
CTGTAT∕ATACAG	1	0.00908926
CTGTCT∕AGACAG	1	0.00908926
CTTACC∕GGTAAG	1	0.00908926
CTTCT∕AGAAG	1	0.00908926
CTTTAA∕TTAAAG	1	0.00908926
GAAAAC∕GTTTTC	1	0.00908926
GAAACC∕GGTTTC	1	0.00908926
GAAATA∕TATTTC	1	0.00908926
GAACGC∕GCGTTC	1	0.00908926
GAACTA∕TAGTTC	1	0.00908926
GAAGTT∕AACTTC	1	0.00908926
GAATAA∕TTATTC	1	0.00908926
GAATAG∕CTATTC	1	0.00908926
GAATC∕GATTC	1	0.00908926
GAATGT∕ACATTC	1	0.00908926
GAATTA∕TAATTC	1	0.00908926
GACAC∕GTGTC	1	0.00908926
GACGTA∕TACGTC	1	0.00908926
GACGTC∕GACGTC	1	0.00908926
GACTGA∕TCAGTC	1	0.00908926
GAGACA∕TGTCTC	1	0.00908926
GAGACT∕AGTCTC	1	0.00908926
GAGAG∕CTCTC	1	0.00908926
GAGATT∕AATCTC	1	0.00908926
GAGCA∕TGCTC	1	0.00908926
GAGCC∕GGCTC	1	0.00908926
GAGTGA∕TCACTC	1	0.00908926
GAGTGC∕GCACTC	1	0.00908926
GATAAA∕TTTATC	1	0.00908926
GATAAT∕ATTATC	1	0.00908926
GATATA∕TATATC	1	0.00908926
GATCCC∕GGGATC	1	0.00908926
GATCG∕CGATC	1	0.00908926
GATCT∕AGATC	1	0.00908926
GATCTA∕TAGATC	1	0.00908926
GATGTA∕TACATC	1	0.00908926
GATTAC∕GTAATC	1	0.00908926
GATTGC∕GCAATC	1	0.00908926
GATTTC∕GAAATC	1	0.00908926
GCAAAC∕GTTTGC	1	0.00908926
GCAATA∕TATTGC	1	0.00908926
GCAGAC∕GTCTGC	1	0.00908926
GCCAA∕TTGGC	1	0.00908926
GCCCGT∕ACGGGC	1	0.00908926
GCCTA∕TAGGC	1	0.00908926
GCCTG∕CAGGC	1	0.00908926
GCGACT∕AGTCGC	1	0.00908926
GCGAGT∕ACTCGC	1	0.00908926
GCGATC∕GATCGC	1	0.00908926
GCGCTT∕AAGCGC	1	0.00908926
GCGGT∕ACCGC	1	0.00908926
GCGTAT∕ATACGC	1	0.00908926
GCTACC∕GGTAGC	1	0.00908926
GCTACG∕CGTAGC	1	0.00908926
GCTATT∕AATAGC	1	0.00908926
GCTCAG∕CTGAGC	1	0.00908926
GCTGC∕GCAGC	1	0.00908926
GCTGTA∕TACAGC	1	0.00908926
GCTTA∕TAAGC	1	0.00908926
GCTTAT∕ATAAGC	1	0.00908926
GGAAG∕CTTCC	1	0.00908926
GGACAC∕GTGTCC	1	0.00908926
GGACCA∕TGGTCC	1	0.00908926
GGACTC∕GAGTCC	1	0.00908926
GGAGTC∕GACTCC	1	0.00908926
GGATGT∕ACATCC	1	0.00908926
GGATTC∕GAATCC	1	0.00908926
GGCAAA∕TTTGCC	1	0.00908926
GGCATA∕TATGCC	1	0.00908926
GGCATT∕AATGCC	1	0.00908926
GGCCAG∕CTGGCC	1	0.00908926
GGCGC∕GCGCC	1	0.00908926
GGCGTA∕TACGCC	1	0.00908926
GGGAA∕TTCCC	1	0.00908926
GGGAAC∕GTTCCC	1	0.00908926
GGGCC∕GGCCC	1	0.00908926
GGGGTC∕GACCCC	1	0.00908926
GGGTAC∕GTACCC	1	0.00908926
GGGTC∕GACCC	1	0.00908926
GGGTG∕CACCC	1	0.00908926
GGTAAA∕TTTACC	1	0.00908926
GGTATG∕CATACC	1	0.00908926
GGTCGT∕ACGACC	1	0.00908926
GGTGA∕TCACC	1	0.00908926
GGTGTA∕TACACC	1	0.00908926
GGTGTG∕CACACC	1	0.00908926
GGTTGC∕GCAACC	1	0.00908926
GGTTT∕AAACC	1	0.00908926
GTAAAG∕CTTTAC	1	0.00908926
GTAAAT∕ATTTAC	1	0.00908926
GTAATA∕TATTAC	1	0.00908926
GTACAC∕GTGTAC	1	0.00908926
GTAGAG∕CTCTAC	1	0.00908926
GTATAT∕ATATAC	1	0.00908926
GTCA∕TGAC	1	0.00908926
GTCAAT∕ATTGAC	1	0.00908926
GTCTGT∕ACAGAC	1	0.00908926
GTGACA∕TGTCAC	1	0.00908926
GTGACT∕AGTCAC	1	0.00908926
GTGAGT∕ACTCAC	1	0.00908926
GTGCAC∕GTGCAC	1	0.00908926
GTGCTC∕GAGCAC	1	0.00908926
GTGGT∕ACCAC	1	0.00908926
GTGTAA∕TTACAC	1	0.00908926
GTGTCA∕TGACAC	1	0.00908926
GTGTG∕CACAC	1	0.00908926
GTGTGC∕GCACAC	1	0.00908926
GTGTTC∕GAACAC	1	0.00908926
GTTAGG∕CCTAAC	1	0.00908926
GTTC∕GAAC	1	0.00908926
GTTCGA∕TCGAAC	1	0.00908926
GTTCGG∕CCGAAC	1	0.00908926
GTTGCG∕CGCAAC	1	0.00908926
GTTTCG∕CGAAAC	1	0.00908926
TAAAGT∕ACTTTA	1	0.00908926
TAAATC∕GATTTA	1	0.00908926
TAAATG∕CATTTA	1	0.00908926
TAACAT∕ATGTTA	1	0.00908926
TAACCC∕GGGTTA	1	0.00908926
TAACTT∕AAGTTA	1	0.00908926
TAAGGA∕TCCTTA	1	0.00908926
TAAGTG∕CACTTA	1	0.00908926
TAAGTT∕AACTTA	1	0.00908926
TAATCT∕AGATTA	1	0.00908926
TAATTG∕CAATTA	1	0.00908926
TACACA∕TGTGTA	1	0.00908926
TACCCC∕GGGGTA	1	0.00908926
TACCGT∕ACGGTA	1	0.00908926
TACTCT∕AGAGTA	1	0.00908926
TACTGC∕GCAGTA	1	0.00908926
TAGA∕TCTA	1	0.00908926
TAGAAG∕CTTCTA	1	0.00908926
TAGACA∕TGTCTA	1	0.00908926
TAGCAT∕ATGCTA	1	0.00908926
TAGGAC∕GTCCTA	1	0.00908926
TAGTGA∕TCACTA	1	0.00908926
TAGTTA∕TAACTA	1	0.00908926
TATGA∕TCATA	1	0.00908926
TATGAC∕GTCATA	1	0.00908926
TATGTT∕AACATA	1	0.00908926
TATTAA∕TTAATA	1	0.00908926
TATTGA∕TCAATA	1	0.00908926
TATTGG∕CCAATA	1	0.00908926
TCACAA∕TTGTGA	1	0.00908926
TCACTG∕CAGTGA	1	0.00908926
TCAGAC∕GTCTGA	1	0.00908926
TCAGTA∕TACTGA	1	0.00908926
TCCAAT∕ATTGGA	1	0.00908926
TCCACG∕CGTGGA	1	0.00908926
TCCCC∕GGGGA	1	0.00908926
TCCGA∕TCGGA	1	0.00908926
TCCGAA∕TTCGGA	1	0.00908926
TCCGAT∕ATCGGA	1	0.00908926
TCGAG∕CTCGA	1	0.00908926
TCGCGT∕ACGCGA	1	0.00908926
TCGGTT∕AACCGA	1	0.00908926
TCGTAA∕TTACGA	1	0.00908926
TCTCGT∕ACGAGA	1	0.00908926
TCTCT∕AGAGA	1	0.00908926
TCTGAG∕CTCAGA	1	0.00908926
TCTGTA∕TACAGA	1	0.00908926
TCTGTC∕GACAGA	1	0.00908926
TCTTT∕AAAGA	1	0.00908926
TGAAG∕CTTCA	1	0.00908926
TGAGCG∕CGCTCA	1	0.00908926
TGATTG∕CAATCA	1	0.00908926
TGCCA∕TGGCA	1	0.00908926
TGCGCA∕TGCGCA	1	0.00908926
TGCGG∕CCGCA	1	0.00908926
TGCGGG∕CCCGCA	1	0.00908926
TGCTAA∕TTAGCA	1	0.00908926
TGCTG∕CAGCA	1	0.00908926
TGCTT∕AAGCA	1	0.00908926
TGCTTA∕TAAGCA	1	0.00908926
TGGG∕CCCA	1	0.00908926
TGGGTA∕TACCCA	1	0.00908926
TGGGTC∕GACCCA	1	0.00908926
TGGTAA∕TTACCA	1	0.00908926
TGGTTT∕AAACCA	1	0.00908926
TGTACG∕CGTACA	1	0.00908926
TGTACT∕AGTACA	1	0.00908926
TGTAGC∕GCTACA	1	0.00908926
TGTAGG∕CCTACA	1	0.00908926
TGTAGT∕ACTACA	1	0.00908926
TGTATC∕GATACA	1	0.00908926
TGTCAG∕CTGACA	1	0.00908926
TGTCTG∕CAGACA	1	0.00908926
TGTGCC∕GGCACA	1	0.00908926
TGTTAA∕TTAACA	1	0.00908926
TGTTAG∕CTAACA	1	0.00908926
TTAA∕TTAA	1	0.00908926
TTAAAT∕ATTTAA	1	0.00908926
TTAAGC∕GCTTAA	1	0.00908926
TTACGC∕GCGTAA	1	0.00908926
TTACT∕AGTAA	1	0.00908926
TTAG∕CTAA	1	0.00908926
TTATAA∕TTATAA	1	0.00908926
TTATCA∕TGATAA	1	0.00908926
TTATCG∕CGATAA	1	0.00908926
TTATGC∕GCATAA	1	0.00908926
TTATGT∕ACATAA	1	0.00908926
TTATT∕AATAA	1	0.00908926
TTCAA∕TTGAA	1	0.00908926
TTCGAG∕CTCGAA	1	0.00908926
TTCGTA∕TACGAA	1	0.00908926
TTCTAA∕TTAGAA	1	0.00908926
TTGACT∕AGTCAA	1	0.00908926
TTGCAA∕TTGCAA	1	0.00908926
TTGCAC∕GTGCAA	1	0.00908926
TTGCCC∕GGGCAA	1	0.00908926
TTGCGC∕GCGCAA	1	0.00908926
TTGTG∕CACAA	1	0.00908926
TTTATG∕CATAAA	1	0.00908926
TTTCAC∕GTGAAA	1	0.00908926
TTTCAT∕ATGAAA	1	0.00908926
TTTCTA∕TAGAAA	1	0.00908926
TTTGGC∕GCCAAA	1	0.00908926
TTTTA∕TAAAA	1	0.00908926
TTTTAC∕GTAAAA	1	0.00908926
TTTTG∕CAAAA	1	0.00908926
Total	11002
