# Supplementary material for: Transcriptome profiling of the salt-stress response in Triticum aestivum cv. Kharchia Local
Source: Sci Rep. 2016 Jun 13;6:27752. doi: 10.1038/srep27752 (PMC4904219; doi:10.1038/srep27752)
Supplement: Supplementary Table S9 [file srep27752-s10.xls]

## Sheet: Primers details of 8181 SSRs
Table S9: Summary of 11002 SSRs and their respective primers.
Contig	Foward	TM Foward	Reverse	TM Reverse	Product Size
comp0_c0_seq2	AGTTTTGTGTCTCTTGGTAA	49.82	TAGAAAGGTTGTTGAGATTG	50.393	202
comp1_c0_seq1	AAATCATCCTGTTTCTCC	49.424	TGAAAAGAACCCAGACTT	50.271	221
comp2_c0_seq1	CAAATTAAGGGGCCTA	49.096	TATTTTTAAGGTTTGTTTGG	50.044	169
comp6_c0_seq1	GTTCAACTGACTTGGATTT	49.728	CGTCAGATTCGTCCTC	49.617	244
comp6_c0_seq1	TTCGAGATCGACAAGC	50.669	GTCTCGATCTCCTCCTC	49.485	267
comp6_c0_seq1	GATTTCGAGGAGGAGAT	49.246	GACTCCTCTTCCTGCAC	50.775	203
comp6_c0_seq1	GGTTCGAGATCCAGACT	50.043	ATCTCTTGCTCCTCCC	50.102	202
comp11_c0_seq1	AGGAGGAGGAGGAGC	49.868	GTGACTGTTCTATTCCATGT	49.586	215
comp18_c0_seq1	TTGAATACTTGCTACTCCAC	50.41	AAAAGGTGTTGTTTCATCTA	49.875	260
comp20_c0_seq1	TGGTATTTAAGAAGGAATCA	50.017	ACATTCTGATGAAGTGTAGC	49.994	208
comp20_c0_seq1	CAACGAACTCCTCGAA	50.633	CGTCCTACTGGTGCTAC	49.199	264
comp20_c0_seq2	AGCTCGAAGCTGCTG	51.14	CTCGAGGAGATGCGG	54.119	275
comp24_c0_seq1	CTACACGTAGTATACGCCC	50.83	CTCGAGGAGCTGGAC	49.6	273
comp24_c0_seq2	CTTTCCAGTTCTTCATAGTG	49.912	TGTGTACGCTGTTTGTG	49.766	197
comp24_c0_seq2	CAAACAGCGTACACACA	49.766	CTCGAGGAGCTGGAC	49.6	195
comp28_c0_seq1	AGCTCGGATATGGAGTC	50.374	GACATACACCCATCCTTG	51.53	242
comp28_c0_seq2	GTAGCAGGGATGGAGAT	50.158	GTCGTCAAGCCATCAT	49.989	229
comp33_c0_seq1	CTACACGTAGTATTAAACCCA	49.919	GAAGCCCGGGAAGTC	54.576	193
comp33_c0_seq1	GAGTACCTCAAGGACGAG	50.128	AAATGCCTTCTCTGGTAG	50.073	248
comp34_c0_seq1	ACATGTACTCCAACAACACT	50.028	GTCACCTCCTTCTTGTAGTA	49.187	239
comp36_c0_seq1	GTCATGTACCACGGCTA	50.471	GAAGTACTTGACGTTCGAC	50.439	105
comp37_c0_seq1	GTTAGGGGATAACTCTTTTC	49.855	AAGTCAAAAGTGTTAGTGGA	49.82	256
comp39_c0_seq1	GAAGAGCCATATACATTTTG	50.033	GATTCTTGAAGTATGATGGA	49.892	221
comp42_c0_seq1	GTGAGAAGATCAACATGAAG	50.289	CTCAAAGACCATACAACAAT	50.022	258
comp45_c0_seq1	TAGAGTCAGTTGGTTTTAGC	49.785	ACGTAGTATGTCATCATGC	48.741	239
comp46_c0_seq1	CTCAGACTTCAAAGAAACAG	50.004	GTTGCTCGTTATTGTTTTAT	49.854	133
comp46_c0_seq1	GGTGTCATTAATGTTTTGTT	49.982	CATCTAGACAGGATACCAGA	49.924	262
comp50_c0_seq1	CGTAGTAGTGGTCGAGTG	49.411	AGATCCAGCGATCCTC	51.081	259
comp55_c0_seq1	CTACCTCAAGAAGGTGGT	49.6	AGCACAATATCCTGAAGAG	50.082	139
comp64_c0_seq1	TAGATCTCCGTTGAAACC	50.693	GAGGGCACGTAGAGC	49.866	233
comp65_c0_seq1	TCCTCTCTTATTGTGAAGG	50.064	CAGTATCTTCAACTCCAAAC	49.68	234
comp65_c0_seq1	GTTTGGAGTTGAAGATACTG	49.68	AAGAAGAAAGAAGAGAGGAA	50.114	163
comp65_c0_seq1	TTCCTCTCTTCTTTCTTCTT	50.114	CAGTGTTAAGAGTGAACCTC	49.618	273
comp65_c0_seq1	AAGCTCATTATCAGAGGC	50.1	GACAGTGAATTAGATGAGGA	49.834	273
comp68_c0_seq1	AACTTGCAGTAAAAAGAATG	49.97	CCGGTTTATATAGAGGAGAG	50.909	194
comp70_c0_seq1	ACATAAAAATGATCAGTCCA	50.371	TAATGAGATCGTTTCTGTTC	50.227	196
comp70_c0_seq1	AATATGCAGTGTGATTGAGT	50.344	CTCTGTTCAACAAATTCACT	50.117	272
comp76_c0_seq1	TTTCAGTTTAGGAATATGGA	50.017	CCTGTATTGATGCTTCTTT	50.268	218
comp78_c0_seq1	TAAGAAACACCTATAAACCG	49.918	TAGAAGCCCGACGATA	50.452	118
comp82_c0_seq1	GTCAAAGAATTCCTCAAGA	49.976	ACTACACGTAGTATGTCCGA	50.562	183
comp87_c0_seq1	CACTTCAGAGTGCATTAGTT	50.366	CATCATATTCATGCTCCTAT	50.048	256
comp89_c0_seq1	TAGTATGTTCATGACATGGG	51.57	CATTTGGAAAATTGACG	50.32	260
comp90_c0_seq1	AGTACGGATGGTAAAGAGTA	49.044	TATTCTTGCAGAATTTAACC	49.893	121
comp90_c0_seq1	AACTGAAACTCAGAAGAACA	49.767	GGAAGGTTCTCCTATATTGT	49.994	174
comp90_c0_seq1	ACAATATAGGAGAACCTTCC	49.994	CATCTTTTATGTGTGGAACT	50.022	127
comp91_c0_seq1	TCATCGTCATTATTAACCTT	49.846	GATGTATAGGAAAGCTTGTG	49.982	135
comp92_c0_seq1	TAAACCTTAAACTCACTCCA	50.098	ATCTTAGCACTTGAAAATTG	49.84	275
comp93_c0_seq1	ACACTGGTTGAGTAATGTGT	50.028	TATCAGTTATGCAAAGGAAT	50.033	227
comp98_c0_seq1	GTATACCAGACTGTCAATGC	50.344	TTGTTGGTCTACTGTCTCAT	50.278	204
comp101_c0_seq1	ATTTGAAAGAAGAAATCACA	49.882	AATTGCTAGAAGCAAATAAA	49.982	187
comp101_c0_seq1	ATTTGTCTATCTCCTTCCTT	49.671	GATTGGTCCCAGCAG	50.389	209
comp104_c0_seq2	ACTACCATAAGAGCACACTG	50.22	ACATTTGAACGATTAGTGAG	50.217	256
comp108_c0_seq1	TACACGTAGTATGGCCG	50.96	GTCCTTGTCCATGTAGGT	50.035	198
comp108_c0_seq1	GAGAGCTACCGAAATGAG	50.593	CTTGAGTTATGTACTCCGAC	49.733	276
comp108_c0_seq1	GAGAGCTACCGAAATGAG	50.593	CTTGAGTTATGTACTCCGAC	49.733	276
comp108_c0_seq1	TCTGCTATCAGAGATGAGTC	50.045	AACATTGCAAATATTCAAAC	50.402	225
comp110_c0_seq1	CTTAGAGAACACCAGCTTTA	50.008	TATAATGATGTCGATGATGA	49.434	198
comp111_c0_seq1	TTCTGCGCATAAGGTC	50.917	CATGAGGCTCTCGTTC	49.856	206
comp111_c0_seq1	TTCTGCGCATAAGGTC	50.917	CATGAGGCTCTCGTTC	49.856	206
comp111_c0_seq1	CTGATGCTGATGCTGAT	50.509	GGTTCGCAGGCTAAG	50.356	279
comp111_c0_seq1	GGTGATGGTGGTGGT	49.971	AGGAGGGCTGGATCT	50.274	216
comp112_c0_seq1	CCTCAGTACTTCAACGAGTA	50.399	AGAACTTGTTGAGGTTGAA	50.42	272
comp118_c0_seq1	ACACTCTTCTTCAGCTTGTA	50.021	ACACGTAGTATATCCAATCAA	49.848	271
comp121_c0_seq1	GAGCCCAACATCGTC	50.348	GTTCGAAACCATATACTGAC	49.562	280
comp122_c0_seq1	CTAGCATCTTATGACCGAG	50.857	CTACACGTAGTATCCTCAGC	49.98	226
comp124_c0_seq1	AAGGCTTTCTTCTTTAATTT	49.816	TATACGCTCTGTGGTAGATT	50.032	237
comp125_c0_seq1	TGTTGAGCTCTCCTAGAGTA	50.117	TGGAAATATTTAGAATCAGG	49.612	217
comp129_c0_seq1	GGATTGAAGGTGTATCTGTA	49.885	CTCATCATCAAGAATCATTT	49.892	275
comp133_c0_seq1	ACAATAGACCAGAACAAAAA	49.875	CCTTGCAATCTAAGAAATAA	50.105	104
comp133_c0_seq1	CTTTCCTCTATCTTTTCTCC	50.026	CTACACGACGACTGCC	51.015	256
comp137_c0_seq1	CCGACCAGGTAGAGC	49.67	AACCTCATCACGTACCTC	50.25	265
comp143_c0_seq1	CGTAGTATGTTCATCTCCTC	49.592	CACCTGGCACCTCAC	51.342	253
comp144_c0_seq1	CAGCCAAGTCGGAGT	50.198	CTCGTTGATGTAGGAGATG	51.262	275
comp144_c0_seq1	GTGCAGTGCCACAAG	49.636	GTTTCCTTGCTACTACCTG	49.921	257
comp144_c0_seq1	CCTATTACTCACCACCGTAT	51.729	CATTTTCAGTTCAACAGC	49.545	280
comp149_c0_seq1	AGAAGAAGGTCAAGTTCG	49.965	GTAGCTGTAGGACATGGG	51.068	248
comp149_c0_seq1	CATGTCCTACAGCTACGA	50.016	ATCTAATCAATCCAGCATC	49.759	267
comp152_c0_seq1	CAACAATGCAGAGAATACA	50.173	ATCGTCAAGAAGAAGGG	50.501	277
comp152_c0_seq1	GGTGGGTCTCTTCTTGT	49.975	ACGTAGTATCGATCCCC	50.201	100
comp154_c0_seq2	ATTAACACCAGAGCTTTCTT	50.897	CTGAGGAGCACAACAAT	49.457	113
comp154_c0_seq2	AGACCATCGACCATCTC	50.791	AGTTCTAGGGTTAGGATTTG	50.334	222
comp155_c0_seq1	GATATCCATGGAGAGGATAG	51.003	AAAATTATACAGGCGGAG	50.354	280
comp156_c0_seq1	GATCAGGGACGGGTT	51.552	GTCGAGGAAGAGGAGG	50.649	161
comp157_c0_seq1	GCGTCAAACAAAATATAATC	50.176	TTCTACTACGTCAAGGTGAG	50.399	238
comp157_c0_seq1	CTCACCTTGACGTAGTAGAA	50.399	GTCCTCCAGTACAACCTC	49.657	257
comp160_c0_seq1	GTAGATTCCAACTTTCCAA	50.022	CATTTCTTCCTCCAACAC	50.964	205
comp160_c0_seq1	GTAGATTCCAACTTTCCAA	50.022	CAAACCCAAATCCAAC	49.629	278
comp166_c0_seq1	GCATTTCTATGACCTAAGTG	49.982	TGATGGATTATCTATGGAAG	50.032	257
comp166_c0_seq2	CTTCTCCAGAAATACATGAG	49.774	TTAAAGAACTTGCCTTCTTA	49.918	202
comp168_c0_seq1	AGAGAGGTTCATTAGGTGTT	50.365	TTCATTACTAGCCTTCGTTA	50.557	254
comp170_c0_seq1	ACTACACGTAGTATGCCACT	49.743	CTCCTCCTCTGCTACTTG	50.586	111
comp170_c0_seq1	GTAGTTGTCCCGGTTG	49.617	TACTCCAGAAGTTCAGGTC	49.764	188
comp171_c0_seq1	CACTAATAGTCCAGTCCAGA	50.064	AGGCAGTCTGATGATGTAT	50	193
comp171_c0_seq1	CAACTGGAGTCTGAAATTAG	49.912	ATCAAATGCAGCAATACTAC	50.468	215
comp171_c0_seq1	GTGAAGGGTTGTAGAACAT	49.577	CGATCCAAGGGCTAC	49.742	259
comp173_c0_seq1	TATGAAGATAAAACACCCAC	50.073	GCTTCTGATCTGCTTATATT	48.992	219
comp173_c0_seq2	TATGAAGATAAAACACCCAC	50.073	GCTTCTGATCTGCTTATATT	48.992	219
comp177_c0_seq2	CAGGACAAAAGTATGTGTCT	49.969	CAGTTCTGCTTACTCGTG	49.791	245
comp178_c0_seq1	CGAGACTCTTGAAATGTTAG	50.107	ATCCACAGTCTCTGTTGTAG	49.767	234
comp180_c0_seq1	CATGTACTTCTTCGCGT	49.968	GTCCATCAAGGAGATGAT	49.891	177
comp185_c0_seq1	GCACATCTAAGTGAGTGAAT	49.994	CAAAAGGGTTGATTATACAG	50.01	162
comp185_c0_seq1	TATTACCATTGTCTTGATCC	49.94	TAATAAGAAGTTCAAGTCGG	49.873	278
comp185_c0_seq1	ATCCTTATGCTTCCTAGACT	49.906	AGAGGAAGAGAAAAAGAAGA	50.114	253
comp185_c0_seq2	GCACATCTAAGTGAGTGAAT	49.994	AAGTATTGCACATCTAGGTC	49.274	113
comp186_c0_seq2	TACACGTAGTATGGCGAC	50.027	CTGTCCAAAGCAGTTCTC	51.352	253
comp186_c0_seq2	AGTACGACGAGGTGGTAT	49.982	TTGTCGTATCTCCTACTGTC	50.029	247
comp192_c0_seq2	GAGCAGCGTGACGTAT	50.675	GAGAAGATCACCATAGCAC	50.155	198
comp192_c0_seq2	TGACGTATGCCTCCTC	50.266	GAGAAGATCACCATAGCAC	50.155	190
comp195_c0_seq1	TAGCAGTGTACTACGGGTAT	50.024	ACAAATCATATATTGCGAGT	49.862	206
comp198_c0_seq1	CTGTACGCTAAGTAACCAGA	50.807	ACCTTCTTACCTTGATTCTC	50.082	246
comp204_c0_seq1	AGTAGCATAATAGGCAAGC	49.952	TTGTAACTTGTGTTAGGGTT	49.869	154
comp204_c0_seq1	GAGACGAGATATTGTTCCTT	50.895	TAACTCAATTCCAGAAACAC	50.166	149
comp204_c0_seq2	AGTAGCATAATAGGCAAGC	49.952	TTGTAACTTGTGTTAGGGTT	49.869	154
comp204_c0_seq2	GAGACGAGATATTGTTCCTT	50.895	TAACTCAATTCCAGAAACAC	50.166	149
comp206_c0_seq1	CACATGGCGGAGAAG	51.874	ACTACACGTAGTATGCGAA	49.079	235
comp206_c0_seq1	GTTCTCCTCGTCCTCC	50.384	ACTACACGTAGTATGCGAA	49.079	143
comp211_c0_seq1	TATTCGAGACAGCTCTTAGT	49.363	CAGAACAGAAGGATATGAAA	50.26	121
comp213_c0_seq1	AGCTACCTCTGCGACA	50.314	GAGAGGTGGAGGAAGTC	49.42	184
comp213_c0_seq1	GACGACTCCTCCGTG	50.333	ATGGAGTAGGAGTAGGACAT	50.09	253
comp213_c0_seq1	CTCCCTGCAGCTCTC	49.848	TACACGTAGTATGCGTGAG	50.423	256
comp215_c0_seq1	AGAGATGTAAGGTATGTCCC	50.566	GTCACCAACTTCCTCTACTT	50.801	194
comp218_c0_seq1	AACAACGAGTTCAACCA	49.955	GGTCATGGTGGAGTAGAT	49.883	171
comp219_c0_seq1	CGGTAGCTCTCCAGG	49.95	AGCACCATCACCGAC	50.724	280
comp220_c0_seq1	CTGAAGCCTATTCACTGTAG	50.157	ATGATACAAGCTAGATGCAA	50.994	177
comp225_c0_seq1	TTCAAAGAATCTCCAGATAA	49.973	TAGTCCAATGCTGTCGTA	50.549	254
comp230_c0_seq1	AATCCATGTTCAGATGCT	50.844	ATTTCGGAGAATTTAACTGT	50.748	102
comp231_c0_seq1	TTTTAATAGCACAGAGGAAC	49.84	GCTTGCATTAGCTACTACTT	49.499	237
comp231_c0_seq2	AGTAGATTGGCATGTTACAG	50.267	CCTTAATTTATTACCCCTTT	49.894	149
comp231_c0_seq2	TAATAAATTAAGGCTGCAAT	49.902	AATGGTTTTTACACCAGTAG	49.46	256
comp234_c0_seq1	CATGAAACAGTTGAAGAGAT	49.977	GTGTCTGATATCTACCTTCG	49.592	160
comp236_c0_seq1	CTAAACTTCCTCGACTCC	49.514	TCAAGTGTCGACTATGAATC	50.848	220
comp242_c0_seq1	TACGAGACGGAGGTTCT	51.046	CCTCTTCCTCTCGTAGAAT	50.949	123
comp242_c0_seq2	GTACGAGACGGAGGTTC	50.797	ATAGAGCAAGACACGGAC	50.673	275
comp250_c0_seq1	CTACACGTAGTATGTGGGAT	49.929	CTCCTCCAGCCATTC	49.434	272
comp250_c0_seq1	AGGAGGAGTACGGACAG	50.293	CTACACGTAGTATATTGGGG	49.922	276
comp250_c0_seq1	AGGAGGAGTACGGACAG	50.293	CTACACGTAGTATATTGGGG	49.922	276
comp251_c0_seq1	GTAGTATCGAAACCCTAACC	50.616	ATCTCGTAGACGTTCTTGT	49.48	198
comp251_c0_seq1	TACAAATTATAACCAGGACG	50.51	TAGAAATCAAAGTCTGCACT	50.073	249
comp251_c0_seq1	ACAGTAATGGGAAAATTGTA	49.791	CTGTCTCAAAAGTAGTCACC	49.618	115
comp254_c0_seq1	CTACACGTAGTATGGGGTC	50.221	AGCTACTACCAGAAGAACG	49.631	279
comp254_c0_seq1	CAGTACATCGCATCTGAG	50.354	AGTATCTAGCTTCCTCCATT	49.906	164
comp256_c0_seq1	AGAAGAACTCGGGGAC	50.033	TACACGTAGTATCCCAAAAT	49.84	268
comp258_c0_seq2	CCAAATCAGTAGAAGTATGC	49.982	CGTGACTAATAAACTCGTTC	50.115	159
comp259_c0_seq1	CTACTCGTGACTACTCCAAC	49.672	CTGCCTGACCTCCTC	49.35	148
comp259_c0_seq1	CTACTCGTGACTACTCCAAC	49.672	GATGATGCGTTCCGT	51.006	275
comp262_c0_seq1	AGTAGATTCTTTTGAAGCCT	50.169	GACTACGAAGATAATGTCCA	50.082	234
comp265_c0_seq1	CTTCCACGACTGCTTC	50.021	TCAATCTACTCCTACCTCTG	49.281	167
comp266_c0_seq1	AACAATAATCCAATCACAAG	50.073	CATGCTGCTCCTCTTC	50.092	276
comp267_c0_seq1	AAAAATATGTTTCCTGAATG	49.525	CCTCAAGACCAAGAAGAT	49.605	273
comp267_c0_seq1	ACTTCTTAAGGTCAGAGCC	51.046	ACGTTCAACCTCTCCTC	50.198	271
comp267_c0_seq1	GAAGTCGTCGTAGAAATAGA	49.649	CACTGCTTGTGGTCATC	50.734	223
comp267_c0_seq1	GATACATCTGCGGCTT	49.606	ACTACACGTAGTATCGCAAC	50.416	201
comp268_c0_seq1	ACTACACGTAGTATGGCATC	50.09	AGTTTTTCTTCTTCTATGGG	50.467	124
comp270_c0_seq1	CTCTCGCTCCACGTC	50.826	GTCTCGGCCTTGTACTT	50.663	269
comp270_c0_seq1	CAGGTGGTGCAGGTC	51.342	ACCTGTTGTGATTTTCTCTA	49.68	222
comp271_c0_seq1	GGATGTGGTAACTATCTGTG	50.178	GCATGTTAAAATACAAGACC	49.944	264
comp272_c0_seq1	GAAGAGGAAGGAGGTGA	50.247	TACACGTAGTATCTCCGATT	49.841	229
comp274_c0_seq1	AAGTAGGTCGAATCGAAG	50.073	ATAACTAGAACAGTCCCCAT	50.269	261
comp276_c0_seq1	TCTGGTTATGTCTTCTCTTC	49.188	GAAATCAGAGATCAGAGTGA	49.78	280
comp280_c0_seq1	AACTTGAAATCCAGCTTC	49.985	AGGCTGGTTCAGCTACTA	50.782	228
comp280_c0_seq1	AGATCCACTTGTTGATGAT	49.732	GTAGTATCTTCCTCTCCCC	50.09	263
comp282_c0_seq1	TTAGTAAAGCAGTACGGAAT	49.619	CTTCTTTAATGTTTCCAGTG	50.098	259
comp282_c0_seq1	AGTTAATTCCTTTCAACACA	49.875	CTCAGCTCTATCTCTCAATG	49.977	266
comp283_c0_seq1	TGGATCTAAAGAAGATTCAA	49.973	ATTGCTTAAAGGTACAATGA	50.162	211
comp284_c0_seq1	CTGGTAAATATGGTCTCTGA	50.116	CAGATGTTTTGCTATATTCC	50.033	172
comp285_c0_seq1	CAAATTCTAGCAGTTGAGTC	50.073	TGGAAAGAGATAGAACTGAA	49.92	274
comp285_c0_seq1	ATCTCTTGGTCTTTTTCTTT	49.938	ATCACAAAGATGTTGAAGAG	49.977	174
comp286_c0_seq1	CTACGATTTTAAAGGATCAA	49.925	CCAGTAACTCATTGACTTGT	49.969	213
comp287_c0_seq1	TATAGTCTGTATGTCCCGTC	49.937	TCTTGATGAGCCTTCTAAC	50.231	239
comp287_c0_seq1	GTTTCTAACCATAACACAGC	49.892	AGAGGCTTGAGGAGATATAC	50.188	247
comp288_c0_seq2	GTGGACATACATGATAGGAG	50.038	GTGAAGGTGAAAGGATACTC	51.149	114
comp295_c0_seq1	AGGAGATAGGGTCCTCC	50.881	CTCCAGGAGCTGCAC	50.826	280
comp295_c0_seq1	GCTACTGACCAAGCAAG	49.586	CAGTAATGCTAATTACACCC	50.025	210
comp296_c0_seq1	ACCTAGTATACGACTATGGC	48.664	CTTATGACCATGCCTCTAT	49.987	280
comp297_c0_seq1	GGGTAACAACTTAACAACAA	50.334	TATCATCTAATCCAGAGACG	50.176	164
comp301_c0_seq1	CAAGTATCATGAATCTGCTC	50.587	AAACGTACATGGCTACTTC	50.225	200
comp302_c0_seq1	ACAAGCTGAAGAAGATGG	50.862	AAATGTTGACCTCTTCAATA	49.74	168
comp303_c0_seq1	AGTAGCTTGTATCTTGAACG	49.835	TTGTATCTACCTACCTGTCG	50.3	265
comp303_c0_seq1	CGACAGGTAGGTAGATACAA	50.3	ACAACATCAGAATCAGCAT	50.993	273
comp303_c0_seq1	GGAACTGGATCTTGTACTG	50.127	GAAAAAGTCAGAAAGCATTA	49.977	227
comp303_c0_seq1	CATTACTGTTGCCGTTC	50.289	CAAGAAGGTGAAGGAGAG	50.322	279
comp303_c0_seq1	AGTACTTGTTGATGTTCTCC	48.944	TTATCACTCGCGCTG	49.958	277
comp303_c0_seq1	CGTTTCCTTGTGTGGT	50.122	CTACCACGTAGTATCAGCC	50.616	101
comp303_c0_seq1	CGTTTCCTTGTGTGGT	50.122	CTACCACGTAGTATCAGCC	50.616	101
comp305_c0_seq1	CCGACCTCTTCTATCAAT	49.726	CTTCTTGCCTTCTCCTT	50.018	163
comp315_c0_seq1	ACTACACGTAGTATGGCG	49.203	AGGAGTGGCTACCTGAT	49.77	227
comp315_c0_seq1	CAGATCAGGTAGCCACTC	51.056	CTGGTCAGTCAGATCAATAG	50.377	170
comp316_c0_seq1	TTGCCTTCATATATACCATT	49.947	GAAAATTGTTGTAGTTGCTC	50.032	249
comp321_c0_seq1	ACTCCTTCATCGACTCC	50.043	GTAGCCCATGTTGATGA	50.26	200
comp321_c0_seq1	AAATTCAAGGAGAAACTCAT	50.544	TAGGACAGAGCTAAAACAAG	50.008	106
comp330_c0_seq1	GTAGTATCATACCGCACCT	49.945	GATCTTCTTGACCTTCTTCT	50.04	229
comp332_c0_seq1	TTGACATAATCTGATTCACC	50.684	AATCAGCTCACCTGTAAATA	49.982	107
comp332_c0_seq1	TAAACTCAATGAGGTCCAT	50.179	GAGCTCTCCACCTTCAC	50.775	266
comp332_c0_seq1	TGTCGATAACGAATTGTC	49.766	GAGTTGATTGATTGATGGT	50.255	268
comp337_c0_seq1	CTGCCTCAACTACATCAC	49.148	GATGTTGGCGTCTGTC	50.524	266
comp338_c0_seq1	CCTTAAGATAGTTTTTGGTG	49.421	AAGGAGGAGAAGGTCTCT	49.983	272
comp340_c0_seq1	ACTACACGACGACTATCAAG	50.22	CACTTCTTGATCATAGCTTC	49.937	156
comp346_c0_seq2	GTTATCAAAAATGAATGCTC	49.951	AAAATGTTGAATCTTTTCTG	49.603	256
comp348_c0_seq1	GTAGTATGGAAAGAGGGTTT	50.121	TCTTCAACAGAACTGGC	49.627	239
comp348_c0_seq1	AGTTCTGTTGAAGAACGG	50.793	TTCCATATAACTTTGTCAGC	50.451	273
comp348_c0_seq1	ATTCTCAAATGTTCAAACTG	50.166	AATATCACTCCTCCATAGGT	50.139	199
comp349_c0_seq1	TTCTCTCCAGTCTCACTGT	50.024	TAAGATACCTGTAGAGGACG	49.542	264
comp349_c0_seq1	ATTCTGATAAAGCACTTGAG	49.649	AGATCATCTGACATTGATTC	49.441	184
comp351_c0_seq1	AGTATGGATCTTCAAGGACT	50.233	TTAAGATAAGCTTCCATCTG	49.928	179
comp358_c0_seq1	CTGTTGCACGTCTTATTATT	50.626	GACCTGTACGACCTCATC	50.59	276
comp358_c0_seq1	GATGAGGTCGTACAGGTC	50.59	TGCCCGACTACAAGG	51.461	148
comp363_c0_seq1	CGTAGTGAGGTGTTGTCTAT	50.021	AGAGAGGCAGTAATCATCA	50.398	249
comp364_c0_seq1	GTGATATCTACCACAACCAC	49.941	GTTCTCCTCATTGTCCTC	49.663	196
comp365_c0_seq1	CCTAGAATATTCCCCAAA	50.015	GAGGACATGATCGGG	49.974	192
comp365_c0_seq1	CAACTGTCGAGTTCCTG	50.002	CTGTAGTCGTTGAAGATAGG	49.964	270
comp365_c0_seq1	CAGTAGACCAAGCAAACTT	50.357	ATCTCATAATCTTCGTAGCA	50.04	180
comp366_c0_seq1	CCTGCAATAGCAAACAC	50.504	GCAGGAACTTGCAGTC	49.98	237
comp368_c0_seq1	TCTTCTTCTCCAATCTCAG	50.018	CTAACAAATAATAAATCCGC	49.728	241
comp368_c0_seq1	TCTTCTTCTCCAATCTCAG	50.018	CTAACAAATAATAAATCCGC	49.728	241
comp372_c0_seq1	TCCTCCACCTCCTCA	50.137	TACACGTAGTATCGTGAGC	49.365	166
comp386_c0_seq1	ACTACACGTAGTATCACGGA	50.562	CTTGATTATCTCACCACTTC	49.539	276
comp387_c0_seq1	AGGATCGTCCTCAACAC	50.941	TAGTATCTTGTATCGCAAGG	50.716	101
comp388_c1_seq1	AATAGCAAAGCTCATGATAC	49.723	GTCCATATACCCTAAAAACA	49.389	280
comp390_c0_seq1	AATTACTTGTAAGGCAACAG	49.834	CATGAATATATTTGAAAGGG	49.931	200
comp394_c0_seq1	ATTGGTCTATTTGACAACTG	50.022	ATGTGACTGAGAACCTGATA	50.136	250
comp398_c0_seq1	AGAAAGGATATGGTAGTGGT	50.269	ACATGCTAGACTCTTCACAG	50.18	278
comp399_c0_seq1	AACATCATCATCAACCTTC	50.255	AGGGAGATTACATAGAGCTT	49.906	236
comp400_c0_seq1	AAATACGACATGGAGTACAG	50.073	AGAACATCTTGGTCAGGTA	50.127	207
comp402_c0_seq1	TGAGCTTAACTCTTGAGAAG	49.964	ATATTTACGCGTTAGCTTAG	49.814	266
comp404_c0_seq1	GACAGTAATTCCATAGAAGC	49.007	ATTATTATTACGGTGACCAA	49.893	164
comp404_c0_seq1	TCTTCTCTCGAGTGATCTAA	49.924	TTACCTTGACTGCACTAACT	50.065	259
comp404_c0_seq1	ATCAACAATACGGGTAGTTA	49.84	ACATATCAGTGTCATGGTTT	49.941	280
comp406_c0_seq1	TATACTGAACCAAGAGCAGT	49.929	TATCCTCTACTCTAGCCTCC	50.407	163
comp407_c0_seq1	TTACCAGTACCAATACCAGT	49.593	CTACACGACGACTCGATA	50.016	168
comp408_c0_seq1	ACTACACGACGACTGTTCT	50.238	GTACGCCCACCATAAC	49.706	218
comp410_c0_seq1	ATGGAGGAGGAGAGGA	50.264	GAAGCCCAGATCGAG	49.677	251
comp410_c0_seq1	CTCGACCTCCTCTACG	48.981	ACTACACGTAGTATATGGCTG	49.754	254
comp416_c0_seq1	GAATTTAGATGGTACATTCG	49.846	AATCAGTATTGTCATCAAGC	50.048	244
comp420_c0_seq1	CTTCAACAGAATCCTCACT	49.764	TAATAGACAAGGTTTTGGAG	49.687	278
comp420_c0_seq1	ATTATCTGATGTTCAACCAC	49.65	ATGAAGGACAAGCATACTAA	49.982	271
comp422_c0_seq1	TACAGAGGATGTCAAATCAG	50.88	GTCAACTACATCCTCGACTA	50.029	259
comp425_c0_seq1	GCAGACAAATTATTTCATGT	50.231	CGACTATCAAGAGATAAGGA	49.546	247
comp425_c0_seq1	GATCTTGACTTCACAACAAC	50.19	CGACTATCAAGAGATAAGGA	49.546	199
comp425_c0_seq1	GCCTAATTCCTTGATAAGAT	50.4	ACTACACGTAGTATCAGCCA	50.756	277
comp426_c0_seq1	TAGTATATCACAAACGCACA	50.116	AAGCTAGCTCCATATCTACC	50.586	146
comp426_c0_seq1	TAGACAAGAAAGCAAAGGTA	50.471	TTCTCGGGGTACAAGA	49.894	263
comp426_c0_seq2	ATAGACCTAGCTTGACTCCT	49.853	AGTTCAAGGAGTGGCTC	50.418	252
comp428_c0_seq1	CACGTAGTATCAACACTTCC	50.512	CACGTCTTCAGCGTC	48.639	258
comp428_c0_seq1	GAACAACGTCTTCATCG	50.023	CTTGTTGTTGGAGAGGTC	50.931	250
comp435_c0_seq1	ACGTTCTGTACTCTGTTCTG	50.117	CTGCACTCACAGTTTCTC	49.232	201
comp436_c0_seq2	CTCGGTAGAGAGAGATTCC	51.278	CTCCTCCTCCTCACG	49.397	276
comp440_c0_seq1	TACAAGCTTCTTCACTCACT	50.021	CTGGTGATAATTAAATTGCT	49.758	203
comp442_c0_seq1	TCAAGACCAACATCACC	49.908	TGCTCTCCATCTGGTC	49.975	191
comp442_c0_seq1	GTACGAGCTGGCCTAC	49.21	GAGATCCACCGGTTC	48.893	188
comp444_c0_seq1	CGAAACCCTAACCTAGC	50.611	CTGTGGTCTTGGAAGATT	50.443	232
comp444_c0_seq1	AGGAGGTCGTCTCCAT	50.213	AGAGGTTCGGCATTG	50.255	240
comp446_c0_seq1	AATGTAGACAATAAGCAGGA	49.982	TTTCAGTTTTATCACAATGC	51.349	227
comp447_c0_seq1	CTTTGACTTTGGTGTGTTT	50.906	GTAGTATCACCAGTGGACG	51.009	278
comp452_c0_seq1	TCTTCAAAAGATTACTTCCA	50.106	TCTAGACTTGTTCATTGTCC	49.977	227
comp452_c0_seq1	ATTTGTAATGGACAATGAAC	49.848	ACCAATATGAGAAGAGGC	49.688	275
comp454_c0_seq1	CCTGATCAGACCGTATTC	50.878	TCCTTCGTCAACTACTACAT	49.733	120
comp454_c0_seq1	TGAAGTAGTCGCAGTAGAAG	50.788	AGATCGTGTCGATGATG	50.041	249
comp457_c1_seq1	CAACAAATGCTTCTATCTTT	49.84	CCTACACCATCACCAAGT	51.142	111
comp459_c0_seq1	CTACACGTAGTATGCCCC	51.277	GATCTCTCGATCCATCTT	49.255	135
comp459_c0_seq1	ACGACGTGTTCTCGC	51.368	TAGTCGATGCCCACC	51.043	280
comp460_c0_seq1	TACACGTAGTATGGCAGG	50.064	AGTTGAGCTTCACATCCT	50.091	211
comp461_c0_seq1	AATACAATAGGAAAGCAATG	49.758	CGTAACAAGTTATCATCCAT	50.123	278
comp462_c0_seq1	CTTCTCCAGGTACTTCTTG	49.705	AGGTACACCACCTACAACTA	49.53	273
comp463_c0_seq1	AACTTCTTTCTTCACTTCGT	50.819	AGTTCTCTGCAAACTTCTG	50.322	231
comp467_c0_seq1	AGCTGTAGAGGCCGTAG	51.161	TACAACGTGGAGAGCAT	50.082	251
comp469_c0_seq1	CCCATGTAATCTCTACTGAA	50.116	GATATGAATGGAAAGTCTGA	49.892	197
comp469_c0_seq1	TCAGACTTTCCATTCATATC	49.892	ATGACTTCCTTAGAGAGGAC	49.896	170
comp469_c0_seq1	TTGAATCTCCAAATCTTTTA	50.154	ATTGTTGAAGATGCTGATAC	50.048	165
comp472_c0_seq1	CAGATGTGCTTTGCTTAG	50.064	TTTTGAAGAAACATAAGAGC	49.977	253
comp472_c0_seq1	TTATAAGCTTCCTCAGAGTG	49.875	AACACTCTACTACGATGTGG	50.021	117
comp473_c0_seq1	TCAAATATTCTCTTGACAGC	50.421	ATCGAACATTTGTATTTGAC	50.04	235
comp474_c0_seq1	CGAGGGAGGAGGAGT	50.842	TACACGTAGTATGCTGTTTC	48.76	222
comp475_c0_seq1	TATGATTCTCTATCCTGACC	48.968	AGGGAGTCGACCATATC	49.939	248
comp475_c0_seq1	TATGATTCTCTATCCTGACC	48.968	AGGGAGTCGACCATATC	49.939	248
comp475_c0_seq1	AGGTGGAGGACTTCTCA	50.587	GTGTACCTAGGCTTCTCC	49.323	256
comp477_c0_seq1	TCTGAGAAGACTGACGATAC	49.982	AACACTTATCAGCTCTTTTG	49.785	176
comp479_c0_seq1	CAGTTGCTCTATTTGTTCTC	50.073	ACTACCTGGCAAAGAAAC	49.977	215
comp479_c0_seq1	GTTTCTTTGCCAGGTAGT	49.977	GTCCTCTCTTCTAGCTCCT	50.09	190
comp480_c0_seq1	CACTGTCTACTTCAAGGTGT	49.912	CAGCACATATATACAGACCC	50.471	159
comp481_c0_seq1	CGTAGTATGCTCCGGC	53.33	AACTGTTGAGCGACAAA	50.401	266
comp482_c0_seq1	TTTTTAGTAACCCATGAAAG	49.871	ACCTCCGTTACCTATCTATC	50.042	272
comp484_c0_seq1	CACATATATGCAGCAACTTA	49.881	CGAAAACTGAACCTCTACTA	49.819	130
comp484_c0_seq1	CACACACACATACACACTTC	49.908	CAAGTCGTACAGCTTCAA	50.324	262
comp485_c0_seq1	TCTCCTCTTTCTCCTTAACT	49.976	CTACCTAGATGTCATTGAGC	49.791	260
comp489_c0_seq1	GCACCTGTGACTATTGC	50.043	ATCTACGGCTGATCCA	49.752	203
comp489_c0_seq1	AGCACCACCTCCTTG	49.955	ATCCGGTACAGGAAGAA	50.868	241
comp490_c0_seq2	AGAGGAGAGAGAGAGTGAAG	50.029	ATTTAAGAGTTAGCAAGCAA	49.933	214
comp490_c0_seq2	ATCTAAGAATAGGCTGGACT	49.906	TAATAGGAAGCATAAAGCAC	50.121	257
comp492_c0_seq1	GTAGACCCTGATCTTCTCAT	50.539	ACGAGAAACAGAGAGAGC	49.932	280
comp493_c0_seq1	ATATCTCCTCCTCCCAG	49.127	AAGAAAGAGAAGGAAGAAAA	50.287	244
comp493_c0_seq1	TTTTCTTCCTTCTCTTTCTT	50.287	TTTTGTACTCTGATCTCTCC	49.188	133
comp500_c0_seq1	CTACACGACGACTCTTGAT	50.856	GGAGATCTGTGGAGAAGA	50.257	144
comp500_c0_seq1	CTTGCTCTGGCCTCC	53.032	GCTTTGAGCTTTTTATCC	50.132	247
comp501_c0_seq1	ATGGTAGACACACCAACTTA	50.315	AGATTCTGATGGAGGTTCT	50.852	114
comp503_c0_seq1	GTATGTCGGATCACTTCAC	50.785	ACTACACGTAGTATGCCCT	49.595	134
comp507_c0_seq2	TAGGAAGGTTGTACGTAGTT	49.183	ATCCCCAACAATGATCT	50.262	173
comp508_c0_seq1	GAAGGACTGTGAGAGGAG	49.859	ACTACACGTAGTATCATGCC	50.09	265
comp509_c0_seq1	ACTACACGACGACTCCA	49.788	GTCTGCAGGTCCAAGT	48.904	186
comp509_c0_seq1	GTCCACGTAGCTGTGC	50.978	GCTTCACGAGGCTTT	49.694	265
comp510_c0_seq1	GAGCGAAGAAGAGAAGAG	49.873	GACAATGAGATCATTCAGAC	49.898	266
comp514_c0_seq1	CTCACTTTCTTGTCTTCTCA	50.313	CAGAAATCAAAGCAACAAC	51.656	275
comp514_c0_seq1	GTATCAAAGCTCTGGTAATG	49.982	TACACGTAGTATGCCTCG	50.272	228
comp518_c0_seq1	ATATTACAGCAAGCAATGAT	50.049	CTTCTTTTCCATACAATCTG	49.966	243
comp520_c0_seq1	GTCAGCAAGAACAACTTTC	50.589	GTACGAGTTCGACATGG	49.856	280
comp523_c0_seq1	TCTGATTTATTCATCACGAC	50.881	CAGGAGGAGAAGACTGAC	49.859	258
comp523_c0_seq1	TGTCAGTCTTCTCCTCCT	49.859	TTCTCCCTCGACTTCTT	50.129	263
comp523_c0_seq1	TGTCAGTCTTCTCCTCCT	49.859	TTCTCCCTCGACTTCTT	50.129	263
comp523_c0_seq1	AATTTATAGAGAGCTGGGAT	49.957	CACGTAGTATAACGAACACA	49.567	113
comp524_c0_seq1	TTGTCTCGTACAATAGGTTT	49.925	TCTTCCAACTAGACTTTTGA	50.056	221
comp527_c0_seq1	ACTACACGACGACTTTTT	47.663	CTACTCCATCATCTGGAAC	49.982	171
comp527_c0_seq1	GGGTTTTTAACGTTTTACTT	50.73	CGACTTCGAGTTCCTG	50.062	244
comp528_c0_seq1	TGAGCCTATGTCACTAAGAT	49.791	CTAGGAGATTTCACGTACAC	49.733	188
comp528_c0_seq1	GTACGTGAAATCTCCTAGC	49.747	CACGTAGTATACGAAGATAGT	46.511	256
comp531_c0_seq1	GTACAGAGCATAAGGAATTG	49.982	ACTACTTCTTGAGCTAGGGT	49.984	133
comp535_c0_seq1	AATTGTCGATCTGATTAAAA	49.984	CATTCCGATAGAAGTTGTAG	50.016	250
comp536_c0_seq1	CCGAGTGGAAGTCGT	49.955	GGAACCTGTCGCTGT	49.912	276
comp536_c0_seq1	AGAAGCGTCTTCACCA	50.021	CTTCCTCATCGTCTTCTC	50.138	258
comp536_c0_seq1	GAGAAGACGATGAGGAAG	50.138	TTCAGAATTAGAGCCTACAA	50.344	147
comp538_c0_seq1	CTCTCATCACTAGAGTCCAA	50.019	TCCTTGAGAAGAAGGAAG	50.009	280
comp541_c0_seq1	ATCAGTAATTCGAACATCAG	50.082	AATACCTCAACCTATTCCAC	50.728	247
comp542_c0_seq1	GTAGTATGAAGAGGAGGAGG	50.457	CACCAGATATTCAGTTCCTA	50.116	280
comp542_c0_seq1	GTAGTATGAAGAGGAGGAGG	50.457	CACCAGATATTCAGTTCCTA	50.116	280
comp542_c0_seq1	TAGGAACTGAATATCTGGTG	50.116	GCAAGAACAAATTGACTATC	49.898	265
comp546_c0_seq1	CAGTAAATCATTAACCTTGG	50.01	CACCCTCTCTGACCG	50.375	265
comp546_c0_seq1	AGAGGACGGAGACGTT	50.597	ACTACACGTAGTATCGCC	48.147	246
comp548_c0_seq1	GAGGTGAAGATGCAGAAG	51.214	GTATGGTCTGCAATCAGTAG	50.575	249
comp550_c0_seq1	TATGAAAACTCAATCACCTC	50.03	GCATAGACTACAACGAGTTC	49.894	228
comp553_c0_seq1	CACGTAGTATATCAAATCCC	49.707	CGTTGCAGATCCAGTC	50.8	280
comp553_c0_seq1	TGGGTATAAGATGAACTTTG	50.295	GAACACCTTGAAACTGATTA	50.166	149
comp554_c0_seq1	AAGACAGCTGCGTCAC	50.57	GAAGTCGGACGAGGA	49.965	149
comp554_c0_seq1	CAAGGTGATGGAGCTG	50.838	ATATCCATATCCATATCCCA	51.666	231
comp554_c0_seq1	TACTAAGCTTGGAGTCACC	50.221	GAACTACAGAAACAAGCAAC	49.98	168
comp555_c0_seq1	GATTCGAAAATAAAACAAAA	50.02	CACGGAGATTATTCTCTACA	50.31	129
comp555_c0_seq1	TGTAGAGAATAATCTCCGTG	50.31	AGAGAGAGAGAGAAGGAGG	49.876	271
comp555_c0_seq1	TACTTCCCCATGGATCT	50.514	TACACGTAGTATCCCTGCT	50.616	208
comp557_c0_seq1	GAAGTTGAACACCACCA	50.072	GATGAAGAACATGAGCCT	50.475	270
comp557_c0_seq1	AGCAGGCTCATGTTCTT	51.225	ACGTAGTATGACAAGAGTCG	50.22	161
comp559_c0_seq1	CAACTCAATAATGGTTCACT	50.022	CACCAGAATACATAGACGAT	49.937	139
comp560_c0_seq1	TACACGTAGTATCAGCCG	50.272	AAGACGTACCTGTCCAAG	50.639	215
comp561_c0_seq1	CAACAACCAGATAAGAAAAG	50.098	CCTTTCTACTTCTTCCTCC	50.589	182
comp561_c0_seq1	GGAGGAAGAAGTAGAAAGG	50.589	TGAAGACGAAGAGTAGAAGA	50.064	165
comp561_c0_seq1	TCTTCTACTCTTCGTCTTCA	50.064	GAGTCTAGGTATAGGTTGAGG	49.891	267
comp566_c0_seq1	ATCTGACAAGATCATCGAG	50.52	ATCAGTGTTCTGAGCGA	50.031	106
comp568_c0_seq1	GTAAAAGATGAGATGTTGGA	50.03	AAAATGTGTTGATAATGCTT	49.944	216
comp568_c0_seq1	GTAAAAGATGAGATGTTGGA	50.03	AAAATGTGTTGATAATGCTT	49.944	216
comp568_c0_seq2	GTAAAAGATGAGATGTTGGA	50.03	AAAATGTGTTGATAATGCTT	49.944	216
comp568_c0_seq2	GTAAAAGATGAGATGTTGGA	50.03	AAAATGTGTTGATAATGCTT	49.944	216
comp570_c0_seq1	CGACTCAACATCTCTGTTAT	50.029	GAAGTCTAGTGCTTCATTTG	50.073	205
comp572_c0_seq2	TACACGTAGTATCACCAACC	50.851	AGCCGTCGTCTTCAT	49.627	258
comp576_c0_seq1	GTAGTATCGATGTTGATCGT	49.902	ACAGGCTAGTCTCTTCTTCT	49.94	193
comp576_c0_seq1	GAGAAAGACATGAAAAAGAA	49.546	AATCTACGCGATAAATTAAA	49.902	160
comp579_c0_seq1	AATAGGATCCAAGGAGAAT	50.14	AGAAGCTCTTCCTCTGG	49.809	265
comp580_c0_seq1	ACTACACGACGACTCCC	51.143	GTTTAGAGGATTTGCATTAG	49.439	150
comp580_c0_seq1	CTAATGCAAATCCTCTAAAC	49.439	CACTCTCAGGTGTTCATTTA	51.012	266
comp580_c0_seq2	GTGTCGTTCTTATATCTTGC	49.949	ACACGTAGTATGGTTTGAAT	49.558	138
comp581_c0_seq1	AGCACATAAGGGTGATCT	49.991	CGATTCATTTTGTTGAAA	50.162	233
comp581_c0_seq1	AGCACATAAGGGTGATCT	49.991	CGATTCATTTTGTTGAAA	50.162	233
comp582_c0_seq1	CTACCTTCTCTCTCTCCTCT	49.3	ACCTAGGTCGAACGTAGTA	49.776	183
comp582_c0_seq1	GTCTCAACTCCGTCGTA	49.457	AGATAAAAGGATTGCTGAA	49.982	217
comp583_c0_seq1	CTACACGTAGTATATCGAAGG	49.525	AGGTCTACTACCAGATCCTC	49.752	102
comp585_c0_seq1	GAGATGCAGATTCAGATGT	50.485	GAACAGCTTGAAGTACAAAG	50.207	217
comp590_c0_seq1	CTTATTTCGAGCTCATCA	49.402	GTGCTATCGAACAGTACCT	50.038	153
comp591_c0_seq1	ACACGTAGTATTGTTTAAGTTT	48.159	GTCATAGACCTCTCAATCCT	50.539	151
comp593_c0_seq1	GAAGATGAGAACACTCGATA	50.038	GCAACCCATAAGTAATCATA	50.355	137
comp595_c0_seq1	GATCATAGACACCACCAAC	50.575	TAGTATACCCTTTCCCCAT	51.126	279
comp599_c0_seq1	CTACACGTAGTATGCGGA	50.272	GAGCATGAGGAGGACA	49.975	179
comp599_c0_seq1	TGTCCTCCTCATGCTC	49.975	GCACCACACCTCCTC	50.038	148
comp599_c0_seq1	GAGGAGGTGTGGTGC	50.038	GCTCATGGAGTAGCAGA	49.754	261
comp602_c0_seq1	TACCAGTCACATAAGGATTC	49.885	ACTACACGACGACTGAGAG	50.82	181
comp604_c0_seq1	ACACACTTATTTGAATCTGAA	49.883	CATTATTAGCATCAGAAAGG	50.25	271
comp606_c0_seq2	TAGTACATGGCCGTCTG	50.727	GTCTCCATCCTCACCTC	50.163	176
comp608_c0_seq1	GGTTACATCTATGTCATATCG	49.715	AAGAAGTCTCCCTTGTTTAC	50.211	233
comp609_c0_seq2	CTATCAAGTTGGAATCTGTC	49.539	AGTGCATGTACTCTACCCTA	49.785	255
comp612_c0_seq1	CACGACGACTAAAGATATTC	49.982	CCCTGCTAGGACTCTGT	50.511	154
comp612_c0_seq1	GACACCATCGTCAAGTG	50.498	ACAAGAGAAAAATAATCGGT	50.748	279
comp612_c0_seq1	GACACCATCGTCAAGTG	50.498	ACAAGAGAAAAATAATCGGT	50.748	279
comp612_c0_seq1	CGATTTTCCGATTAATGA	51.965	GTAGTATCCGAGATCAAACA	50.082	239
comp613_c0_seq1	AAAGTCCTCCAAGTATTCTC	50.082	GGATATCATAACAGAACAGC	49.618	278
comp615_c0_seq3	AGTTGTATGCTTGAATGTTT	49.892	TATTAAGACCAACAGCAGAT	49.982	238
comp615_c0_seq3	GGTTTCTAATCAGTCTGTCA	49.977	TATTCTTCTTTTGGTGGATA	50.017	182
comp624_c0_seq2	TTTGTAGCTGATGTACTGGT	50.707	CAAACGCAACTACTACTCTT	49.968	198
comp627_c0_seq1	CTCAGAGAATCGTAGAGATG	49.774	GTGTAAACCTCACTATTTCG	49.925	239
comp627_c0_seq1	CTTCATCCAACTATAATCCA	50.165	CCATGTACACTTTTACCTTC	49.734	230
comp627_c0_seq1	GCTTTGAGTTTGTGTGAT	48.743	GTACAGGATGAACAAGAATG	50.326	108
comp628_c0_seq1	GTAGTATACCACACGCAGAC	50.53	CAGAACTCGACGTGGT	50.134	178
comp628_c0_seq1	GTAGTATACCACACGCAGAC	50.53	GAGAAAAGGAGGGCAG	51.053	267
comp628_c0_seq1	TTCAGCCCTGTGGAC	50.946	GCGAACTCATGGAAAC	49.813	248
comp630_c0_seq1	ACATTACCCATCACGAAT	50.659	GTTCTCTCGCTCCAGTTA	51.068	253
comp631_c0_seq1	GTCCCCATCTTCGTG	50.146	GAGGAAGACGATGAAGAA	50.668	251
comp631_c0_seq1	GTCAGCAACCTCAAGC	49.98	CAGCAAATACTTCAGACTTC	50.073	159
comp633_c0_seq1	CCGACCACACCTAGTATC	50.862	TACTTCTAATCTGCATTGGT	49.982	122
comp635_c0_seq1	ATTTCATGAGTGACAAGAAG	49.977	TTTTTCTTTAGGATTTTGTG	50.004	198
comp637_c0_seq1	TCACCACGAAGTTAACTAAT	49.925	GCTGGTACTGATGGAGTT	50.462	122
comp637_c0_seq1	GTAGGTCATGCCTTCCT	50.307	AAAGCCCTAAACCTTTG	50.251	224
comp639_c0_seq1	TTGTAGAAAACGACCTCTT	49.869	AAGATGAAGTTACTGGTGAA	49.68	112
comp640_c0_seq1	CAAGATATATCCCAGACAGA	49.979	TCAACATTAACCTCATTCTC	50.03	244
comp651_c0_seq2	GATTGTCAACGTACAACTTT	50.124	AAGAGATCACTAAAAGGACC	50.082	266
comp651_c0_seq2	GTTGTTTAAATTTGCTGAGA	50.716	GCACAAGAGAGAAATTAGG	49.928	207
comp652_c0_seq1	TTACAAATCACATGAGGAAT	50.371	GGTGCTGAATTGTCTTTAT	50.039	220
comp654_c0_seq2	ATACCATAGACAAAGCCAG	50.124	GGCAAGCTTACCGAC	50.092	258
comp654_c0_seq2	CTTATATTTTGTGACCAAGG	50.01	AAAACAGAATAGAACAGCAG	49.785	142
comp657_c0_seq1	GTATCAACAACAATCCTCTG	50.326	ACACCTTGTGCAGCTC	50.333	257
comp657_c0_seq1	AGTACTTCTTCCCCATCTT	50.224	CACGAAGCTCGAATATAG	49.167	167
comp657_c0_seq1	GCATCGTCCACTTCAC	50.524	CTCTGCACAAGTAGGAGAT	50.028	228
comp657_c0_seq1	ATCTCCTACTTGTGCAGAG	50.028	CGTTGTAGTTGTTGATCG	50.481	202
comp657_c0_seq1	CATCTACTTCGCCAACTC	51.424	GTTGTACATCCTCTCCGT	50.25	247
comp658_c0_seq1	TACACGTAGTATGTCGCC	50.027	AAGTAGACGTCGATGAAGTT	51.507	239
comp659_c0_seq1	CAGTGATAGTCGATTCCTC	50.191	GTGACAATGTCCTCTATGAT	49.437	160
comp659_c0_seq1	GAATACTCCACAAAATCAAA	50.214	TCACAGGTACCAATAATTTC	50.073	273
comp660_c0_seq1	CTTGTAACTTTGCATTCTCT	49.785	TGCTATCATTATCCAGACTC	50.142	279
comp663_c0_seq1	ACTTGGTGTAGGTACAAAGA	49.675	AGTATGTTCCAACAATCCTA	49.597	178
comp667_c0_seq1	ACGTAGTATACGGCGAG	49.253	GGACGTAGACGAGCAC	49.806	105
comp667_c0_seq1	CTCACCGTCCCATCTA	50.072	GCCGATGTAGGTGAAG	49.914	267
comp667_c0_seq1	TCTACAAGTTCTACTGGCTC	49.587	CGATGCATCCAATACTATAC	50.698	258
comp667_c0_seq2	TCTACAAGTTCTACTGGCTC	49.587	CGATGCATCCAATACTATAC	50.698	258
comp668_c0_seq1	GAAGTGTAGAGGACCTTGA	49.764	ACTTCCCTTTGATAGAAAAC	50.256	207
comp669_c0_seq1	AAAAAGTTGTATAAAAACGC	49.468	AGAAACGAACGAGCG	50.87	223
comp670_c0_seq1	GGTGAGTCCAATGAAGAT	50.044	CACGTAGTATGGTCTCTCTC	49.527	174
comp672_c0_seq1	TGCGATAAGAGCAAGTT	49.87	CAAATACCTCAGTCTAGTGC	49.929	276
comp673_c0_seq1	GGAGGACAGGTTTAATAGAT	49.994	TCAATAAGATGGTCCTAAAA	50.017	249
comp675_c1_seq1	CTCCAGTTTCACACATCA	50.353	GACAGATCGGTAATTCATC	50.002	104
comp676_c0_seq1	ACGTAGTATAAGCAATCAGC	49.905	GTCGTCCTCCCTGTG	50.082	181
comp677_c0_seq1	CTTCTTCCTTTTCTATCCTC	50.026	ACCACTATCTCACACATCAG	50.45	225
comp677_c0_seq1	AAAACATAAGCCATAGTCAA	50.162	GCTTAAAATATTTGTTCCAA	50.066	180
comp677_c0_seq1	GCAGAAACACCTATATCTTG	49.982	CATAGATAGCTATACCGGAC	49.217	132
comp678_c0_seq1	GATCCGGACCTCGTC	52.198	CTACACGTAGTATCCGCA	50.272	177
comp680_c0_seq1	ATTACATGTCGAAACTGGT	50.134	TAGATCCACATACTTGCTCT	49.791	245
comp683_c0_seq1	GTGGGAGGTAGAATTTAGAC	50.407	CACGTAGTATTCAGAGACAAG	50.107	218
comp685_c0_seq1	TTGGTACAATATACTCAGCC	50.312	AAAAGACAGAATTTCAAGTG	49.542	193
comp688_c0_seq1	CCATGTACAGTTACCATTTT	50.065	GTAGTATCAGAGAGCGAGAC	48.905	195
comp688_c0_seq1	CCATGTACAGTTACCATTTT	50.065	GTAGTATCAGAGAGCGAGAC	48.905	195
comp689_c0_seq1	GTCGGCCAGAAGCTC	53.006	ACTACACGTAGTATGGCG	49.203	276
comp690_c0_seq1	TCGTCTGTGAACCCTC	49.902	AATACGTTTGCACTTATGAT	49.993	262
comp692_c0_seq1	CGTAGTATAAAAGACAAGCG	50.723	CTTGTTAAGTGCGTCTATTT	50.018	138
comp692_c0_seq1	GTGTTTTTCTTGCAACTATC	50.032	AATTTATGCAGAATCATCAC	50.098	165
comp694_c0_seq1	GTCGATTCACGTTCACT	49.18	TGTATATCAGCGTTTGCT	49.93	155
comp695_c0_seq1	CACAATGGAGAGATCAATAC	50.187	TTATCAGGTTCCATGTTTAC	50.073	260
comp696_c0_seq1	TTGACCAGACAATAGATGAT	50.187	TTTGACAAGAATCAGTTCTC	50.126	224
comp697_c0_seq1	GACAGATCCCGTCTCA	49.728	TACACGTAGTATCCTTCCTC	49.311	114
comp699_c0_seq1	GTCCCCTCGCTTACC	51.601	CTTGCTGTAGAGATAGAACG	50.35	261
comp699_c0_seq1	GTTCTATCTCTACAGCAAGC	49.327	TAAAACAAGATCTTCCAATG	50.434	256
comp700_c1_seq1	CACACCTCTCAGGAACTC	50.748	CAACGATCAGCCCTT	50.255	261
comp703_c0_seq1	CCCAGTTATGACAAATAAAG	50.01	CACGTAGTATGCTTACAAAA	49.215	187
comp705_c0_seq1	GTCATGTTGTTCTGCTTCT	50.77	ACCGAGATCAATCAGATG	51.234	225
comp715_c0_seq1	ATTCAAAGCCTCTTCATC	49.841	CATCTCAGGGTACATCTTG	51.058	129
comp734_c0_seq1	GTCCCTGTGCTTCTACTC	50.091	TACACGTAGTATGTCGATGA	49.717	166
comp752_c0_seq1	AGGAAGTTCGTCAACCT	49.866	CTGATTGCCGTAGTAATG	49.76	249
comp754_c0_seq1	GTTGTGTAGTAGCAGGGAC	50.287	CTCCTTCAGACATGGAGT	50.245	264
comp757_c0_seq1	ACTACACGTAGTATGGCGT	50.571	GTCCCGAAGACGAAG	49.607	224
comp762_c0_seq1	CATCCATGTTGCTATACTCT	50.133	TGGAGAATCTATAGTGGAAA	49.831	181
comp769_c0_seq2	ACTACACGTAGTATCGGAAG	49.502	ATCCGTAGAAATCGGAG	50.597	280
comp773_c0_seq1	CTAGCTTACTCCACAGTCC	49.722	GAAGCAGTCGTGGAAG	50.021	271
comp774_c0_seq1	AGTCTGGATTTGGTAGATTC	50.707	ACCAGCGACGAGTTC	50.156	276
comp774_c0_seq1	ACTCGTTCACGTACACCT	50.934	AACGTGCGCTTACATC	50.865	227
comp774_c0_seq1	GTGGCCTCGATGTAAG	49.914	CGTAGTATCCATTCATAACG	50.852	271
comp776_c0_seq1	GTAGACCCAATGTCATAATC	49.223	CTATCATATGGTTGATGAGG	50.32	276
comp776_c0_seq1	TCATACAGCTTCTGGTACTT	49.929	AGAAGGAGAACCTCGAC	49.328	274
comp781_c0_seq1	ATTCCTCCGACTCTGAC	50.043	CACATTTCAGTTTACCATCT	50.022	138
comp781_c0_seq1	AAAGCTTGCTATAAGTGAAA	49.933	CCTGTTAGGTTTGTGATCTA	50.25	205
comp782_c0_seq1	ACCACACCTAGTACTCGTC	49.566	CGTTCAACACCTTCTTG	50.217	181
comp782_c0_seq1	CAAGAAGGTGTTGAACG	50.217	TTACAATTGGCTTTACATCT	50.162	263
comp785_c0_seq1	GTTCTCCATCACTTAGAACA	49.977	CTACACGACGACTCTATCC	50.386	263
comp786_c0_seq1	CCTACAGCATCACTATTTTC	49.982	TGAACCTAAGACTCAGAATG	50.212	189
comp788_c0_seq1	CAGTTTCATCTGTTCTGATT	49.977	ACTGATACCTTACCTTACCC	49.986	157
comp788_c0_seq1	CTACCAGTAAGAGGTGTTTG	49.905	TCTCTATTACTGCAGTGGAC	50.23	258
comp800_c0_seq2	GTGGAGGCTTAGGATATAGT	50.225	TAGACCCATTTGCACC	50.25	253
comp802_c0_seq1	ACAGTACATGGAGAAGCAC	50.615	ACTATTTACTCCTCGTCCTC	50.131	243
comp804_c0_seq1	GTATACCGGTTTCTTCAGTT	51.031	CAACACCGTCTCTTAATAAT	49.514	162
comp806_c0_seq1	TGAAGTTATCCAGAAGAAGA	49.92	GTAACTAGTTCAAAATTCGC	49.537	249
comp808_c0_seq1	GAAATGAAGTTGCTTCTAAA	49.977	ACACGTAGTATACTGGTTCG	50.257	172
comp813_c0_seq1	ATTTGAAATTTACAACTCGT	49.166	CTCATAGTTCACCGTCTTT	50.021	162
comp825_c0_seq1	TATATACAGACGACCAAACC	50.123	TCAATTACCACCAATTTATC	50.122	192
comp825_c0_seq1	GATAAATTGGTGGTAATTGA	50.122	AGTTGGAGTAGGAGCAGTA	49.722	238
comp826_c0_seq1	GAGAGAGACACAAGCACA	49.562	CAGAGCTCGTTCATGTC	50.031	247
comp826_c0_seq1	GAGAGAGACACAAGCACA	49.562	CAGAGCTCGTTCATGTC	50.031	247
comp826_c0_seq1	GAAAGCTCCGTCACAG	50.021	CATCACCACCGTCAAC	51.297	280
comp826_c1_seq1	CTCTTCCGTACTTCTTCAG	49.908	ACTACACGTAGTATGCCGT	50.571	164
comp831_c0_seq1	AAGCTCCACCTTTAGTATCT	50.034	CGAGGAAGAAGGAGAAG	50.379	265
comp833_c0_seq1	CTACACGTAGTATGGACTCG	50.788	TTCCAACTTTATCTTGATTG	50.434	266
comp833_c0_seq1	CGAACCCCATATATAACC	50.174	GGTAGGGGAACTCGAC	50.421	280
comp834_c0_seq1	GTAGTATGCAGACAAGCTG	48.999	TTGATCCATAGTAGAGGATG	49.979	275
comp839_c0_seq1	AGAAATCTCAATCATCACAG	49.834	TATCTTTTTATGCCAAATTC	49.943	211
comp839_c0_seq1	CTTAAAAGGATAATGAGCAA	50.105	GTCTGTACCTTGGAGAGTG	50.073	267
comp844_c0_seq1	ACGCGTAAACTGAATATAAG	50.113	TACACGTAGTATCTCGTCCT	49.785	252
comp848_c0_seq1	CTTTAACTCTGAAGTTGCAT	49.785	GTAGTATGCAAACCCCTC	50.187	266
comp850_c0_seq1	TCTTGTCCTAACTCTCTCAA	49.863	TCATTTGACTAAGGACTGTT	49.68	196
comp851_c0_seq1	GACTGCTACCGCTCG	51.312	CGAACATGAGCATGTAGT	49.758	258
comp851_c0_seq1	GCAGCTACTACATGCTCA	50.41	GTTAGAGATGGTGTTGGAG	50.127	157
comp855_c0_seq1	CTACTTGAAACAGGATCTCA	50.212	GACTGTCACTCTTTAGAAGC	48.999	145
comp855_c0_seq1	CAAGAGATCTAATCCAGATG	49.633	ATACTGAAATATCAGCCAAC	49.342	125
comp856_c0_seq1	AGAAGTACGACAGGCTTAG	49.631	ACGTAGTATCTCTCTCTCCC	49.947	243
comp861_c0_seq1	ACTACACGTAGTATCTGATTTT	47.79	TATTCAACAGATGTCTTTCC	50.03	219
comp862_c0_seq2	GAAGATCTACCTACCCAATC	50.279	GAAGACCTGGATGAAGTC	49.663	176
comp862_c0_seq3	CTACACGTAGTATCAGCCAC	50.756	GAAGACCTGGATGAAGTC	49.663	278
comp868_c0_seq1	TTAAACCAAACAATAAGCTC	50.019	CATCATCTGGTTCCAGTC	51.534	214
comp869_c0_seq1	GTTGTTCCCACAATACTAGA	50.022	GTGAAAACAATGTAGGTAGC	49.892	113
comp869_c0_seq1	AAAGTGTTATATTCAGCTCG	49.889	GATTCTCGATAACACTACCA	50.082	156
comp871_c0_seq2	ATGGCCCTCTTCTCTC	50.102	ACTACACGTAGTATTCCACC	49.076	120
comp874_c0_seq1	ATCCTCTAGGAAATACTTGG	50.209	CCTGACACAAGAAGTAGAAA	50.349	118
comp878_c0_seq1	CAAGTTCTTTCGGGATAA	51.088	TGATACTTTGATCTCTCGTC	50.038	199
comp878_c0_seq1	GACGAGAGATCAAAGTATCA	50.038	GATCGACCTCCATACATAC	49.85	272
comp880_c0_seq1	CTTTGAGAACCTGGAACT	49.755	CTGACCTCGGAGCTG	50.865	273
comp880_c0_seq1	CCTGGATGCAGTAGGT	49.108	ACTACACGACGACTCCC	51.143	259
comp881_c0_seq1	CTAGTTGGAGCTGGTTCT	50.019	CACTCGAGCTAACCATC	49.201	223
comp881_c0_seq1	CTAGTTGGAGCTGGTTCT	50.019	CACTCGAGCTAACCATC	49.201	223
comp882_c0_seq1	AACTAGAAACTTGACTGCAA	50.207	AATTTAAAGTTTTTGTCTGG	49.084	219
comp888_c0_seq1	TCTTTTCAGTGACAGTTACC	50.117	ACTCCGATCTCTGCTTC	50.488	212
comp888_c0_seq1	CAGTATCTCGACCCACAT	51.214	CCTAAAGCGAAGCATCT	51.335	116
comp890_c0_seq1	ACTACACGTAGTATGGGGA	50.221	AGCTTTTCTTTTGTTTCTTT	50.583	140
comp893_c0_seq1	CAGAGCAGAAATCCACA	50.643	AACACAGATTTTGCATTG	49.916	166
comp894_c0_seq1	CATGGTTGACTTTGAATACT	50.022	ATGCTGAAGATGGTGG	50.031	184
comp895_c0_seq1	CTACACGTAGTATCGGAATC	49.841	GTATTAATAGATCGAACCCA	49.442	197
comp895_c0_seq1	GGATTATATTAGGAGGAGGA	50.129	TATCATGGATGCAGACC	50.102	279
comp895_c0_seq1	GGATTATATTAGGAGGAGGA	50.129	TATCATGGATGCAGACC	50.102	279
comp899_c0_seq1	CTCGACACGTAGAAGTACAC	50.67	TACAACTGCAGCACCA	50.188	119
comp899_c0_seq1	GTCGGTGGAGTTGATG	50.324	CAAGACCTTCTATGACCC	49.973	204
comp899_c0_seq1	GGTCATAGAAGGTCTTGG	49.973	TACGAGCTCATCCCC	50.092	265
comp900_c0_seq1	CTGACGCATTAAAGAACTAC	50.302	TTCCATAGTTCTCATTTGAC	50.03	140
comp903_c0_seq1	GAACTGCTTCCTCATCTAA	50.231	TTTGTTTCTGCCTGTATATT	50.162	158
comp903_c0_seq1	CATTTAATGAAGATGAGGAG	49.831	GGTACATCATTCACATTCTT	49.65	276
comp905_c0_seq1	GATGTAGCCTGATCACTAGA	50.091	ATCCAGATGACCTCCAT	50.052	158
comp907_c0_seq1	CTGGCTAGCATGAAGTG	50.564	CGTAGTATACCGACCAATAC	49.889	253
comp908_c0_seq1	ACTACACGTAGTATGCCAAC	50.224	AAGAAGTAGACCGTGGG	50.488	201
comp908_c0_seq1	GCTGTACGACCACCC	50.335	GTCCACCATGGAGTAGAG	50.626	232
comp908_c0_seq1	GTCACGATGAGCAAGG	50.8	GTCCACCATGGAGTAGAG	50.626	153
comp909_c0_seq1	CATCAAATTCTATGTTCGTT	50.263	CCACTCATACCGTTTAGTC	50.368	279
comp912_c0_seq1	ACTACACGACGACTCTCC	50.415	TTTTACGAAGCATGTATGA	50.116	279
comp913_c0_seq1	CGGCTACTACAACGAAG	49.9	CCACACTTATCCTACAACAC	50.315	239
comp914_c0_seq1	TATATCAAGTCAGGTTGTCC	49.885	CCAAGGTATGAGTATTGTGT	49.878	237
comp914_c0_seq1	TCTTTTCTGCTGCTATAAAT	49.806	GTTCTAAGGTTGAAGATGTG	49.68	262
comp915_c0_seq1	CGGATAGCGAGAAGG	50.24	CCAAAAAGTCAGTGTTTTAC	50.008	193
comp916_c0_seq1	ACGTAGTATCACTCCTCCTC	50.72	TGAACTTCCTGTTCTTCTC	49.919	190
comp918_c0_seq1	GTCCAAGGAGAGCAACT	50.418	ACCAGTATCTTGTGTTTCAC	49.731	257
comp919_c0_seq1	CTTCTTGACTTGTTGCTTAC	50.207	GATAGTGATGAGGAGGATG	49.833	167
comp919_c0_seq1	CCTTTCACTCTTCAGGAC	50.073	GTTGGACTACTCCTACCG	50.172	237
comp920_c0_seq1	TTTAGGTAATTGTGATGAGG	50.295	ACAACTTCCTACAAAATGAA	49.875	193
comp920_c0_seq2	TAGGATGTAAATGAAGGAGA	49.831	AGGGAAAGTTCTTTGACTAC	50.211	248
comp922_c0_seq1	GTCTGGTGTTTCTTTCTGTA	50.117	GTCAGGTCCTAGTGAAGC	50.091	239
comp922_c0_seq1	GCTTCACTAGGACCTGAC	50.091	CAATGAGAAGAGGATACAGA	50.073	269
comp922_c0_seq1	TCTGTATCCTCTTCTCATTG	50.073	ACGTAGTATGAAAAAGAACG	49.834	100
comp924_c0_seq1	GTCTTCATGATGATCTTTGT	49.59	GAACTCGAGCTGAGCTAT	50.254	274
comp926_c0_seq1	AAGAAATACAGTGTTCGATG	50.217	TCTTAGAATGGTTTGAGCTA	50.344	157
comp928_c0_seq1	AAGTACCATCAGATACATGG	49.738	CACAAATAGGCTTGAGTATC	49.982	195
comp929_c0_seq1	TGAAGTGTCCTTGTCTCTAC	49.92	AATAGAAATGCTGAATCTGA	49.99	194
comp929_c0_seq1	TTTCTGTGGGATAAATAAGA	50.017	GAACCTAGTGGTCAGTTGTA	49.969	268
comp929_c0_seq1	GCTACAGAGTCAATGTTTGT	50.134	TCTAATAGAGGATGATCGAA	49.889	240
comp929_c0_seq1	ACAACATCAGGACTAACAGA	50.278	GACCTCATGAAGAGGAAG	49.922	251
comp932_c0_seq1	TCTGAATCCTCTAAACAGAA	49.92	AAAGCAGACCTCTCTTAGTT	50.122	162
comp932_c0_seq1	TTATCAGCTATATGGAGAGC	49.813	GTTCCATCAGTATCATTCAC	49.949	172
comp935_c0_seq1	GATCAAAAAGGAGTACGAG	49.73	AATCATCATCATCAATCATC	50.172	223
comp935_c0_seq1	GCCTCTGCTACTCTACTTAC	48.581	GATTTACAATGAGTTTTTGG	49.928	265
comp938_c0_seq1	AGTATCCTAATAGATTCCCG	50.299	AGATACAAGGAAGTGTTGTG	49.969	132
comp941_c0_seq1	AGAGAGGAGGGAGAGC	49.135	CTTCTACTACTACAGCCCG	50.199	279
comp943_c0_seq1	AGGGCAGTACCAGTAAAG	50.064	GTAGGTGAGGAGCTGG	48.696	252
comp943_c0_seq1	AGGGCAGTACCAGTAAAG	50.064	GTAGGTGAGGAGCTGG	48.696	252
comp943_c0_seq2	AGGGCAGTACCAGTAAAG	50.064	GGATGTACGGTCTGGA	49.793	272
comp943_c0_seq2	GGAGATGTCGGACGC	53.639	CACCAGGCACAACTG	49.423	266
comp945_c0_seq1	GCTTGACATTCTTGATATTC	49.762	CCTATCATACCATAGGTCAA	50.024	168
comp946_c0_seq1	GACTAGAGCATATGGGAGAT	50.817	TCATCCCTAAAATAGTTGAA	50.017	157
comp946_c0_seq1	TTCAACTATTTTAGGGATGA	50.017	ACTACACGACGACTAAAGC	50.375	227
comp947_c0_seq1	GTGACCGCATGATGG	52.464	AACTCGTCGAAGGAGAC	50.418	273
comp949_c0_seq1	CAGAATCAGACAATCTCAAT	49.834	TTATCAGTGTAAAATCCAGC	50.451	156
comp949_c0_seq1	ACTTCTTCATTGTCTTGATG	49.977	TCGATTATCATTCTGATTTT	49.853	201
comp950_c0_seq1	AGATAAAAGTGAGTGTTTGC	49.558	GGGAGCTACAGCATATAGTA	49.807	118
comp953_c0_seq1	AACGAGCTTTACTATCTCAA	49.564	ACATGTGGTACTCCATCC	50.752	280
comp953_c0_seq1	CATGGCCTACATGGAC	50.438	ACTGTTGTCGTAGTTGAAGT	49.576	271
comp953_c0_seq1	CTACATGGACCAGTTCG	49.896	TTGTCGTAGTTGAAGTAGGT	49.871	261
comp955_c0_seq1	ATACAGGATAAAGCAGCAT	49.856	GCTCGCTACATAGAATAGAA	50.13	245
comp957_c0_seq1	TACTGGTTGTCAGGTAAAAG	50.382	CAGAGATCAGAGAGTTTCAG	49.656	198
comp960_c0_seq1	GGCTGTCCATCAAGAG	49.617	CTGGTATCATGCTTATCATC	50.482	157
comp964_c0_seq1	TTCCTGATTCATCACAGTAT	50.187	TACTTGATCATCATTAGCCT	49.848	262
comp964_c0_seq1	CCTTCTGTATATCAGCAAAT	49.568	GATGGTATGGACATCTCAG	50.677	262
comp965_c0_seq1	GAATTTCGAGATCATTGAG	50.391	CTACACGTAGTATCCCCC	50.073	259
comp966_c0_seq1	TCTAGGATGTTTGAGTCTTG	50.212	AAGAAGAACAAGGAGAGAAG	50.397	265
comp966_c0_seq1	TCTAGGATGTTTGAGTCTTG	50.212	AAGAAGAACAAGGAGAGAAG	50.397	265
comp968_c0_seq1	AAGAAGAAGCCAGTCTAGTT	50.122	AACATGTTCTGGATGGAG	51.161	215
comp968_c0_seq2	AAGAAGAAGCCAGTCTAGTT	50.122	CGATACGCAAGATGTTT	50.027	196
comp968_c0_seq2	AAACATCTTGCGTATCG	50.027	TACATCGACATCATGAAAG	49.813	201
comp972_c0_seq1	TCTAAGAAAAGAAGCTCAAA	49.873	CTTACTGTAACCACATACTGG	49.96	221
comp972_c0_seq1	GACGTTGAAGAAGATGAAC	50.245	GTAGTATCACAGAGCGAGTC	49.694	163
comp973_c0_seq1	AAGCACACCTACGCC	50.435	GTTGTCGTTGTCGTCTC	49.684	215
comp973_c0_seq1	CACTTCCCCCTGAAG	49.411	GTCTTGTTCTTCTTGCAGT	50.082	257
comp975_c0_seq2	TAGTATCGTCCTTGAATCAC	50.082	TTGCAAAGAACTTGGAG	50.11	232
comp978_c0_seq1	ACTGAGAAATTTCCTCTTCT	49.753	TTTGGAAGTACTTTGATTGT	49.875	244
comp980_c0_seq1	CTACACGTAGTATAAAGCCG	50.591	AACTGCTTGTTCTTCTCC	49.928	257
comp982_c0_seq2	CATATTCATGTTGGTGTTTC	51.155	CACTTCAGAGTAATGCAAAC	50.851	185
comp983_c0_seq1	TCGAGTTCAGAGACATAAAC	50.178	CATGAGAAGGAATTTTGTAG	49.966	135
comp984_c0_seq1	CACTTGGACATGATTGAC	49.575	TCACCTACGTGGACTACTAC	50.021	279
comp986_c0_seq1	AGAATCTAGCAAGTGTGATG	50.23	CATTCTCGAACTTATGTACC	49.791	132
comp992_c0_seq1	CTACACGTAGTATCGCCA	50.272	ACACCCGGCTCTTCT	51.584	263
comp992_c0_seq1	AAGGCCAAGACCAACT	50.787	CCTGTCCGAAGAAGTAGTA	50.255	265
comp994_c0_seq1	TTCCTATTCCATCAACTAAA	50.017	ATCATGAATGTTGTTCTTGT	50.091	129
comp994_c0_seq1	GTACTGGCACTTCTCGTAG	50.726	GTGAGCAGCGACTCC	50.787	238
comp994_c0_seq1	ACCTCCATGAATCCAAC	50.758	AGTAGTGGGTGAAGAAGAAC	50.801	220
comp995_c0_seq1	CTCTAACAAGAAAACGTGTC	50.014	AAGAGAGATATAACACACGC	49.47	273
comp996_c0_seq1	CAGCTATGATCTTGTCATCT	50.091	CAAGGTTAAGTATGAGTTGG	49.959	245
comp998_c0_seq1	AAGTTGCTGGTCTTCTTC	49.928	ACATCTCGCCCTCCT	51.438	151
comp998_c0_seq1	AAGTTGCTGGTCTTCTTC	49.928	ACATCTCGCCCTCCT	51.438	151
comp1007_c0_seq1	TTCTTGAGCTTGTCGTG	51.019	TGTACAACGTCACCACC	51.062	271
comp1007_c1_seq1	ATGAGAAAGACCAGATCCT	50.852	AAGTCACAAGAATGATGAAC	49.737	235
comp1008_c0_seq1	CATCTTCTCCAGATTTACAA	50.26	AAGGCTTCAAAGAAGTTAGT	50.293	215
comp1008_c0_seq1	CTTGATGAGCTTCTCCTT	50.027	CGTAGTATCAGGAAACAAAC	49.925	199
comp1013_c0_seq1	CTCCTTCCTTCTCTCCTAC	50.417	CATCTCACCCATCTCG	50.44	120
comp1014_c0_seq1	TAGTTTGTGCGTGCTATTA	50.497	GTAGTACTTCTCCCCCTCT	49.743	274
comp1015_c0_seq1	CATTATCTAATGGTTGAAGG	49.879	CGGTACATTACAATCAAACT	50.254	118
comp1016_c0_seq1	TACACGACGACTCAATTC	49.7	GGAGGAGTAGGAGGTCTT	50.34	276
comp1016_c0_seq1	TACACGACGACTCAATTC	49.7	GGAGGAGTAGGAGGTCTT	50.34	276
comp1019_c0_seq1	GTATCTCCCGTTGCAG	49.914	CACCTACCTCCGTGG	50.416	271
comp1019_c0_seq1	AGAAAGGATATGTGACTGG	49.674	ACTACACGTAGTATCGAAGC	49.66	110
comp1024_c0_seq1	AGAGCCAGACGACAAA	50.021	AGGGGGAGAGTCTGAG	49.85	256
comp1024_c0_seq1	TCGACTTCGAGGACAC	50.145	CTTGACGAACTTGGTCTT	50.793	216
comp1024_c0_seq1	TCGACTTCGAGGACAC	50.145	CTTGACGAACTTGGTCTT	50.793	216
comp1025_c0_seq1	TTTCTCTTTCCTGTACTTCA	50.056	GGGCCAGGTACTTTTAC	50.179	210
comp1033_c0_seq1	TTCTCAACTAACGTGGTTAC	50.35	ATTGTCATCATAATCTGAGC	49.909	202
comp1044_c0_seq1	GTTCAGTTCTGTCTTTCAAC	49.527	GACGTTAAGAAAGTACAACC	49.096	267
comp1044_c0_seq1	TATATGTCATCTAACTGGGG	50.024	AAAGACTTCCTCAATCTTTC	50.221	170
comp1047_c0_seq1	ACGAAAGATGATTAAGTGTG	50.217	TTTTTGGATCAATTACTGTT	49.928	259
comp1048_c0_seq1	ATGGAAGAAATGAATAGGTT	50.447	CATTTGCTTTGTCTTTATTT	50.019	161
comp1051_c0_seq1	TCTTTGATGGGTTAACTAAA	50.146	GAACTAGAGAGTCAAAAGCA	49.733	252
comp1054_c0_seq1	ACGACAATCTAAAGAACAAA	50.065	TCCTATGTATGTGGGATTAG	50.024	231
comp1058_c0_seq1	ATTGGTTTTCTCGCTTC	50.854	AGACGATGATGGGTAAAC	50.3	112
comp1060_c0_seq1	CTCTTCGTTCAAGTGAATAC	49.878	CAATGCTTCAACTCTCAA	50.12	236
comp1062_c0_seq1	ATATTGCTTTGCTGACTAAG	50.074	ATTCTTGCAATAAGATGAGA	49.99	234
comp1063_c0_seq1	TCCACAATACTGAAAAACTC	50.166	ATCGATATAGCTCCACAGTA	49.898	233
comp1064_c0_seq1	CTCCTTCAGCTCATTGAT	50.722	AATAGTAGACTTTCCTGGCT	50.034	143
comp1068_c0_seq1	AACACCTTCTTCTGGCT	50.082	CAGGAGAAGAGGAGGAC	49.691	210
comp1069_c0_seq1	CTTTTACTACTTTTCCCCTT	49.924	GGAACGGTAAACTTAAAACT	50.583	112
comp1071_c0_seq1	GCTAGTGAGAACAAGAAAAA	49.925	TACAGCATTACACCACAAAT	51.517	218
comp1075_c0_seq1	GACATCCTCTTCAACTCTG	50.082	ATTACATGCAAATTCTGATT	49.813	264
comp1075_c0_seq1	GACATCCTCTTCAACTCTG	50.082	ATTACATGCAAATTCTGATT	49.813	264
comp1076_c0_seq1	TACACGTAGTATGCCGTC	50.027	TTCATATCATTGACGCTT	49.518	280
comp1076_c0_seq1	TGGATCAGTTCATTAATCTC	49.892	TCGTAGATAGAGGCATAGAG	49.791	252
comp1079_c0_seq1	CAGATTAACCAAGCTAGAAA	50.058	GATGTGTCTGATCTTCAGC	50.978	221
comp1081_c0_seq1	GTGTCGTCCATCTTCTG	49.558	GTGGTCGTCGTGCAT	51.978	144
comp1085_c0_seq1	ATGCTCAGACAGAACTAAGA	49.88	TAAGCTCTGTTCTCAATTTC	49.791	122
comp1086_c0_seq1	CCCTCAATGTGAAATACTTA	50.295	TTTTCTGTTTAGGTAGTTGG	49.818	245
comp1088_c0_seq1	AGGAGCACATGCGTAG	50.712	GAGCTGTACGTGCCTC	50.041	264
comp1090_c0_seq1	TTACCAGTCTTGTTGCTACT	50.065	AAATTTCAGAACATGCAAC	50.971	207
comp1090_c0_seq1	AAGCTCTTCCTGAAAGG	50.018	AAGATCTCTACCAAACGC	50.038	277
comp1091_c0_seq1	ACTACACGTAGTATGATCGAA	49.983	AGACTCAGAGGTTTCCTTC	50.637	156
comp1091_c0_seq1	ACAAATGGAAGAAACTCTTT	50.669	CTTTAATTTGTTTGCTTTGT	50.144	126
comp1092_c0_seq2	AGGTCCTCCACCTCG	51.798	GTAGTATGGAGGACGGAA	50.541	123
comp1097_c0_seq1	CTACACTGCTCATCACAAA	50.119	TATCATGAATTATGCAACAC	49.257	251
comp1098_c0_seq1	GGACTTCTCCACTAGTTTCT	50.032	CATTCCTCATGGAAGC	49.69	260
comp1102_c0_seq1	CTACCAGCAGTACTACCAAC	49.922	CATAGGGAAGTTTACTTTGA	49.687	276
comp1102_c0_seq1	CTACCAGCAGTACTACCAAC	49.922	CATAGGGAAGTTTACTTTGA	49.687	276
comp1103_c0_seq1	GATTTTTGAGGATTACATTG	49.797	GTACTCAACATATCAATCCC	49.223	264
comp1111_c0_seq1	CTCAGTTCTGATCTTCCC	49.922	CACGTAGTATGAGAGAGAGC	49.933	134
comp1117_c0_seq1	TCTACTCCCTCATATGCC	50.607	TATATATTCGTGCTGCTCAT	51.068	275
comp1117_c0_seq1	TATATTGGTGGGTTTATCAC	49.984	AGTGAATGATGTTGTAGAGC	49.994	123
comp1119_c0_seq2	ACTCAGATGACGAGTTTCTA	49.677	TTCACCATCTTCTAATTCAC	50.03	265
comp1122_c1_seq1	TACTTTCATTGATATGGCTT	50.033	TTGCTCTATTACTTATTGGG	49.972	199
comp1123_c0_seq1	GAGGTGATGTCAACAGTATT	49.586	CATGTAAAACAGCACTATGA	49.572	150
comp1124_c0_seq1	TAGTATGCAAATCCAACAA	49.917	ATGTCGATGTGATTGTAGAG	50.697	156
comp1125_c0_seq1	CTTTTGTCTAGTTGTCTTGC	50.207	CTGGTTTGTTATAAGACTGG	49.959	238
comp1125_c0_seq1	GAAGCTGTACGTGTTGTAG	48.942	GTACCCCAAGAACTTCC	49.715	211
comp1125_c0_seq1	TGTACGTGTTGTAGCTGTT	49.755	CTGAGGGTGATCAAGAG	48.688	271
comp1125_c0_seq1	GAGTTGTTGCTGAGTAAATG	50.851	TCACTTCTGTTAATCCTCTG	50.212	268
comp1128_c0_seq1	TGTGAATCTTGAATCATCTT	50.336	GTACAAGGACTTCACATGG	50.957	267
comp1131_c0_seq1	TCTGGAAAGACTACCTAACA	49.912	GATGTAACGGACACAGTTAT	49.843	279
comp1135_c0_seq1	TAGAACACAAAAAGAGAAGC	49.925	GGAACCTTACTCTGGATCT	50.53	166
comp1138_c0_seq1	ACTACACGACGACTAAAATG	50.399	ACTATCAGAACCAGGACAG	49.609	130
comp1138_c0_seq1	CTGTCCTGGTTCTGATAGT	49.609	TCCTTGAGCACCTCAC	50.145	219
comp1139_c0_seq2	AGTACGTTCGAGGAGTGT	50.082	CTTCATAACATTCCTCTTTG	49.966	240
comp1145_c0_seq1	CTTCTCCCCGTCTCTC	50.649	TAGTATGTACGCCTCTCTGT	49.98	257
comp1145_c0_seq1	CTTCTCCCCGTCTCTC	50.649	TAGTATGTACGCCTCTCTGT	49.98	257
comp1146_c0_seq1	CAGAGGCTGCTGGTC	50.826	GACGGAGGAGGTGGT	51.533	276
comp1146_c0_seq1	ATTATCACCGTGTCCTTAAC	51.658	TCTTCGACACACTGAGC	50.559	226
comp1149_c0_seq1	CCAATCTCGTAGTTGTGTAT	50.073	TGAGTCATCTATTTTGGAAC	50.03	132
comp1152_c0_seq1	AAAATGTAGTGTGTGGTCTC	49.731	GTATTATTGCTGAGACTGGT	49.274	250
comp1158_c0_seq1	GCCATAAATATTTGAATCAC	49.866	ATGTTTCTCCTTCTCATGTA	49.539	235
comp1158_c0_seq1	TACATGAGAAGGAGAAACAT	49.539	CACTGACTGCCTGTCTC	49.724	235
comp1161_c0_seq1	ATCATGAACTGACACTCTGT	49.829	TACACGTAGTATACGAGCAG	49.053	270
comp1163_c0_seq1	TCCAGTTCTCAAACTGCT	51.352	TAGAATACCAGCAAACAACT	50.115	186
comp1172_c0_seq1	AAAGAAAACAAAACACCATA	50.058	TCTACAGTCTGGAAAGTTTG	50.349	235
comp1175_c0_seq1	GACCAATTCTGGTGAGAG	50.787	TACACGTAGTATGTCCGC	50.027	147
comp1178_c0_seq1	GTGAGAGGGAAGTATCCA	50.297	ACTACACGTAGTATATCGTCG	49.754	251
comp1181_c0_seq1	TGCTCCAGTATAACCTCAC	50.889	TGAGCTTCACCTCCAC	50.145	267
comp1181_c0_seq1	CAGAGCAACCTCAGGA	50.426	CGAATCTAGAGAAGAGATCA	49.485	263
comp1181_c0_seq1	GAGGTGAAGCTCAACG	50.021	CGAATCTAGAGAAGAGATCA	49.485	218
comp1181_c0_seq1	GAGTGCAAGTCTGGTTCT	50.576	ACCAACACCACCAATAAT	50.593	102
comp1184_c0_seq1	ACTACACGACGACTCGAT	51.005	TCGGTGTAGGTGAAGG	50.233	199
comp1184_c0_seq1	CCTTCACCTACACCGA	50.233	TAGAGCTGGAACAGGAAC	50.862	265
comp1186_c0_seq1	TCCTGTACCTTTGAGTTCTA	49.912	TCATGATCAGAATCTCTACC	49.688	242
comp1188_c0_seq1	ACTACACGTAGTATGTTCCG	50.257	GTGGGGTTTGATTTGAT	50.937	275
comp1189_c0_seq1	ATTTCAATTGACAGTTTGTT	49.649	AAGATTTCAGCAGCTTTAG	50.024	256
comp1190_c0_seq2	TACACGTAGTATGCCAGC	50.237	GCCTTGAATACAACTTCAT	50.039	259
comp1194_c0_seq1	GCTCAAGAAGCTGGG	50.082	TCCACTGAATTTCTTGTTAC	50.166	227
comp1195_c0_seq1	ACTACACGTAGTATGGCG	49.203	TGCTTCTATAAACTCTCCTG	49.875	245
comp1195_c0_seq1	CAGGAGAGTTTATAGAAGCA	49.875	AGAAAGACCTTTTATCGAGT	49.986	149
comp1198_c0_seq1	TCAAATGAGAACTTGAAGAC	50.126	GTATCTTGGAAAATACCCAT	50.761	118
comp1200_c0_seq1	CACCATTTAAAATTCTTGTC	49.928	TGAGTAGGCGTATGAACTAT	50.032	259
comp1201_c0_seq1	TACGAGTTGTTTGAAAAGAT	50.065	CTCGCAGGTCATATAGTCT	50.134	252
comp1201_c0_seq1	GAAAGAGTTTGCAAGTAAGA	49.925	ATCCAAAAATTTGTACTGTG	50.205	213
comp1203_c0_seq1	GACGACTGATCATCATAAATA	50.14	ATACATGTGTTTGATTGGTT	50.133	257
comp1203_c0_seq2	GACGACTGATCATCATAAATA	50.14	ATACATGTGTTTGATTGGTT	50.133	257
comp1205_c0_seq1	AGAGACATACAGTCGAAATG	50.029	GGGAGCACGAAGTAGAT	50.52	257
comp1205_c0_seq1	AGATCTACTTCGTGCTCC	49.835	GAGTAATCCTCCTCGGAC	51.735	182
comp1205_c0_seq1	AGAGCGAGTAGAGGTGC	50.907	CTACACGTAGTATCCCACAC	50.366	196
comp1207_c0_seq1	GTGGGCCTTGACTATTT	50.497	CAAAAATTCAACATTTCTCT	49.603	238
comp1208_c0_seq1	CTAGAATAGGCTGAGCATTA	50.162	AGAATATGTGTTGCAGAATC	50.048	179
comp1208_c0_seq1	TTCTGGGAAACCGAC	49.959	AGACCCCAGCTCCTAC	50.092	280
comp1209_c0_seq1	GACTTGCTTCTCTCGTATG	50.74	TAGCATATTCCTCTTTTACG	50.152	234
comp1209_c0_seq1	GAGAAGAAACATAGCAGAAC	49.076	AGACCGACAGGGAAGT	50.371	198
comp1213_c0_seq1	GAGGTCGTAGTTGGAGAG	50.128	CACGTGACCAACATCA	49.815	273
comp1214_c0_seq1	TTCTGAGTAGTCATCAATCC	49.834	CAACTACATCTCCTCTGCT	50.028	242
comp1215_c0_seq1	ATCAGGTGCTAAAACAATAA	50.162	CAACCATATACTAATCCTCG	49.928	266
comp1216_c0_seq1	TGCTATTGAGACACTTCTTT	50.073	ATCTTCACAAACACCATTAG	50.022	217
comp1217_c0_seq1	CCAGTAACATCTTTGTGAAT	50.022	GAAATGGATGTATCTAGACG	49.654	182
comp1219_c0_seq1	AGAAAATTGCATACACAGAC	50.184	CTTCTTCTCGTTGTCCTT	49.965	264
comp1219_c0_seq1	ATTGTTGTTTCATTTTCCTA	49.928	ACTGATGACTTGTCTCACAT	49.829	100
comp1220_c0_seq1	GGGGAGCAGGAGAGG	54.552	GATGAACATGAAGACGAG	48.919	228
comp1222_c0_seq1	TCGATCTCGTCCTCC	49.791	ACTACACGACGACTCAAAC	50.755	265
comp1223_c0_seq1	GCTTCGTCTTGCTCAC	50.214	CTACACGACGACTCTGTAAC	50.67	231
comp1225_c0_seq1	CTGCTTTGCTTAAGATACTC	49.751	CACTAAACCATATTCAGGAG	49.825	189
comp1227_c0_seq1	ATAGGACTATATAACGGGCT	50.044	AGTATTGGTATGAAGACGG	49.928	160
comp1228_c0_seq1	CTTTGTTATCATCATCAGGT	49.885	TACAGATGTTGACTGTGTTG	49.848	277
comp1231_c0_seq1	CGTACTTTACTCGTCATTTC	50.115	CTTTACGACAAGGAGAGC	50.73	183
comp1231_c0_seq1	CGTACTTTACTCGTCATTTC	50.115	CTTTACGACAAGGAGAGC	50.73	183
comp1231_c0_seq1	CTTGTCGTAAAGGAGAGTG	50.707	GATGTCCATGTCGAGC	50.359	196
comp1232_c0_seq2	TGCAGTCATACAAGTTCATA	49.869	ACTCTGATGACGAGAAGAA	50.296	239
comp1234_c0_seq2	CTGAGCGTCATGGTG	49.498	GTAGTATGCGCCAGTGT	49.768	234
comp1235_c0_seq2	GAATAGATTTTGAAATGCAC	49.951	ACTACACGTAGTATACTGTTTC	45.711	167
comp1236_c0_seq1	AGTTTGTTCCTCACATACTG	49.969	TGAGCAATGAATAGTGATCT	50.587	236
comp1236_c0_seq1	AGATCACTATTCATTGCTCA	50.587	TACACGTAGTATCCCAACAC	50.851	153
comp1236_c0_seq1	AGATCACTATTCATTGCTCA	50.587	TACACGTAGTATCCCAACAC	50.851	153
comp1237_c0_seq1	GCTGTAGATCAATTACTGCT	49.665	AATTACATCTTCACAGTTGG	50.022	191
comp1240_c0_seq1	GATCTTCTTCGACATGGT	50.261	GTTCACGTATGTATCCTTCT	49.076	226
comp1241_c0_seq1	AGCTCAATAAGTTCACAAAG	49.785	CACGTAGTATAGTATCATCAGAA	49.237	184
comp1243_c0_seq1	GTTCATTCTTGATAGCATTC	49.762	AAGTCATTTGAAAAACTCAA	50.016	260
comp1245_c0_seq1	TAAAACCATATGCCTCTAAG	49.972	GCAATATACTCTTCCTGTCA	50.277	170
comp1246_c0_seq1	GAATAAGGTCATTCATCATC	49.225	CCATTCAAGGTTTATACTCA	50.295	266
comp1247_c0_seq1	CACACCACGACTCTTAAA	49.894	ACCTTTTAAATTCCCATACT	49.9	156
comp1250_c0_seq1	CTAGTATACCAACGCAACAC	50.916	GGTGGTTATCTTGGATGT	50.091	277
comp1250_c0_seq1	CAAGAAGGTGTACATCGC	52.273	GACCACACCTAGTATAGTAAAAA	50.103	184
comp1255_c0_seq1	ATCAAGTAAGTCAAGCAGAA	50.073	ATCTGTATTGGATGTGTGAT	49.797	119
comp1262_c0_seq1	TCAGCTCCACGATCTC	50.22	TTGTACAAGAACCACGAC	49.636	253
comp1262_c0_seq1	AGCTGCAAGAGCAGG	50.908	ACACCTAGTATGGATCGTCT	51.055	226
comp1264_c0_seq1	TTGCATGTACCTCTCCTA	49.487	TACGGTTGTACTATCAGCTT	50.164	182
comp1264_c0_seq1	TAACTCGGTCGTAGTTGTAT	49.975	GGCCTTGAGATAAGATAGTT	50.36	272
comp1266_c0_seq1	AATCTAAATGAGCAACACAC	50.184	ATTGGCTACAATCAATCAT	50.245	151
comp1266_c0_seq1	CAATGTTTGTTAATGCTAAA	49.232	CTACCCTGAAGGAGTGTATT	50.91	262
comp1270_c0_seq1	ACAGAGAGTACCCGCC	51.207	ACTACACGTAGTATGCGTTC	50.416	210
comp1270_c0_seq1	ACAGAGAGTACCCGCC	51.207	ACTACACGTAGTATGCGTTC	50.416	210
comp1271_c0_seq1	ACGCGTTAGTCCAGC	50.664	GTGAACCCCAACACC	49.783	143
comp1273_c0_seq1	CATCTCAGGATGTTGCTA	49.805	CAATTTTCATCCCAGAAC	50.995	150
comp1273_c0_seq1	CATCTCAGGATGTTGCTA	49.805	CAATTTTCATCCCAGAAC	50.995	150
comp1274_c0_seq1	GATAATCATCCCTGCG	49.819	TAGCCTCGCATGTCA	50.082	244
comp1274_c0_seq1	GAAGACCACTACATGTGC	48.876	TTGTCTGCATAGTAGGAAAT	49.982	215
comp1275_c0_seq1	ACTACACGTAGTATCTCCCTC	50.13	CAGTGTCTGTTGCTTCTAAC	50.818	160
comp1276_c0_seq1	TGTACCAGGGCTTCTG	50.463	AGATCTCGTCCAGGAAC	50.043	234
comp1278_c0_seq1	AAATGAAGGCTCAGATAAAT	50.807	GAATTCGACCAGCGT	50.215	182
comp1279_c0_seq1	GTGGAAGAACATCTTGGT	50.194	CTACACGTAGTATCCACTCG	50.788	196
comp1280_c0_seq1	TGGTTAGTGCTGCTCAT	50.306	CACGTAGTATCTTTTCTGGA	50.442	276
comp1280_c0_seq1	TGGTTAGTGCTGCTCAT	50.306	CACGTAGTATCTTTTCTGGA	50.442	276
comp1286_c0_seq1	ATTGGTGATGTAATTGATGT	49.996	CTTTCTTTTGTGATTGTGTT	50.3	122
comp1290_c0_seq1	AATTCTTCCAAGATATTTCC	50.175	AAAGACGAGAGAAGAGAGAC	50.185	118
comp1291_c0_seq1	GTTATCCCATTTATACCCTC	50.354	GAGCTACAGCATTACGC	49.888	241
comp1297_c0_seq1	TGACAGTGCACTTATTTACA	50.011	ATAACCCCAGAAGATAATTC	50.043	223
comp1301_c0_seq1	CTGACAACAAAATAAAGAGC	50.254	AATTGGTGAAATACAGACAG	50.022	263
comp1304_c0_seq1	CTTACATAAACTCCATTTCC	49.065	AGTATGATGTGCCTAGTAGC	49.522	161
comp1304_c0_seq1	TCAACCACTACTTTCTTCTC	49.334	CGAGGAGAACTCACCA	50.187	215
comp1305_c0_seq1	AGAACCAGAGGTATATTTCC	49.994	ACACGTAGTATCCTTGATTG	50.073	120
comp1306_c0_seq1	GATGGAGAAGATGTTGAAG	50.136	CAGATCTGCTCAACCAC	49.796	248
comp1306_c0_seq1	GAAGATGTCGATGATGAAC	50.8	GGTTCACTTGGAGGACTA	50.443	265
comp1306_c0_seq1	CTCATGTCCACGGTCT	49.721	CGACGTCCTCAAGTTC	49.786	255
comp1306_c0_seq1	CGTAGCGGTTGATGAT	50.532	ACGTAGTATGCATCATGG	49.664	227
comp1309_c0_seq1	CCATTTAGCACTGTCTCTAC	49.929	ATCTAGAGCCTTCTTCAGAC	50.283	135
comp1309_c0_seq1	ATGTGGATATGGTGAGTTC	50.1	TTACAGGAACACGTCTACTC	50.168	252
comp1310_c0_seq1	AGTTTCATCATCCTCATCTT	51.023	GATGGAAGCTGTAAACAAT	50.039	157
comp1312_c0_seq1	ACAGAGGTCTTGTCATCAG	50.406	CCTAGATTTACTTGACCAGA	49.49	196
comp1315_c0_seq1	GTCTTGCTGGGTCTTCT	50.418	TACACGTAGTATGGCGAG	50.272	114
comp1318_c0_seq1	CCCTCCGGAAGAGTAG	50.927	TAGATGATCTGGATGAGAAG	49.931	148
comp1319_c0_seq1	ACCTGGAGTCGGATCT	50.213	ACGTCGAAGTTGTACTTG	49.008	180
comp1320_c0_seq1	AGTGTTGTTATTAAGCTTGC	49.986	CACTTCAATACCAATCTAGC	49.982	223
comp1320_c0_seq1	GCTAGATTGGTATTGAAGTG	49.982	CAATCTCTATCAGACAAGGA	50.073	246
comp1322_c0_seq1	CTCTTTATCCAGTTGTTGAG	49.912	ATGAACAAGCGACCC	49.979	233
comp1325_c0_seq1	TATAGAAATTCCCATCCTTC	50.982	GAGTCCATGGTGGTAGTAG	49.973	280
comp1325_c0_seq1	TACTACCACCATGGACTCT	49.973	AGAGGATGGAGAACCTG	50.082	265
comp1325_c0_seq1	GGAGGCAGATGGTGTA	50.031	TAAGCAACTGTACAGGCA	50.901	237
comp1330_c0_seq1	CTCTCCTCGTCACCACT	51.168	TCTTCTTGCTCTCAATCTTA	50.31	222
comp1330_c0_seq1	CTCTCCTCGTCACCACT	51.168	TCTTCTTGCTCTCAATCTTA	50.31	222
comp1334_c0_seq1	TACACGTAGTATGGGCCT	51.277	GACTCGTTGTTCACCTTC	50.897	274
comp1336_c0_seq1	ACGTAGTATGTGAAATAGCTG	49.89	GGAAGAGTTTAGGTTGATTT	50.256	100
comp1337_c0_seq1	CCGCAGCAGCCTTAC	54.518	CCTTGTCGTCGATCAT	50.031	256
comp1339_c0_seq1	GCATCTTCAAAAGTGTTAAT	49.618	AGTAGGCTAGCCGGTC	50.775	260
comp1345_c0_seq1	ATGTCATTCCTTGCTACC	50.507	CACAACAGTGTACTGACTGA	49.784	197
comp1345_c0_seq1	CGTTCAGTCAGTACACTGTT	50.934	CTTAGCAACATCAAACTTCT	49.785	268
comp1347_c0_seq1	ACTAAGTATGAATTGGCTGA	49.982	ATATCTACTCCTTCTCGCTT	50.09	226
comp1348_c0_seq1	TACACGTAGTATGGCCTATC	50.361	CGGAATTATAGACCAGTATG	49.928	117
comp1349_c0_seq2	GTGACTGAGATTAAGAACCA	49.977	AGATTTCTAGTCAGCATGAA	49.937	211
comp1350_c0_seq1	CTACTATATCCAGGTTGCTG	50.065	GAAAATAACACAGAAGGTGA	50.166	235
comp1350_c0_seq1	CTTATTTCAAAGCTAGCAAC	49.933	TAGGTTCAGTGTTGAAGAAC	50.117	263
comp1353_c0_seq1	GAGACGGTCCACGAG	50.333	TGTAGTTCATCTCCCTGAT	49.982	233
comp1353_c0_seq1	CTCCAGATAGAGTGTGAAGA	50.019	ATAATAAGATGCCCTTTTCT	50.127	100
comp1354_c0_seq1	CTACACGTAGTATCGTCCTC	49.785	AGGTGGTCGTTGAAGTT	50.727	244
comp1356_c0_seq1	ACTAACATACAGCTCGTGTC	50.186	TTCCTCTTCTTCTTCTTCTT	50.114	262
comp1360_c0_seq2	AAAGGTTCTCTTTTTCTTTC	49.802	AGATATACTGGTTATGCGAA	50.082	219
comp1360_c0_seq2	AAAGGTTCTCTTTTTCTTTC	49.802	AGATATACTGGTTATGCGAA	50.082	219
comp1360_c0_seq2	TTTTCTTTCTGATAAACAGC	49.977	AATTACAATTGGGACTGAC	49.641	272
comp1361_c0_seq1	ATATGAAAGAAGCAGATCC	49.124	GCAACAGTATCTTGAGTTGT	50.134	274
comp1362_c0_seq1	CTCAGCTTTATAATTGGAGA	49.928	ATATTGAAATCTTATTGGCA	50.082	249
comp1363_c0_seq1	CTCTGCAATGATAAACTTTC	50.123	ATGGAGGAGTATGAGATAGG	50.658	167
comp1365_c0_seq1	CAAAAGAAGAAGCATAAGAA	50.193	TAGCAGAAGTTCCACTCTC	50.181	279
comp1367_c0_seq1	ACTACACGACGACTGGA	49.788	CTATAAGCGTCTCATAGCTG	50.626	113
comp1368_c0_seq1	CAAGTACACCGACATGAA	50.611	GGAGAAGACCGACCA	49.718	160
comp1371_c0_seq1	CATTGTTACTTGGTGAAGTC	50.461	AACTACAATCACTGTTCCTG	49.969	253
comp1371_c0_seq1	TTTGTGCTCGAACTAGTAAT	50.302	ACTACACGTAGTATCGCATT	49.991	229
comp1372_c0_seq1	GAGAAACGTCTGTTTGAGT	49.874	CATTACTACTCCTCTGACCA	50.064	144
comp1373_c0_seq1	CGTAGTATAGCAGATCGAAT	49.807	CTTGGGCGAGAAGAG	50.123	237
comp1376_c0_seq1	CAGGTGGTGGAGTGAG	50.309	CTCATCGAACTGCAGAG	50.303	230
comp1376_c0_seq1	CTCTCATCCTGATACTCTTG	49.569	GTTCTCCAGCGACTTCT	50.636	223
comp1376_c0_seq1	CTGATGAGAAGAAAACAGTG	50.665	ACAACACCAATCAAGAGTAG	49.969	196
comp1376_c0_seq1	CTACTCTTGATTGGTGTTGT	49.969	ACTACACGACGACTGAAC	48.48	157
comp1377_c0_seq1	CTCGTCTAAGTGGTAGATTG	49.964	ACTTATCACACCATCAACAT	49.941	107
comp1379_c0_seq1	CTGTTCGTCAGAAGGG	49.828	CTTTCCTACCTTCTTCTACC	50.018	278
comp1381_c0_seq1	TCATTTTGGTTATCTGACTC	50.03	ACATTTACAAGACACTGAGC	50.134	218
comp1381_c0_seq1	GTTGAGAGTCCAATACAATG	50.326	ACAAACAGACGACAAAATAC	50.124	242
comp1381_c0_seq1	GTATTTTGTCGTCTGTTTGT	50.124	GATACTACTCCTGACCAGC	49.331	139
comp1381_c0_seq1	GTATTTTGTCGTCTGTTTGT	50.124	GATACTACTCCTGACCAGC	49.331	139
comp1381_c0_seq1	GCAGGTCCAACAAGG	50.552	GTCAGGTCAGGTGAGGT	50.675	277
comp1383_c0_seq1	CACGTAGTATGTGTGCCA	51.77	CTCTCTCTCACAACTCCAC	50.024	222
comp1383_c0_seq1	TTCTCCTCTGAAGTCCTG	50.662	CACGCAGTCTATGATGTC	50.092	265
comp1383_c0_seq1	GACATCATAGACTGCGTG	50.092	CATCAAGTCGTCCTTCTT	50.653	237
comp1384_c0_seq1	CATGACTCTAGCTATTGGAG	50.022	TAAAGACATACCAGAAAAGC	49.84	249
comp1387_c0_seq1	CACAAGGTCTTCCAGC	49.786	ATAACCTTGGATTTCTCATC	50.741	151
comp1387_c0_seq2	TAGCTAGGTACCGTCTGAT	49.834	GAAGTCCTCCTTCTTGAAC	51.131	172
comp1387_c0_seq3	TAGCTAGGTACCGTCTGAT	49.834	GAAGTCCTCCTTCTTGAAC	51.131	172
comp1387_c0_seq4	TTTCAGCTGCCATCTAC	49.977	GCAGGTTTACTCTTCTTGA	50.368	137
comp1387_c0_seq5	TTTCAGCTGCCATCTAC	49.977	ATAACCTTGGATTTCTCATC	50.741	142
comp1387_c0_seq6	CACAAGGTCTTCCAGC	49.786	GCAGGTTTACTCTTCTTGA	50.368	146
comp1397_c0_seq1	GTCCCTGTAGGACTTGC	50.797	ACACGTAGTATCAAGAAACC	49.22	253
comp1401_c1_seq1	TTGACTCATCACTTCTCTTC	49.928	ACAAGTATCTTCTGCTTTCA	50.073	269
comp1403_c0_seq1	ATCCACCGAGCAATC	49.811	TCTTCAGATCTTGAACAGAC	49.928	237
comp1404_c0_seq3	CTCAGGAAGAGGCTGTAT	49.873	TCCTAGTCCTAGACCTGTG	49.857	257
comp1404_c0_seq3	ACTACGGCGACTACTACC	50.082	GTTCCACTGCTCAATCTT	50.619	158
comp1406_c0_seq1	CATTTCAACTCTTTCTTCAC	49.826	AAATACAAGATGCTCTGTCA	50.721	280
comp1407_c0_seq1	TCTTCTTCTTTCTTTTGTTG	49.909	GCTGGTACGAGTTCCTAT	49.888	279
comp1409_c0_seq1	ACGTAGTATGCAACTCCAC	50.842	CTGTCTGGTTATCTCCACT	49.609	149
comp1410_c0_seq1	CATTTGATGCGCAAG	50.309	TGGTAGATAGTGAATTGCTT	49.982	235
comp1411_c0_seq1	CATAAGTACCAGCGTCAT	48.991	TAGTATGAATCACCCCTAAA	49.879	280
comp1414_c0_seq1	AGAAGAAAACGTAGAACGAT	50.897	ACTACTACATCTGCACCATC	49.844	257
comp1418_c0_seq1	ACACGTAGTATGACATTTGG	50.851	TTTCCCTTTCTCTTCTTTAT	50.198	150
comp1418_c0_seq2	ACACGTAGTATGACATTTGG	50.851	CAGCTACCAATACTTGAAAC	50.115	248
comp1421_c0_seq1	ACTACACGTAGTATGGAACG	50.257	GATCTTGAACACCGACA	50.143	207
comp1424_c0_seq1	CTGCAGATCAAACTTCTAAT	49.649	CCTTCTTAGCTTTAGTTCAA	49.469	205
comp1424_c0_seq1	CTGAGTGTGATCAAAAGTCT	49.92	ACACGTAGTATTCAAGGAAA	49.925	167
comp1426_c0_seq1	ATATGGATCTTCTTGGAACT	50.279	CTGTCGTAAGCTATGATTTT	49.889	170
comp1428_c0_seq1	TCAATAGTGCACATTAACAA	50.065	CCCCTCTCTTTCTTTTATAG	50.274	236
comp1428_c0_seq1	CTAATCTCCCTAACACAACA	50.25	GAGGGAGGAGGTAGTTG	49.752	269
comp1429_c0_seq1	AAACTTGAGAAGCTTTGG	50.359	CTTCAAGAAGATACTGTTCC	48.915	250
comp1430_c0_seq1	GAGTGCATCCACGAGT	49.923	GCAAAACTTATACATTCCAC	49.944	210
comp1431_c0_seq1	ATCTAGCAGTGAATCAGGTA	49.791	ACACCTCGCACTCATC	49.923	257
comp1436_c0_seq1	CTACGAGCACTACACAATCT	50.417	CAGCTACACACAGACCAG	50.231	265
comp1438_c0_seq1	TTTCATCAGCAGAAAAAG	49.497	TATGTTCTGATGGTATTTCC	49.94	231
comp1438_c0_seq1	GTCTTATGTTGGCAATTTAC	49.944	TCACTATTTGATGGCTTATT	50.033	207
comp1444_c0_seq1	GCTCACCGTCGAGTT	50.156	TCACGGTCTTCTCCAC	49.902	182
comp1445_c0_seq1	CTACACGACGACTCAGC	50.252	GAGGAGAAAGGAGTGGAT	51.181	114
comp1448_c0_seq1	AGGAGTTCCTCGTGC	48.961	TTCCATCTTGCCGTAG	50.732	280
comp1450_c0_seq1	GAAGTCTTTAGTTGGAAATG	49.133	TAATAAGGTTATTGGCAAAG	50.142	157
comp1453_c0_seq1	CTACACGTAGTATCTCGCC	50.811	CTCATCCTCCTCATCCT	49.925	183
comp1453_c0_seq1	ATGAGGAGGATGAGGAG	49.925	CAATCTCTGTCTTTGCAGT	51.009	260
comp1454_c0_seq2	CTAACGAGGTGTAATCTCAG	49.964	CTACACGTAGTATCATGGTTT	49.518	107
comp1455_c0_seq3	AGAAACCGTAAAAGAAGTTT	50.28	GACAAAAATGTTGAAGTGTT	50.073	145
comp1456_c0_seq1	TGGATATATTATTGCCATTT	49.996	TTACATATGTTTACTGTGCG	49.823	232
comp1457_c0_seq1	AATTTGACATACTCCATCAG	49.885	TGTCTTTAGTACACACCCTC	49.969	251
comp1459_c0_seq1	GAAAGGATCTAACAGTTGGT	50.833	GTTCGTTGTTATTGACCTC	50.283	278
comp1459_c0_seq1	GTCGTCGTAGGCGTG	52.044	ACTTCAACGAGGAGGAG	50.455	278
comp1460_c0_seq1	ACTACACGACGACTCCC	51.143	CTTGAGGAAATGGAAGAC	50.127	247
comp1461_c0_seq1	CAATCCAACTACTACCTTTG	49.959	AGAGTTCAAACGAGACAATA	49.878	193
comp1463_c0_seq1	ACACCATCACTACTACTTGC	49.986	TAATGTCTCTGGAATGAGTT	49.539	276
comp1466_c0_seq1	GTTTAAGCATTAGAAGAGCA	50.21	TTCTGGTGGATCATACTATT	49.458	256
comp1471_c0_seq1	TACACGTAGTATCGAGTTGC	51.423	AGTTGAGTCCTCGTTCTAC	48.91	280
comp1471_c0_seq1	ATTTTCTGCTATTTCACTCA	50.123	ATTTGATAAATCTTTGTCCC	50.894	214
comp1477_c0_seq1	CTTGTCTTTTCTAGCATCAG	50.3	AAATATTCAAGGAATCTCGT	50.628	244
comp1484_c0_seq1	TTATTTACATGTTCAGGGTC	50.073	GGACGAGTTACTTTGTTTTA	49.785	132
comp1487_c0_seq1	AAGTAGGGGTGGATCAT	49.403	GTCGACTACCGCCTC	49.627	275
comp1490_c0_seq1	GCACTTGTCGTGGTAGTA	49.912	ACTCTTCCTATTTCCAATCT	49.671	184
comp1493_c0_seq1	AATGTATAACAACCAACCAG	50.065	TACATCTGCTGTTGCG	49.896	246
comp1499_c0_seq1	TACACGACGACTAGCTCA	50.722	TTAGCTTCTCATATACCTCG	49.977	105
comp1500_c0_seq1	ACTTATCCCTACAAGTACCC	49.986	ATACATATCTTCGTTGCAGT	49.807	259
comp1502_c0_seq1	TCTAGAACAACTTTCAGAGC	49.733	TCTTGTTACCTAAGATTTGC	49.84	135
comp1503_c0_seq1	ATCCTTGTAGTGATACGATG	49.937	ACTCGAAGAGCTCGC	49.69	245
comp1503_c0_seq1	ATCCTTGTAGTGATACGATG	49.937	ACTCGAAGAGCTCGC	49.69	245
comp1503_c0_seq1	ATCCTTGTAGTGATACGATG	49.937	ACTCGAAGAGCTCGC	49.69	245
comp1504_c0_seq1	ACTGCACGCTCTACAAC	49.867	CGAGTACATCTTCCACG	50.121	193
comp1505_c0_seq1	GCACTGTACAGAACTTGAAT	50.134	TCATTTGTCTCATTCTCTTC	49.985	177
comp1512_c0_seq1	GAGGAGAGTACCACCTCAC	51.66	GGGTCGGAGAAGAATG	51.589	100
comp1514_c0_seq1	CCAATGTTATTGGTCTACAT	49.932	TACATAAGAGGCTCAGTGTT	49.929	176
comp1515_c0_seq3	TACTCTGTAGTGACATTGCC	51.031	ATCAACCTTCTGTTCCTCT	50.984	240
comp1518_c0_seq1	AGTTTTTGATTCACGTTTAG	49.785	ACTGTTTGATGAGGATGTAT	49.149	136
comp1525_c0_seq1	TTCTCCAGCTCGTCC	50.209	CGTCTGCTCCCCTAA	50.526	243
comp1526_c0_seq1	GTAGTCGTCCAGCATCTT	50.673	AGGAGAACACTAGGAAGGT	50.176	248
comp1526_c0_seq1	AACACCTTCCTAGTGTTCTC	50.801	CTACACGTAGTATCGCAAGT	50.637	117
comp1526_c0_seq1	AACACCTTCCTAGTGTTCTC	50.801	CTACACGTAGTATCGCAAGT	50.637	117
comp1528_c0_seq1	ATTCAACTTTGGTGAATAAA	49.928	ACGTAGTATAACAATGCTCC	49.53	236
comp1537_c0_seq1	TCTACAGAGCAGAATACCAT	49.791	TAGAGCTAGAGGAGTCATCA	49.977	280
comp1537_c0_seq1	TGGTACTAGTGAATTTGTCC	50.022	TAGAGCTAGAGGAGTCATCA	49.977	116
comp1537_c0_seq1	ATATCATGACATTTCATTCC	49.571	ATACAGTTGAGAAGCTGACA	50.684	111
comp1538_c0_seq1	AACACTTGATGGTACTGTTC	49.731	CTCGTCATGGTATTCATTAT	49.99	233
comp1538_c0_seq1	ATTAGAGGGCTATTCAATTC	50.4	GAGCTTCTTAGCTTTTGTAA	49.619	159
comp1538_c0_seq1	CAGGCCATAGTATCTATTCA	50.403	TTACCGATACACCTGACTAC	50.073	236
comp1540_c0_seq1	AAAATAGCTTGATAAGCAGA	49.806	AGTTGGTGTGGTAATAACTG	50.014	222
comp1540_c0_seq1	AGTTATTACCACACCAACTG	50.014	TCTACCACAGAAACCTTTTA	50.098	219
comp1541_c0_seq1	CATAGGACTTGGTGTAGAAG	49.768	GCAAATCAAAATAAACAGTC	50.082	143
comp1545_c0_seq1	GTGTCCTCGGAGTTTG	49.548	AGTTAGAGAATCCAAGGAAG	50.301	236
comp1549_c0_seq1	GTGTGACAAAGAAATCAGG	51.11	AGCTCTTTCCTGTATAACCT	50.034	193
comp1550_c0_seq1	ACTCGACGGAGCAGTA	50.082	AGTTCGAGCTCAAGGAC	50.636	249
comp1552_c0_seq1	TGGATAAAGTATATGGCATT	49.947	TTCTGTTTAGTCCTCTCGTA	50.107	262
comp1553_c0_seq1	CTACACGTAGTATCTCCAGC	49.98	GAGTCAAGCTTAACAGAGG	49.872	256
comp1558_c0_seq2	GAAAGAGCTAGACAGAAACA	49.733	AAAAGAATTTTCTGACAACA	50.016	216
comp1559_c0_seq1	GACTTGAGACTCAGCTTCTT	51.172	ACACGTAGTATGAAAGGAGA	49.733	130
comp1560_c0_seq1	TATTTGTCCTCCAGTTCATA	50.596	GTAGTATAACCTGCTCGATG	50.032	171
comp1562_c0_seq1	AACGTGGAGGAGAAGC	51.371	GCTGGTGGTAGTGCC	50.574	280
comp1562_c0_seq1	TCCGGACATGAGGAT	49.974	ATGTGCAGTGTCAAACC	50.092	229
comp1562_c0_seq1	CAAGCAGGTGTACTTGG	50.275	GCTGAGGTTGAAGTTATGT	49.985	111
comp1563_c0_seq1	ATAGAAAAGTTGGTCAATCC	50.864	CGTAGTATCGAACTCTCTCA	50.461	241
comp1567_c0_seq1	TATGCTTTGACTGGTATCTT	49.982	TAGTCTGCACTATGACAACA	49.809	245
comp1567_c0_seq1	ACTTCCATAGACGGGC	51.234	GGTGCGACTAGAGTAGAGTA	49.639	280
comp1567_c0_seq1	CAAGAACGGAGAAAGAAT	50.02	CTACACGTAGTATGCCGA	50.272	211
comp1568_c0_seq1	ATCCTATCTCTTTCCAGTTC	49.95	TACACGTAGTATCCCTTTCA	50.773	244
comp1569_c0_seq1	GAAGATCATCTCCCAGAG	49.768	GGGAAGGAGAACTGGT	49.807	257
comp1570_c0_seq2	TAAGAACATTCAGGATGAAC	50.03	GAGGTCCACCTTCCTC	50.153	191
comp1571_c0_seq1	AAGCAAAGAAGTAACACTTG	49.918	GTACGCCTACCAGAACTC	50.342	144
comp1571_c0_seq2	AAGCAAAGAAGTAACACTTG	49.918	GTACGCCTACCAGAACTC	50.342	144
comp1572_c0_seq1	CAAGAGCATGATGTTTCA	50.844	TCTGCTCTTTGATTTTCTT	50.073	272
comp1574_c0_seq1	GTCGTATTGGATTTAACAAG	49.977	ACAGATTCAGATGTGGTAAG	49.827	201
comp1578_c0_seq1	TGATCTAGTCTAAAAGGGTG	49.49	GGTCATCTCCTTGTTTGT	50.194	276
comp1578_c0_seq1	ATAATCAGGAAGGTGTTTG	49.876	AGCCTCTTCTTAATAGCTTC	50.128	258
comp1580_c0_seq1	ACACGTAGTATTCTTGATTCT	48.237	TAGCATTGTAATCCTCAGTT	49.982	259
comp1582_c0_seq2	TAATATTCACCCTATGCTGT	49.895	ATGTTGGTGTAATCCTTTTA	49.791	244
comp1587_c0_seq1	CCGTAGACGACCATGT	50.021	CTACAGAGTACAGACCCAAC	49.468	263
comp1589_c0_seq1	AAAGTTGGAAACCAAAAG	50.149	ACTGCTACTCCTCCACC	50.255	262
comp1589_c0_seq1	ATATCTCCTTCTCCTCCTG	50.625	CTACACGTAGTATGCTCCTC	49.98	279
comp1589_c0_seq2	CTATTAGGCAGTGGAGAAG	50.014	CAAAGGGTGACCACAT	49.723	200
comp1589_c0_seq2	CAATCCTGTTCTCCGA	50.245	ACTACACGTAGTATCCACGA	50.562	170
comp1590_c0_seq1	GTAGTATCAGACCTTCCCTT	49.942	TGTATATGTCATCAGCATCA	50.403	261
comp1591_c0_seq2	CGTCCTCCAGTCTGTC	49.29	GGAGACACCCACATTG	50.082	187
comp1591_c0_seq2	ATGTCCATGTCAAGCTC	49.008	CCTGTTCGACCACATC	50.324	280
comp1591_c0_seq2	ATCATCTCCTCCATGAAC	49.891	AGCTAGAGTTAGTCCCTTGT	49.984	274
comp1593_c0_seq1	AGACAAAGACAGTGATGAGA	50.239	ATAGCACCAGACAGAAGG	50.707	116
comp1597_c0_seq1	GTAGTATGAAGCTTGAGAGG	49.167	TCAATAGAGCACACACAATA	49.869	230
comp1600_c0_seq1	CTACACGACGACTCAGG	50.062	CAACTACAGCTTCTACTGCT	49.973	227
comp1600_c0_seq1	CGAAGTAGGAGGAGAGG	50.221	GAGTCCTTCAACAAGCTC	50.25	235
comp1600_c0_seq1	CGACCATGCTGTGTG	50.527	GGGAAGATCACCTACAAC	49.724	226
comp1606_c0_seq1	GTAACAACCTCAATCTCTCA	49.977	TAGCAAGAAGCTAAGAGAAA	50.106	258
comp1606_c0_seq1	GTAACAACCTCAATCTCTCA	49.977	GAAAGAAGAACTTAGCAAGA	49.184	270
comp1609_c0_seq1	AAGATATTCTCTGGCTTCTT	50.042	CATCGTCTCCTACATCG	49.964	279
comp1609_c0_seq1	CGATGTAGGAGACGATG	49.964	CGACGAGTAGGGTTTG	50.111	145
comp1612_c0_seq1	TACTCAAGGGATTGACTATG	50.116	TATTGACATCATAAACAGCA	49.926	237
comp1612_c0_seq1	CTGTATTTAGTACTGAGCCG	50.382	CAACAAATATACACACACGA	50.161	148
comp1615_c0_seq1	AGTCAGAGAAGGAGGAAGT	50.135	CTAGTACCTTCAGCACCAC	50.525	272
comp1615_c0_seq1	GAGGAAGAGAAGAAGCAG	49.662	ACTACACGTAGTATCCACGA	50.562	254
comp1618_c0_seq1	ATGCCCTTCTTCACTG	49.28	TACAAGATCTGCTGGAAGT	50.537	173
comp1620_c0_seq1	GAAATTGACTTGATCAGAAG	49.686	TAATCCCATCATGAGCTAC	50.79	275
comp1620_c0_seq1	GAAATTGACTTGATCAGAAG	49.686	TAATCCCATCATGAGCTAC	50.79	275
comp1621_c0_seq1	GGTATCAACTTCTGTGTAGC	49.697	TACCATATGTACCCTGAGAG	49.971	188
comp1622_c0_seq1	ACCACATGCAAATTAGATAC	50.09	CTGACTGAGAACAAAATGAT	49.977	260
comp1625_c0_seq1	GACTAGTTCTTGCTTCTTCA	49.733	GAAGCTAAACCAAGTATTGA	49.84	178
comp1627_c0_seq1	CTCTGAAGAGGATGAAGAGT	50.877	GTAGTTTATACGTGGACGAG	49.975	220
comp1628_c0_seq1	AATAATCAATTAAGTCGCTG	49.94	CAAATACTGGAAGAAGAAGA	49.633	233
comp1630_c0_seq1	GCTCATTAATATTTACACGG	50.254	CTGCTCCTACTGCTTCA	50.179	160
comp1630_c0_seq1	CTCCATGCACGATCTC	50.64	GCCACACCAGACTCTTC	51.694	275
comp1631_c0_seq1	CCATAATCAAAGTCATCAAT	49.94	GTTTGTGTTTTATCCTCAAG	49.875	172
comp1633_c0_seq1	AGTACACGGTCAAGCTACT	49.68	GCTGATGTAGTAGGTGCTAT	49.522	188
comp1633_c0_seq1	CGGTTACAATATGAGCTG	49.76	GGATGAACACGTCCTG	50.324	214
comp1633_c1_seq1	CTTAACGGTGTACGGC	50.335	GAACAGATTCCAGAACAAG	50.28	278
comp1642_c0_seq1	GATCTGCTGATGGAGG	49.444	TGCATATCAAAGTCATATTG	49.494	224
comp1642_c0_seq1	GCAAGCATCTGACTCTATAA	50.663	AGAAGTTACTACATCAGCGA	50.124	274
comp1643_c0_seq1	CTACACGACGACTAAATCC	50.566	GAGGAAGAAGGAAAAGGT	50.666	140
comp1643_c0_seq1	GTAGATCCGATCACCATC	50.488	TATATTCTTGAACACGACCT	49.791	228
comp1644_c0_seq1	GAGTTCTAATTTAAAGCCG	49.616	CTCCAAATTTTGAATGTAAG	50.146	238
comp1645_c0_seq1	ATGTTTGCATAATCATCTTC	50.098	ACGAATTAAAGCAAGTAATG	50.066	246
comp1649_c0_seq1	TATCAGCTCTTAACTGGGTA	50.205	GTACTGTTGTTCAAGGAAAG	49.82	213
comp1656_c0_seq1	AGTCGTGTACCATCTGTTAG	50.021	TCTTAAGACATGTCAGTTCC	49.977	259
comp1657_c0_seq1	CTACACGACGACTGTGC	51.177	AGACAGAGAAAACATCAAGA	49.623	275
comp1659_c0_seq1	GTACGGTAAAAGGGTAAAC	49.021	ATTTAGTTCGTCGGTAGGTA	51.719	279
comp1659_c0_seq1	CTACCGACGAACTAAATTAC	49.435	CATTCCGAAGAACAACTT	50.829	234
comp1661_c0_seq1	CATATCTGAGTCTTTCCTGA	50.073	ATGTCATCTCACTTCCTATG	49.683	205
comp1666_c0_seq1	TCTACTACCTCTCCTCTTCC	50.124	GAGGAGTACTGCAGCG	50.314	160
comp1666_c0_seq1	TCAAGATTACGCTGTGAG	50.176	GGTTCCTCGTCATGC	50.348	273
comp1666_c0_seq1	CATGTCTTCACACCGTC	50.498	CTGCCTGCCACTCTC	50.826	134
comp1670_c0_seq1	CCTACACAACCCATCAA	50.228	TGTCTACCATCTCTCTCTGA	50.341	260
comp1672_c0_seq1	TTTTCTGACAAATGATCTTC	50.176	CGAAGTAGATTTGATTTCAC	49.932	259
comp1675_c0_seq1	ACTTGAATATTTCATATGGG	49.254	GGACATCTGAGTTGAAGTAG	49.472	176
comp1677_c0_seq1	TATAGCAACAAGGAAGTGTT	50.115	TCGTTATTATTCCATTATCC	49.503	160
comp1678_c0_seq1	GTAGTATGCACAAACCAAAT	50.221	GCTGGAACATCACACC	50.283	263
comp1682_c0_seq1	TAACAATTATTAGCCGATTC	49.989	AGTTCGAAAGTAACACAAGA	50.014	243
comp1686_c0_seq4	ACCAGGATTGAAACAGATA	50.179	GTACTTGAGGGAAAGAGAAT	50.082	230
comp1687_c0_seq1	TATTTACAGGTATGGAATGG	50.202	CATATCATTTGCTAGACCTC	49.848	271
comp1687_c0_seq1	CATGAGATTGCTGATGAC	49.873	AGCGAATCTTCTCCCT	49.987	269
comp1687_c0_seq1	AGTAAACAATTGGGGAAG	49.868	ACCCGTAGAAAAACACTC	49.774	124
comp1692_c0_seq1	AAAACCCGAGTTACTTCTAT	50.028	AATGGTGTGATCTACTATGC	49.902	123
comp1693_c0_seq1	ACTACACGTAGTATGCTTATG	47.41	GGGAGTAGACTCTTAAGGAA	50.301	128
comp1693_c0_seq1	TTCTACGACTTCTCATGAAC	50.178	GTTGGACAGCATCCTC	49.33	279
comp1693_c0_seq1	AGTGCTACTAGTTTGTTTGG	49.779	TGGTATTACAAATCAACACA	49.666	211
comp1694_c0_seq1	GAGGATGATGCTTTTAACTA	49.707	GTCGTACACCTCGTAGAAC	50.287	248
comp1696_c0_seq1	GGATCTGAAGTTACACAAGA	49.977	TAGGTTTGAGATCAACTGTC	49.977	179
comp1702_c0_seq2	CATTTACAGTCTCACCAACT	49.969	CTTTACACGTAAATCCTGTG	50.898	260
comp1702_c0_seq2	CTGAATTTAGATTCTGTGGA	50.26	AACTCTCTCCATATACCCTC	49.809	174
comp1713_c0_seq1	GCCTATTCTTTCTCTTTACC	50.213	AATTCACTGTCAACTCCAG	50.596	187
comp1717_c0_seq2	AACACTTCTGTCATTGAATC	49.737	ATCATTGCATAAAGTTTGTC	50.231	280
comp1719_c0_seq2	GTAGATGTGGTTGTACGAGT	49.784	GAGGCCTGCAAGAAC	49.803	180
comp1721_c0_seq1	CCTGGTCACAGCACTT	50.134	CTGCTGATGTTTTCACTG	50.448	151
comp1722_c0_seq1	AAAAGTCAGATCTTGGAATC	50.847	TCTGATCCTTGTTCAGATAG	50.073	268
comp1726_c0_seq1	TCATCTCCATGATGCTC	50.051	ACTACACGACGACTCTCC	50.415	251
comp1729_c0_seq1	ACTACACGTAGTATGTTGG	45.305	TGTGTGCTGAATATAAATGA	49.926	121
comp1729_c0_seq1	CCAACGTCTCATTTATATTC	49.846	GATATGCATGTGTTAGTGTG	49.471	270
comp1729_c0_seq1	TCTAAGAAGAACTTGGTGAA	50.056	AAATCGTATGGAATTTTGTA	50.027	124
comp1730_c0_seq1	CTTCCTTTACCACAGCC	51.211	TGTAGTTGGCCTCTATCAT	50.431	230
comp1731_c0_seq2	AGGGTGAATCCAGCG	53.198	CTATGATCTATGCTGGTGAT	49.996	210
comp1733_c0_seq1	ATATCATGATTCTCGTATGG	49.854	CAGAATCCTACTCAGATGAA	50.073	257
comp1734_c0_seq1	CTTGTGCAGGTTATACTCAT	50.267	CTACACGTAGTATCCCCTTT	51.104	274
comp1738_c0_seq1	CTATAGTCAATCTCTTTGTGG	49.228	CACAGATCTAGCAAGAGAAG	50.117	257
comp1744_c0_seq1	TATAGAAGAGGCTCAACAAG	49.875	GTATCATCACACTGGAAGAC	49.891	277
comp1746_c0_seq1	GTCACAGGATTTTTGTACTG	50.461	GAACAGCAGCATAGATAGAC	49.953	236
comp1747_c0_seq2	TAAAATACTGGTCCAAACAC	50.205	GTTAGAGTCGACAACCATTA	50.217	136
comp1747_c0_seq3	GCTGTTAGATTTCTCAGCTA	50.032	GAATAATGACCAAGAATGTG	50.371	277
comp1753_c0_seq1	TCAAATGATTTAGCTTTGTT	50.298	AGTTGTGAACATAACCTCTG	49.969	233
comp1753_c0_seq1	GTTCATTAACAGGGATGTAG	49.597	CGGTACGATCCTCAGAT	51.277	240
comp1753_c0_seq1	AAAAAGGCAGACGAGAG	51.058	AGTATGAAAAGTACTCCACG	49.451	226
comp1759_c0_seq1	CTGTCCCACTAGCCTTAC	50.377	AACGATGGAGTAGTGGAT	49.78	255
comp1764_c0_seq1	ATATACTGGCGGGAGTT	50.091	CTGATCTATCTTGCCCTT	49.931	176
comp1764_c0_seq1	ATATACTGGCGGGAGTT	50.091	CTGATCTATCTTGCCCTT	49.931	176
comp1764_c0_seq1	AAGGGCAAGATAGATCAG	49.931	ACTACACGTAGTATGGCG	49.203	194
comp1767_c0_seq1	CCACCCCAGAGATCA	50.574	TCGGATAAATTAAATACTCG	50.02	222
comp1768_c0_seq1	ACACGTAGTATAATCGAGCA	50.978	GTGCTCGTAGGCGTAG	50.574	252
comp1769_c0_seq2	AGTTTGAACACATCCCTAC	49.577	TAGTGCTGACGTTTGGT	50.237	136
comp1773_c0_seq1	ATCACCAAGGACCACTT	50.361	GGTACATCTCCTGCTTCT	49.623	267
comp1773_c0_seq1	AGAAGCAGGAGATGTACC	49.623	TCAGGTTTATATGGAAGAGA	49.831	253
comp1773_c0_seq1	GTATTCTTGGCATTTGTAAC	49.944	GTTATATGAAATGTTGACTGC	49.952	160
comp1774_c0_seq1	CAAGAGAAACGAGAGAGAG	49.857	AAATCAGAGCAAGCTCAC	51.036	279
comp1776_c0_seq1	CTTAGCATAGCTCGACAAC	51.147	TCCAAGAAGAAGAGGAAG	50.009	272
comp1776_c0_seq1	CTTCCTCTTCTTCTTGGA	50.009	CGTAGTATACCTCACCGAC	50.419	247
comp1776_c0_seq1	CTTCCTCTTCTTCTTGGA	50.009	CGTAGTATACCTCACCGAC	50.419	247
comp1777_c0_seq1	GTCGACATGGTGGAGT	49.427	GATGGAGAGGTGGATCT	49.655	211
comp1777_c0_seq1	AGATCCACCTCTCCATC	49.655	ATTTGTCGAACACCTTG	49.468	240
comp1779_c0_seq1	AGGAGATCACGAAGAAAG	49.817	ATCAATATCGGAATCAGAG	49.795	109
comp1779_c0_seq1	GAAAAGATGAGGATGAGATT	50.72	CCTATTCTTCTTCTTGTCCT	50.301	246
comp1787_c0_seq1	TACACGTAGTATCTGCATCC	51.108	AGATGATCTTTGACTTCTGA	49.476	100
comp1789_c0_seq1	AAGATCGAAGATTGTGATG	50.702	TTAAATAGCTGGATGAAGAG	49.928	130
comp1790_c0_seq1	TTCCTCTTACCGTTCTTC	50.02	GATCTGGAGAGGAGGTG	50.432	202
comp1795_c0_seq1	CAAGTAATTCAAAAAGCAGT	49.97	ATATCTTTTTATCCAGTGGC	51.116	257
comp1797_c0_seq1	TTGGAAAGAGAGTGACATAG	50.212	CACTTTTGCACTTGGTTA	50.307	139
comp1801_c0_seq1	TGGTATCTCGTATCTTCACT	49.592	AAAGAAGTTGAGGAGCAG	50.172	244
comp1801_c0_seq1	CTGCTCCTCAACTTCTTT	50.172	GGATTATCCCCAGTGTT	49.934	199
comp1803_c0_seq1	GAACCCCTTCTCCAAT	49.872	ATTCTTCAGCGACTCCT	50.148	229
comp1807_c0_seq2	GTAGTATGTTCCTTGACCAG	49.534	TCTGCACATACAGATATTCA	49.723	230
comp1808_c0_seq1	GCTGATGTAGTTCAAGCA	50.139	ACACGTAGTATGAAAAGCAT	49.941	199
comp1808_c0_seq2	GGTCTTGTTGATGGTGA	49.908	TACCCGTGCATGAACTA	51.266	156
comp1808_c0_seq2	ATGTAGTTCATGCACGG	50.471	GGGAAAACATCCATCA	49.801	171
comp1809_c0_seq1	ACTACACGTAGTATAGGGCA	50.024	ACAACAAGTCGACAAGG	49.392	154
comp1811_c0_seq1	TAGAGAGAAATTACAATCGG	49.741	GAGGTGTATACCTACCAAGA	49.114	224
comp1812_c0_seq1	ACTAACGTAGTATGTCCACC	49.076	GGTGAAGTCGTGGATG	50.324	238
comp1814_c0_seq1	TGAAGGGTAATTGTGTCTAC	50.022	ACTATGTCGCTGAGAAAGTA	50.124	166
comp1815_c0_seq1	AGTTTCACCAGATAGCATAA	49.982	CCTTTACTACAGGAGGAGAT	50.163	177
comp1817_c0_seq1	ATATTGTGTTTATGGTGCTC	50.09	GATCCATGAGATTATTCCTA	49.045	101
comp1820_c0_seq1	TAAATTCTTTTGTCTCTTCG	50.01	CAGAACTTTGAGTAAAGGTG	50.048	246
comp1822_c0_seq1	GTGAGAAGCAGGGTGA	50.145	ATCTACATCGTCCTTTACCT	50.455	120
comp1825_c0_seq1	ATCATCAGTACAAGATTTGC	50.048	GAGCTTGTTTCGTCGT	49.636	143
comp1833_c0_seq1	CTACACGACGACTAGAAGC	50.924	TGTCAATAACTATCTCCGTC	50.082	229
comp1834_c0_seq1	AGGAACTATTGTTTCACGTA	49.925	ACTCTTTTTCCTTTGAGTCT	49.886	193
comp1839_c0_seq1	ACGCGTACCGTCATC	51.219	TTCTGAAACGTGATATTCTC	50.227	242
comp1839_c0_seq1	AGAGAATATCACGTTTCAGA	49.738	TTACCCTCAATGTAACAGTC	50.022	171
comp1855_c0_seq1	CAGTTTTCTTGACTTCAATC	49.826	AGACGATGACTTTGATAAGA	49.738	244
comp1855_c0_seq1	CCTAGATCTCCAAGAGAAAT	50.172	AGATACATGAAAGAGCGTAA	50.172	253
comp1856_c0_seq2	ATTATATCTTGGCCTTTTCT	50.127	GATGTTCAAAGAGAATGAAA	50.176	141
comp1861_c0_seq2	CACCACTCATCATAAAATCT	49.885	GGACATAATAAGGATTGACA	49.94	141
comp1862_c0_seq1	ATCTAGCACAGCATCAGATA	50.835	ACCTAGTATCTCGAGTGTCA	49.527	188
comp1868_c0_seq1	TAGAACTCGATGGTCTTGT	50.333	ATACAACTTCCTCTTCACG	50.021	183
comp1868_c0_seq1	CGTGAAGAGGAAGTTGTAT	50.021	ACCTCTTCTTCGAGAGC	49.77	257
comp1868_c0_seq1	GAAGCTCTCGAAGAAGAG	49.873	ATGGAGCCACAACAAC	49.918	256
comp1870_c0_seq1	GTGACTCCGATTTCTCTC	49.883	CGTAGTATGTTAACTCGACC	49.975	211
comp1871_c0_seq1	ACTGTGGTTATCAGAGCTTA	49.929	CGGTGTGTTCATCATCT	49.97	150
comp1873_c0_seq1	GGAGGGACTACTTCGAG	49.969	TATAGGAAGTGTAGGTGGC	50.124	252
comp1880_c0_seq1	CTCAACTTCCCCGAC	49.366	GTGGTGGTGGTGGTG	51.884	230
comp1880_c0_seq1	TCGATCCGGAAGAAG	50.307	ACTACACGACGACTGTTCT	50.238	215
comp1881_c0_seq2	ATAATTCACATCACGTTGTT	50.327	AAGAAATCACACACCTCAT	49.882	191
comp1892_c0_seq1	AGCGACTCGTAGTAGAGC	50.448	CTACACGTAGTATGGAGAGG	49.82	181
comp1893_c0_seq1	CTTGTACAGTGAGAACCTTT	49.332	ACAACTACCTGACCAAGAG	49.758	272
comp1899_c0_seq1	GGTTAACTGCTTAGTTGGTA	49.834	CAACTGTGATAGGTCATGTG	52.046	208
comp1899_c0_seq3	TAGTATAGCAATCTGTTCCG	50.716	CCACTGTTATACTGACCATT	49.878	232
comp1899_c0_seq4	TAGTATAGCAATCTGTTCCG	50.716	ATACAGACCATTTACAGTGC	50.039	218
comp1902_c0_seq1	GATCTTCTTCTCGCAGAT	49.842	CTTGACGCCCTTGTT	50.415	136
comp1905_c0_seq1	ACTTATTTCGTTTTCCTTCT	50.159	CATCCGTTTAGAATATCTTG	50.066	272
comp1906_c0_seq1	AACACTTGTCACAATACCTT	49.441	GTACTACTACACGGTGTTCG	50.693	221
comp1906_c0_seq1	CACAATACCTTGATTTCAGT	50.022	GTACTACTACACGGTGTTCG	50.693	212
comp1923_c0_seq2	TCACCATGGAAAGAGC	50.205	CTCTGGAAGCAGTCCTAC	50.341	109
comp1923_c0_seq2	GTAGGACTGCTTCCAGAG	50.341	GAATATTGCCATACCTGAG	50.473	266
comp1942_c0_seq1	ATATCATGTTCTGTATCCCA	50.09	CGCTGATTTAGTACAACTTT	50.018	172
comp1942_c0_seq2	ATACAGCTGATTGAGTGTTC	49.994	CGAGTATGTGGAGTATTCAT	49.937	143
comp1942_c0_seq2	ATATCATGTTCTGTATCCCA	50.09	CGCTGATTTAGTACAACTTT	50.018	172
comp1943_c0_seq3	ACACGTACATGAACTACAGC	50.984	TCCCTCATCTCTTCCC	50.834	156
comp1943_c0_seq3	CTTCTGGTACTCCCACC	50.616	TCAGTACACTTCCAGGTAGA	50.516	221
comp1945_c0_seq1	GTAGGGATCCTCCTCTTC	50.707	ATCCTCTTGCAAGTTATGTA	49.982	194
comp1948_c0_seq1	CTACTTTGATTTCCTCAACA	50.393	AGTATGTACATCACCTGCTC	49.844	264
comp1949_c1_seq1	GTAAGCAGTTCTGAGTTGG	50.674	CAAAATAGATGCGTAAGTTC	50.345	264
comp1956_c0_seq1	TTCAATCTTAGAAGCATAGC	50.082	AGTTATCCTAGTTACCCGAT	49.77	190
comp1970_c0_seq2	CAAAACCTTGGTTTACCT	50.005	CTACACGTAGTATCGCTCTC	50.174	100
comp1978_c0_seq2	CATCGATGACAGACCAG	50.613	GACGAACAAGAGAATCAGT	49.726	199
comp1986_c0_seq1	CCTTAAATGTGAGACAATCT	49.258	CTACCTGCACCATTAAATAC	50.025	136
comp1986_c0_seq2	CCTTAAATGTGAGACAATCT	49.258	CTACCTGCACCATTAAATAC	50.025	136
comp1988_c0_seq3	AAACAGAAAATAGCACTACG	50.018	TTTAGTAGAAGGGAATGTGA	49.966	113
comp1991_c0_seq1	GTTCTGTATAGTTGCTCAGG	49.929	TCATATTGTTGACATTGTTG	49.966	246
comp1996_c0_seq1	ACGAAGAATGACCTATAAAA	49.253	AGTTCCAGACTGTCTTCG	50.612	268
comp2001_c0_seq1	GTAGCAGAAGAAGACGCT	50.395	ACGTAGTATAAACGAAGCAG	50.066	252
comp2001_c0_seq2	GTAGCAGAAGAAGACGCT	50.395	ACGTAGTATAAACGAAGCAG	50.066	252
comp2007_c0_seq1	AAGCTAGTCTACCTCTCCAT	49.853	GACACGGACAGCAGTAG	50.022	150
comp2010_c0_seq1	GCATAGTTCACCATCTTTC	50.345	TAGGAATCCTTTGTTTACAG	49.687	110
comp2016_c0_seq1	ATCGATCAAGACAAGACTTA	49.738	CAAATGGCGTGAGTTAG	50.539	150
comp2016_c0_seq2	CTGTTGTCCTTGTACACCT	50.582	CATGTGCTTCCACAGAT	50.204	165
comp2017_c1_seq2	TCGAATACTCTTCTTGTTGT	49.878	ATACCGATAAAAGAATACCC	50.256	259
comp2018_c0_seq1	TAGTATGTTCCTTGCAGTGT	50.707	GCTGACCTATAAGATTACCA	49.568	255
comp2022_c0_seq1	CAGAGCTCACCACGAC	50.758	TTGACCTGACGGACTC	49.902	257
comp2022_c0_seq1	GAGGACTGCGTGTAGAG	49.116	ATTTGATCCTCTGATTCTTT	50.418	233
comp2022_c0_seq1	AAAGAATCAGAGGATCAAAT	50.418	TACACGTAGTATCGTTCAGG	51.263	193
comp2023_c0_seq2	CATTACTTCATCCCTGATTA	50.165	CACGTAGTATGTTTCCAGTT	50.207	269
comp2025_c0_seq2	GCTAGTAAAAGTTCTGTGGA	49.785	TTCCACACGTTACTAAACTT	50.057	179
comp2041_c0_seq1	ACCAATAATAACCAAGATGA	49.658	CGTCCTCGTAATTAAAGTAA	50.097	110
comp2041_c0_seq1	TTACTTTAATTACGAGGACG	50.097	CTTGTTGCTGTTACACTTG	49.947	280
comp2055_c0_seq1	TTGTCATATTAAGGTCCATC	49.94	TATATATTTTCTCGGTGGTG	50.386	135
comp2058_c0_seq1	TCTACAGGAAGACATTCAAG	50.212	ATTATGCAGTAGGAGAGCAT	51.632	190
comp2060_c0_seq1	CTTAGGTACAAAACAACCAG	50.09	GATCCAGCTAGCTTACTACA	49.892	157
comp2060_c0_seq3	TGGTCCAGATTATTCTATCA	50.465	CTGAAGAAGTCCAATGAGA	50.852	272
comp2065_c0_seq1	GGAAATGTTATCAATGAAGA	50.082	GAGTGGTGTCATTAAGCTC	50.298	178
comp2070_c0_seq1	GGAGTACTTGAAGGCAAC	50.289	CTACTTCAAGAAGGTCTACG	49.345	190
comp2070_c0_seq1	CTTGAAGTAGTCGAGGAAG	49.908	CTACACGTAGTATGAAAGGC	50.164	143
comp2072_c0_seq1	CATGAAGTTCAGGCGT	50.425	TCAGAGTTCTCATTGACAGT	50.239	162
comp2076_c0_seq2	AAGATGTCTTCTCCTCCTAC	49.896	GAGGTCACCCTCGTC	48.79	261
comp2078_c0_seq1	AGGGAGTCCTCCGAC	50.57	AGATAGCTAGCATACACGAG	49.941	188
comp2079_c0_seq1	GTCCAAGCAAGAGCATA	49.977	CGAGCACGAAGATCG	52.334	266
comp2080_c0_seq1	AGAAGAGAGAAGAGGACAAG	50.219	ATGAGTTTCATAATCTGCAC	50.048	121
comp2083_c0_seq1	ACATGATACATGAACAGCTC	50.664	CTACACGTAGTATACCTCCC	48.903	189
comp2090_c0_seq3	TTAGTTGCTTATTTTCATCC	49.893	TACACGACGACTGAAGC	50.817	142
comp2091_c0_seq1	CTTGGTAGCTATTAAGCATC	49.672	CAAGCTGTATCTCAAGAAAG	50.3	244
comp2091_c0_seq1	CAAAGTCTCAGGCTCTTAT	49.436	CTCCTCTTCTTTTCCTAATC	50.026	168
comp2095_c0_seq1	CAGAGAAACAAAGACAAAAG	50.191	GTCACTATCAAGACAAGCAT	49.994	192
comp2095_c0_seq1	TCTTGATTACTTTTGCTGAT	50.123	CATCCTCAATATCCTTTATG	49.747	143
comp2096_c0_seq1	ATAGACAAAGAAGCCGTC	50.038	CTTTTAGCTAACTCCTTCCT	50.105	190
comp2098_c0_seq1	CAGATTTTGGACAGATACAT	49.885	GTAGCTCGTACACATGAAAT	50.234	273
comp2100_c0_seq1	CATCTCCATAGAACCAAAC	50.179	GTCCAGTACGTAGTCGTTC	50.287	219
comp2102_c0_seq1	GTCCAAGATCAGACATAAGA	49.834	ATTGTTATTCACCTTCTCCT	50.407	141
comp2103_c0_seq1	GTCGGTGGTGATGAAC	50.04	ATTTGGTGTTAGACTAGCG	50.451	277
comp2104_c0_seq3	TTGAATACTCAAGGCATATT	50.033	CTACATCGAATGAGAGTTGT	50.029	261
comp2108_c0_seq1	TTAACATAAAGTTGATTGCTC	50.027	CAGTTACATGGACTGGATAC	50.178	237
comp2108_c0_seq1	GAGTATCCAGTCCATGTAAC	49.149	AGAATGTGACAACAATCACT	50.037	190
comp2108_c0_seq1	TCTGGTATCCTCAGAATATG	49.979	TGATCTCTTGGTTAATTTGT	49.74	266
comp2110_c0_seq1	AGTATTGTCTGCGATCTTC	50.047	CTGTACGCACTGCACA	50.803	273
comp2117_c1_seq3	GTAGCTACTGCTATCCTGC	50.192	CAGAACACCTGAACAGTATC	50.278	114
comp2117_c1_seq4	GTAGCTACTGCTATCCTGC	50.192	CAGAACACCTGAACAGTATC	50.278	114
comp2119_c0_seq1	ATCTCTACTATAACTGCCCC	50.225	GAGTCGATCATGGAGAAG	50.859	262
comp2121_c0_seq1	CCTACTGATCGAGGATTT	49.726	GGAAGTTAAATAGTGCAGAA	49.84	201
comp2126_c0_seq1	AAGAAAAGCTTCAGTTATCA	49.514	CTGGGAGTAGTACACAGC	48.298	161
comp2126_c0_seq2	AAGAAAAGCTTCAGTTATCA	49.514	CTGGGAGTAGTACACAGC	48.298	161
comp2127_c0_seq1	CTCTATCCAGTCCAGAGAC	49.083	TCTGCTTTTATCTGATATGG	50.542	259
comp2127_c0_seq1	TAAGGCCATATCAGATAAAA	50.293	GGCATAAGAGTATGTTGAAG	49.982	168
comp2131_c0_seq1	GCAATCGAGCTCCTC	49.874	ATGACACTGTTGAATGACTT	50.037	277
comp2136_c0_seq1	CTCGGACATGAGCATC	50.64	CACCTTCGCCTCCAC	53.786	138
comp2138_c0_seq1	CCAACTGAGAGAATATGAGA	50.073	CTTCTTGTTGGTCTGTATGT	49.969	194
comp2140_c0_seq1	ATGAGAGGTACATTGTTACG	50.073	TCTTGAATACTCCATACGAC	50.082	279
comp2141_c0_seq1	AGGGTAAACATAGAAAGGTC	50.121	ATTAGTCATGTTGAAAGCAC	50.184	230
comp2141_c0_seq2	CTACACGACGACTGTCC	49.788	CACCTTGAACTTGGAGA	49.439	236
comp2145_c0_seq1	ATAACATTGTCGGCTATCTA	50.082	AATGGATTTGATTATCACTG	49.94	239
comp2146_c0_seq1	GACTTGAACTTGGGCA	50.365	GTAGTATCTCCCTGCTCCT	50.775	204
comp2148_c0_seq1	TACACGTAGTATGTGAACCC	50.851	GTCAAAGTCATACAGGAACA	50.782	213
comp2148_c0_seq2	AAGGAGATTAGCCTATGATT	49.957	ATATTAGCTTGATGTGGATG	50.181	150
comp2151_c0_seq1	CGAGGACGAACATCTC	49.617	GTAGTATCGAAACCAAACC	49.554	271
comp2155_c0_seq1	GTGAGCTATACTGTAGGTGC	49.946	TTATTGATGATCCTTTTCTG	50.305	183
comp2156_c0_seq1	TACACGTAGTATGCAGGC	50.237	ACAATATGATTGCAAGAGAG	50.277	257
comp2156_c0_seq1	ACAGTAAATTTGCTACTGGA	50.115	TGTAAAATCTCTCCAAATGT	49.74	126
comp2157_c0_seq1	ACTACACGTAGTATCTCTCCC	50.13	TTTACTCTGTCCTGTACACC	49.969	114
comp2160_c0_seq1	GGACAGTCTGTTGGTAATAA	50.022	CAATACAGCAACAGTTACAA	49.714	237
comp2162_c0_seq1	CGTAGTATGTTAGTTCTCGG	50.196	TAAAATCTGCGATATAATCC	49.864	180
comp2163_c0_seq1	CTCACCCTCTTCGAGTC	50.811	GAACAGCTTGGTCAGC	49.98	243
comp2163_c0_seq1	CTCACCCTCTTCGAGTC	50.811	GAACAGCTTGGTCAGC	49.98	243
comp2164_c0_seq1	GATGTATGACCAGACAACAC	50.726	CATTGTTACTATGAAAACCC	49.791	209
comp2164_c0_seq1	GATGTATGACCAGACAACAC	50.726	CATTGTTACTATGAAAACCC	49.791	209
comp2164_c0_seq1	TTTCATAGTAACAATGGACC	50.073	CATATGTAGTTCCAGGATTG	50.453	178
comp2164_c0_seq1	ATGGAATAGCTCTTCTGC	50.1	GATATCCAGAGTTTCCATTC	51.05	239
comp2166_c0_seq2	AATGAAGTACGGCGAC	49.541	AATGACATGTGGAGTGAAG	51.31	273
comp2166_c0_seq2	GCAAAGATCCTGTCATTT	50.659	AATCAGAAGTCCAGCAAT	50.146	267
comp2166_c0_seq2	ACCAGCTTGACGTAGAAC	50.813	TAAATTTATCATAACCACCG	50.547	234
comp2166_c0_seq2	CTTGACGTAGAACTCTGAAG	50.056	TAAATTTATCATAACCACCG	50.547	229
comp2168_c0_seq1	GATGGAGAATATGACTACGA	49.944	TCGTACTCTTCTAGACTTGC	49.785	269
comp2168_c0_seq1	GCAAGTCTAGAAGAGTACGA	49.785	AAACTACAAAACTTTAGCGA	49.88	226
comp2169_c0_seq1	GTAATAGCTCACTGGTCAAG	49.929	CTGCATTCTCACTTCAGAC	51.362	161
comp2170_c0_seq1	GAACTCCACGATGCAC	50.524	CCTCCTCATCTTCTTCTACT	50.124	247
comp2170_c0_seq1	AGTAGAAGAAGATGAGGAGG	50.124	TTGTAAAACAAGAAAGGTTC	49.736	256
comp2171_c0_seq3	ACTACACGTAGTATGGAAATC	48.57	GATGGGGTAGTAGATGGTC	51.541	207
comp2171_c0_seq3	GTCGGGACCATCTACTAC	49.78	TGGTGACGTCCTCCT	50.082	121
comp2172_c0_seq1	GTAGTCGTTGCCGCC	54.092	AAGTACTTCAGGGACAACA	50.269	174
comp2173_c0_seq1	ACACGTAGTATGTCAGATCG	50.883	GGTAGTTGATGCCCAC	49.409	189
comp2183_c0_seq1	ATCACGTACCTCTTCTTCTC	50.864	CACGTAGTATATTCCTTACCTC	50.283	137
comp2184_c0_seq1	GAGCTCGCTGTCCTC	49.804	GACGACGAGTGACGTG	51.755	277
comp2186_c0_seq1	GCTGAAAGAAGAGTGTAAAA	49.925	GCACTCTTAAGTTTTCCATA	49.84	276
comp2189_c0_seq1	GATGAGGGCCAGGTC	52.198	CAGTACTACCTGTCCAACC	50.118	255
comp2190_c0_seq1	CCTCCTTCCACTCGTC	51.572	GTCTCCGAGGTCTTCC	50.384	193
comp2192_c0_seq1	AGTGGACTTTCTCAGTACCT	50.32	TTAATAACTTCCTGCCACT	49.974	280
comp2193_c0_seq3	GGTACATGTCGTTGGACT	51.11	ATCTACAAGGACATCCAGA	49.982	130
comp2193_c0_seq3	CATGAAGTAGTAGGTGTGGT	49.82	AATATATATACAGGCCGGA	49.859	276
comp2196_c0_seq1	AGAGAGCACATACAACAGAT	49.489	CAACCGCTACGTCCT	50.474	279
comp2196_c0_seq1	GAGGTGCAGGACGTAG	49.848	TACACGTAGTATCTTCTCCC	49.311	220
comp2198_c0_seq1	AATCACTGCTACTGAATCAC	49.994	GAGTCTTTCTTTGCGTATAA	50.025	265
comp2198_c0_seq2	AATCACTGCTACTGAATCAC	49.994	GAGTCTTTCTTTGCGTATAA	50.025	265
comp2199_c0_seq1	CTGTGTTCTTGATTCGTATT	50.217	TCTGTAATGAATACCCTCTG	50.116	254
comp2203_c0_seq1	GTTCTCGATGAACTTCTTG	50.485	ACTACACGTAGTATCGCAA	49.079	261
comp2207_c0_seq1	GATTGAGTTCTCAGTCACAC	49.989	AGTAACAAAAGAAAGCATTG	49.97	256
comp2208_c0_seq4	TTCATGAGTATGATCTCGTT	50.388	CATCTTCATCAACTCCAAC	50.973	159
comp2209_c0_seq1	CGGACTTATCTTAGAGAACA	49.684	AATCTTTTGCTGTAACTGTG	50.54	227
comp2209_c1_seq1	TTCTCTTATCTTGCACAACT	50.073	CAAACAGAACTAAGAGAACG	50.24	155
comp2210_c0_seq1	AAGTCTGGAGCAGCC	49.207	TACTTTTCGACCCTTTTC	50.209	127
comp2213_c0_seq1	CATCATGCATGTAAAACG	51.435	ATACTACGATGATTTGTTGG	50.123	224
comp2213_c0_seq1	CCTCATCCAACAAATCA	50.24	GGATGAGGAGTACGTGAG	50.842	222
comp2213_c0_seq1	GTACTCCTCATCCACCTC	49.5	ACTACACGTAGTATCCCCTC	50.742	220
comp2216_c0_seq2	GTAACATTGTCCATGACG	49.863	ACTACACGTAGTATGCAAGC	50.606	217
comp2217_c0_seq1	CGACCACACCTAGTATGTAA	51.073	GTTTTTCTCAATCTTTCCTT	50.39	264
comp2217_c0_seq1	GAATGAAAAGACTCAAGAAA	49.546	CTTGACCAAGAACAGTAAGT	49.332	198
comp2217_c0_seq1	TCAAGGATGTTCATTTAATC	50.082	TAACTCTTTTTGTTTTGGTC	49.736	279
comp2218_c0_seq1	TAGTATGACGTGTCCTCG	49.798	CATATGGCTCTTGGACTC	51.086	261
comp2219_c0_seq2	AAAATATTTAAACCATGCAC	49.727	TCTGATCTAGTTGAAAAGGA	49.92	224
comp2219_c0_seq2	AAGTTCTTCAGAGACGGTAT	50.554	TACACGTAGTATGTTTCGGT	50.729	201
comp2222_c0_seq1	AAAGTCACGCTCTACCAG	51.051	GATGTAAATCATATGGTGC	48.344	141
comp2222_c0_seq1	GATCTACGACAAGGTGAAG	50.333	AAAGAACACAGATGACTGAG	49.92	245
comp2223_c0_seq3	GACGAGGCGTAGAAGA	49.745	TACACGTAGTATTGCGAGA	50.117	227
comp2225_c0_seq1	GCTGAGATGTATTACCAAAG	49.982	TCAGAAGAAGAAGAAGATGA	49.87	270
comp2225_c0_seq1	TGAGTCTGAAAAGAAGACC	49.919	TCTTCTAGCTCAATAACTCG	50.065	162
comp2227_c0_seq1	CTCTGTATTTCTCCAAGCTA	49.875	TAGCAAAGCAGTCGAGTA	50.272	182
comp2227_c0_seq1	GACGGTACTTCTGCAAAT	50.848	GGATATCACTGAGAAAGACA	49.834	233
comp2227_c0_seq1	CTTTGTCTTTGTCTGTGTCT	50.064	CAATCATCATCTCTTCAAAA	51.057	246
comp2227_c0_seq1	CTTTTGAAGAGATGATGATT	49.26	TGCTCGAGGAGTTCAT	49.856	215
comp2230_c0_seq1	CAACGTCCTTAATCCTCT	49.87	GGACGTGTACGCTCTC	49.806	268
comp2230_c0_seq2	GTCTGGCATTGTGGAG	50.563	CGAGTACATGGAGAACG	50.121	137
comp2231_c0_seq1	ACTTAAGTGGATTTTCTTTG	48.877	GGTGTGCGGTACGTG	52.802	278
comp2233_c0_seq1	CTCTCAATCTCTGACAGGTA	50.019	TTGATGAGAGTAGGCTAGAA	50.166	203
comp2234_c0_seq1	CTACACGTAGTATCGTCACC	50.562	CGTCTCTCTTCCTCCTC	49.916	110
comp2234_c0_seq1	AGAGGAAGAGGATGAGAAG	50.735	TCGTACTCAAAGGAGAAGTA	50.107	272
comp2236_c0_seq1	GTGTGAGAGATCAATCATGT	50.213	TCCATACAGCAAACTGAG	49.959	231
comp2238_c0_seq1	ACTACACGACGACTGACA	49.962	AGATGTCGACCTTGGAG	51.197	140
comp2238_c0_seq1	AGGTCGACATCTCCTTC	50.043	GGCTCATAGAGACCAATG	51.086	277
comp2239_c0_seq1	GAGTTGTAGGAGAGGTCG	50.128	CTACCAGGACTCCAACAT	50.286	234
comp2239_c0_seq1	ATGTTGGAGTCCTGGTAG	50.286	CACTTTGATAGAGGAAGATG	49.774	253
comp2243_c0_seq1	GAAGTTACAGATCGGGC	51.043	ATTCCCCAATCTTCGT	50.468	276
comp2243_c0_seq2	TCTTCATCTGCATATTCTTC	50.287	TATAAGAGTGCAAAGGAAAC	49.84	182
comp2243_c0_seq4	CTTGTCCTCTCCTAAATGA	50.064	CAAACAGATCAGTGGTTACT	49.969	138
comp2243_c0_seq4	AGTAACCACTGATCTGTTTG	49.969	GTTCATATCCGTGTCTGAT	50.309	271
comp2244_c0_seq2	CTTCTTGGACGGCTG	51.059	AGAAGAAGGAGGAGAAGC	50.893	167
comp2245_c0_seq2	ATCTGGGAGAACTTGATG	50.297	GTTCGTCGAGCACTACTAC	50.693	270
comp2249_c0_seq1	ACCTGCTAGTGCTTATTATC	48.992	CCTGTTCTTACTGCATAAAC	50.115	107
comp2251_c0_seq1	ACTACACGTAGTATGCCG	49.203	TTTTATCTCCTGTTGTGAAG	50.393	185
comp2252_c0_seq3	ACGTAGTATGAGCATCAAAG	50.459	ACATGTTCTACATCGACTTC	49.791	276
comp2252_c0_seq3	GTAGAACATGTACTCGAAGTG	49.879	ACTACACGTAGTATGCGG	49.203	268
comp2253_c0_seq1	ATTGAAGGAAAGCTTCAG	50.222	GACGTCTTGCGTCTTC	49.98	201
comp2253_c0_seq2	ACATTAAATCATCCACAATC	49.711	GATCTTCTACTCTTCTGCCT	50.283	131
comp2253_c0_seq2	CTTCGACTCATCTGCAC	50.031	CTGAAGCTTTCCTTCAAT	50.222	207
comp2255_c0_seq1	GGCGAGATAGAGTGCC	52.043	GACCGCACTACTGGC	50.811	279
comp2255_c0_seq1	ACTACACCATCACCTTCTG	50.44	CTACACGTAGTATGCCCTT	50.308	170
comp2256_c0_seq1	AACTCATTGACCTTACCTG	49.819	CTATGTGCTTCATGCTAGA	49.616	265
comp2257_c0_seq1	GATACACGTGCTGTCTTG	50.247	AAGGTGATCGGATTGAT	50.478	117
comp2257_c0_seq4	ATGTTGACATACGTCGC	50.434	ATCTTAATCAGAGGAAGGAA	50.634	211
comp2257_c0_seq5	GTAGGTCCATGTCGATGT	50.968	ATCTTAATCAGAGGAAGGAA	50.634	228
comp2257_c0_seq5	GTAGGTCCATGTCGATGT	50.968	ATCTTAATCAGAGGAAGGAA	50.634	228
comp2257_c0_seq6	TTCCATTCAGACCATCTAC	50.497	AAGGTGATCGGATTGAT	50.478	178
comp2266_c0_seq1	TAATATCCACTCCAAACCTA	49.879	CCGTTATTAGACATGTTCAC	50.552	217
comp2266_c0_seq1	TATGTTCCAGTCTTGTCACT	50.278	AGTTAAAATCTTCACAGTGG	49.399	192
comp2266_c0_seq1	TACTCCACGTATTGTCTCAC	50.833	TACCTTCATTGGAATAATTG	50.339	149
comp2269_c0_seq1	CACCCTAGTATCCGACTC	50.027	GAGCAGCAGCGTCCT	53.862	244
comp2271_c0_seq1	GATGACATATAGCTGGAGAA	50.142	CGTAGTATTTACACTGCATTC	50.343	227
comp2271_c0_seq2	TACACGTAGTATGTGGTGCT	51.549	AGTTGTCCAGCAGGTACT	50.082	127
comp2271_c0_seq2	AGTACCTGCTGGACAACT	50.082	TGTTAGCTGGTACTCATTCT	49.929	257
comp2275_c0_seq1	ACTACACGACGACTCCC	51.143	ATACTTCTTAGTCTTGGCGT	50.942	224
comp2276_c0_seq1	TTGTATACAGGCACAGGT	49.227	TTACTATGCACAAATGAACA	50.065	215
comp2277_c0_seq1	CATCTAGGTTGTCATCAGAG	50.377	GTTCTGAAGATCTGCTTCTA	49.592	243
comp2279_c0_seq1	TCCATAAACTTTTAAAGCAC	50.019	GTTGAGCAAGAAGTAGAAGA	49.733	269
comp2280_c0_seq1	CTCATCTCCGTCTCCA	50.018	AACCAGTTCTCGGACTT	49.866	194
comp2280_c0_seq1	CCAAGTCCGAGAACTG	49.828	GAGTTCTTGTCCAGCATC	50.968	280
comp2283_c0_seq1	CTACACGACGACTCAAGA	49.897	AAACAGCATAGTTGTTTGAT	49.892	199
comp2283_c0_seq1	TGCTCTAATGTCTCTTTCTC	49.592	CAGCAGCTAAAGGATACTAA	50.288	119
comp2284_c0_seq1	GTATAAACCATCCAAAAATG	49.845	GAGTTTGATTCATATGGCTA	50.322	264
comp2290_c0_seq1	TGATAGAGATGAAGTCCAAG	50.073	GCAACATTGTCTACTCATCT	49.994	205
comp2292_c0_seq1	AGGACGTTGTAGAGAAGC	49.982	ACTACACGTAGTATGGTTGG	50.065	229
comp2294_c0_seq1	CTCTGAATCAAAATCTTTCT	48.653	AAATGCAGATCCTCTTCTA	49.789	265
comp2298_c0_seq1	TCCAGAACGGAGGTACT	50.832	CACCATCTCTAGCTGACTT	50.028	209
comp2298_c0_seq2	CTCCTCACCGGTACAC	49.372	GACCTGCTTGTACTGGAC	50.951	238
comp2309_c0_seq1	GTAGTATCAGATTCCGAGAG	48.822	TATATTTTTGGTGAAGCTGT	50.162	256
comp2311_c0_seq1	ACTACACGTAGTATCGGC	48.147	TCTAGCTCGTAGTCCCTC	50.082	232
comp2313_c0_seq1	CAACTTGACGATAAGAAGTC	49.878	GATTCTACACCTTCATCTCC	51.023	255
comp2314_c0_seq2	GTCATCTCGATAGTCTTGAA	50.038	ATTCTAAGAAGATTTCCACC	50.13	163
comp2314_c0_seq2	TCAGCGAGGTAGGGTA	50.18	ACTGTCTCGACTGGTCTC	50.152	253
comp2321_c0_seq2	AGATTCTTGACATGATGATT	49.151	ACACGTAGTATCTCTCCCTC	50.72	264
comp2327_c0_seq1	GAGGATGGTGGAGGC	52.198	CACTTGTACTGCTTGATGT	49.016	191
comp2327_c0_seq1	CACATCAAGCAGTACAAGT	49.016	ACTACACGTAGTATGCGG	49.203	107
comp2329_c0_seq1	GTTCAATCAGATCTTCCAC	49.889	CCCCAACTACTTCTTCAT	49.666	274
comp2329_c0_seq1	ATGAAGAAGTAGTTGGGG	49.666	CATGGAGGACCCGTA	50.844	240
comp2331_c0_seq1	CGTCATCATGTTCATCTC	49.642	CTACTCCTACTCCCACCA	50.532	255
comp2331_c0_seq1	CATGCTCATGCTCATCT	50.509	GAGGCCGTGATGAAG	50.629	239
comp2331_c0_seq1	CTGCTGCTCCCTGTC	50.826	GGCAGTACTACGCCAG	50.354	257
comp2331_c0_seq1	ATCTTACTCGATGCTGCT	50.612	GGAGAGATGTTAAGGAGATG	51.243	271
comp2332_c0_seq1	ATGCTTATACCACTGAACAT	49.613	TCTTTCTTAGTGTTGAGGAA	50.056	216
comp2333_c0_seq1	AATCATTCGTCAGCTTTT	50.536	CACAGGAGAAACAATATAGC	49.982	280
comp2335_c0_seq1	AGGAGTGGAGGTGAAAG	50.236	CGTAGTATTGATCCTTCGT	50.124	102
comp2336_c0_seq1	ACGTCTACTGCGACAAG	49.907	AAGTTGCTGTAGATGGTGT	50.287	203
comp2339_c0_seq3	AGCATAATAACATACATGGG	50.219	AGACATTCAAACGTGAACTA	50.657	201
comp2341_c0_seq1	AATAGTTGCTCACAAATGTC	50.184	TCTGCCATAGTATTTTCATT	50.033	150
comp2344_c0_seq1	GAGTCCAACAGGAAGCTA	50.862	ACGTAGTATCGCGCC	50.763	170
comp2347_c0_seq1	GTTGATTGTTTAAGTCAAGG	49.875	TGGTTTAGCCATCTTAATAG	49.972	234
comp2347_c0_seq1	GACAAGTGGTTTATGTTCAC	50.23	CTGCATCTTCAGATAGTTGT	50.23	277
comp2348_c0_seq1	TTACACTTGTACTGCTTTTG	49.091	AGGAAAACTAAGAACGAGAT	49.986	241
comp2348_c0_seq1	ACACTGGATATGACTGAAGA	50.136	GAAGTGATATGTCAGAGGAA	49.834	273
comp2350_c0_seq1	GTCTTCATCATCACTTTCAC	50.045	GATGATTTGAAGAAGGAAAT	50.878	184
comp2351_c0_seq1	GAGTCGCTGTTGAAGAA	49.856	GTACACGACGAGTCTGG	49.788	237
comp2355_c0_seq1	AGCATCCTTATTAATGCC	50.191	AGTTGTCGGAGTTGTAGC	50.813	136
comp2355_c0_seq1	GTGTGGTACGTGGTGAG	50.484	ACCCCATCTTCTCCAG	50.817	188
comp2359_c0_seq1	TTCAAGTTCACCATAATCTC	50.03	AAACTTATCTACGAACATGG	49.514	192
comp2359_c1_seq1	ACAAGACATAGGCACACTAC	49.986	TATCTCTGTCCTCTCAAAGA	49.72	169
comp2366_c0_seq1	CGTAGTATCAAGGAAATCTG	50.016	GTGCTTGTGCTCCTTC	49.98	252
comp2366_c0_seq1	CGTAGTATCAAGGAAATCTG	50.016	GTGCTTGTGCTCCTTC	49.98	252
comp2366_c0_seq1	GAAGGAGCACAAGCAC	49.98	GGTAGAGGTTGAGGATGTAT	50.566	232
comp2369_c0_seq1	TACTGTTAAGGTATGGGATG	50.156	GTGATCACTATTCTTTGGAA	50.03	124
comp2369_c0_seq1	AAACTTGAGCATCTAATGAA	50.123	AGCTTAATGTGTTTGATGAT	49.756	249
comp2370_c0_seq1	GAAAACAAGGGAGAATAAA	49.46	GAAAGACGTTGTTAAAAGTG	50.196	136
comp2370_c0_seq1	GCAGTCTTTAGGAGGATATT	50.36	GTCGTCGTCCTAGATCC	50.651	277
comp2371_c0_seq3	GCTAAAGTCTACGTCAACC	49.886	TCAGTCTCCTTTTGAGTTTA	50.056	205
comp2373_c0_seq1	TATTACATCCATAACAGCGT	50.823	GACAAGCTTGGTAGAATATG	49.982	243
comp2379_c0_seq4	CTTCCTCAAGGAATACAAC	49.53	GATATTAACGACGATGCTT	50.331	223
comp2380_c0_seq1	CTTGCAATATAGCTTGAACT	50.074	GAACAAACATCAGTTTCATT	49.937	197
comp2382_c0_seq1	GTATCATCTCTGTCTGATCG	50.2	ATGTCCATGATTTGAGTCTA	50.187	193
comp2383_c0_seq1	ACTACACGTAGTATGCGCT	50.958	ACGTCCTCCTCCTCC	50.57	147
comp2383_c0_seq1	ACTACACGTAGTATGCGCT	50.958	GTCGTCCTCCACCAT	49.235	196
comp2384_c0_seq1	AGTTGAGGTTGCGTTC	49.405	ACTACACGTAGTATCGCAGA	50.949	254
comp2385_c0_seq2	CTTGACCTTTGACATAAATC	49.74	CTGTGCTGTGACTTTTATTT	50.54	133
comp2385_c0_seq2	AGTCTTACCAGATCCAGTCT	50.185	GTGGTCTGACAAGTAAGCTA	50.366	139
comp2387_c0_seq2	CTAGGAAGTCGAGGATTACT	50.349	CGGGTTAGTCGATACCTA	50.992	251
comp2387_c0_seq3	CTACACGTAGTATGTCCCTG	50.594	ATGAGTAGCGATAAACCC	49.944	203
comp2392_c0_seq1	GATCTTGCTCAGCACC	49.813	CTACACGACGACTGTCTTT	50.992	215
comp2393_c0_seq1	TACACGTAGTATGCGCC	51.136	TGATGATGTACTTGAAGAGG	50.88	151
comp2396_c0_seq1	AGATGGCCAAAGCAT	49.7	TCTTAAGAAGTGCCTTGTAG	50.008	269
comp2396_c0_seq2	CGTAGTATCAAATTCCTAGC	49.488	CGAAGAGGAGGAGGTC	50.649	241
comp2396_c0_seq2	GAGCGCAACCTCCTG	54.216	GGAAGTAACATGAGCTGTAT	49.274	249
comp2398_c0_seq2	CAGTGCTACCTGTCCAC	49.788	ATGAACCAGAACTCGAAG	50.653	248
comp2398_c0_seq2	TGTCTGATTACAACACGAG	49.903	CATTGATACGCCATTAGA	50.127	260
comp2399_c0_seq1	CGACGTGTAGTAGTAGTGGT	50.21	TTAGGTAACCTTACCGTTTT	51.078	127
comp2406_c0_seq2	GACCTGATGAAAACATAAGA	50.03	AATGCTTATTTACAAAATGG	49.936	276
comp2407_c0_seq1	ATGATGTTATTCACCTTCTG	49.885	CTTCTCCATTAGAAAAGGAT	50.343	144
comp2413_c0_seq1	TCCAAATTAACAACAGAGAC	50.166	GTGTTGGAGGTGTTGC	50.448	263
comp2413_c0_seq1	CACCTGTCGCAGTACTCT	51.754	GTCGGTGAGGTTGCT	49.912	249
comp2414_c0_seq1	GGAATGTTGCAAACTACA	49.916	GAAGTAGTCGTGTATGGCT	50.038	173
comp2414_c0_seq2	GAATACACTAGATGGCTTGA	50.277	AGTATATGGAACACATCAGC	49.902	176
comp2416_c0_seq1	GGTATTCATCCCGGC	52.382	GCCTAATAATTGTTGACTTC	49.217	258
comp2417_c0_seq2	CTTCTTCTTGTCCTGCTT	50.172	TACACGTAGTATGCAGCAA	51.127	169
comp2418_c0_seq1	GAGTATGATTCCTGAGACAA	49.834	TTGCTCTTTCACTATCATTT	50.123	190
comp2418_c0_seq1	AAATGATAGTGAAAGAGCAA	50.123	CTACACGTAGTATACCAGCTC	49.43	250
comp2419_c0_seq1	TGTGGCTCTTGAGTAGAAC	51.009	ATCCTCTACTTCCTGTTCC	50.53	150
comp2419_c0_seq1	AGAGGATGTAGAAGAGGAAC	49.896	AGGTACACCATTGACATCT	49.726	232
comp2425_c0_seq1	TTACTGCTAGCACTCCAA	50.064	GCTCATGTCCTTGATCTT	50.475	199
comp2425_c0_seq1	CTGAGATGCTCACTAGATGT	50.037	AATAACTCTCCAATACGACA	49.791	175
comp2427_c0_seq1	TTGCGTGTACAGTTTCC	50.783	TCACAATCTCCTCAGTACC	50.453	195
comp2429_c0_seq1	ACTACACGTAGTATGCTGGA	50.756	GACACCTCTGCACCTG	50.513	262
comp2430_c0_seq1	ACAGTACATGTCGAAGAAAT	49.498	AACATCTACTGGACTAGGGT	50.223	192
comp2430_c0_seq2	TTTTAAACTAAGGCAAAAGA	50.089	TCAACATCTACTGGACTAGG	50.064	269
comp2433_c0_seq1	ACATGCTTCTTCAGTTCTAA	50.073	TTGTTACAGCAGTGTATTGA	50.011	110
comp2435_c0_seq1	CTCCCTGAATATAAGTTCCT	50.209	AAAAGCTTCTAGCATTTGAT	51.275	185
comp2438_c0_seq4	CATCTTGCAGAACATGAC	50.033	AGAAGAGGGAGAGGATCT	49.837	257
comp2440_c0_seq1	ACTCAAGCTTGTTAGTTGAA	50.207	CAGGTTCAGTAGTCCTTGTA	50.202	126
comp2440_c0_seq2	GTGGAACACTATGGACAAT	50.245	CTTCACATTTATCTGGACAT	49.885	168
comp2444_c0_seq3	AACCAGCTTTCTCTCTATTT	50.169	TTGCTTTAAGTCAAATTCTC	49.977	215
comp2445_c0_seq1	CCATAAAAAGAGAATTAGCA	50.105	AAATAACAGAAAACACGAAG	49.785	227
comp2448_c0_seq1	ATGTAGATTCAATGAAGGTG	49.885	CTGCCTTCTTATTTACTTCA	50.058	170
comp2448_c0_seq1	ATGTAGATTCAATGAAGGTG	49.885	CTGCCTTCTTATTTACTTCA	50.058	170
comp2448_c0_seq1	CTGATGAAAAGGAACTTATG	49.966	CCTTCCTACTCTTTAAGGTT	49.749	263
comp2449_c0_seq1	TAGCTCCTAGGGTTTGTC	50.073	AATACAATTGTGATGGCA	50.137	267
comp2449_c0_seq1	TAGCTCCTAGGGTTTGTC	50.073	AATACAATTGTGATGGCA	50.137	267
comp2451_c0_seq1	TCTCACCATACCCTCTATAA	49.689	TTACCCCATCAAGCC	50.082	239
comp2451_c0_seq1	CCAGACGTCCTCGTAG	49.89	GACGCGAGTCAAAGAG	50.254	259
comp2453_c0_seq1	CTTTTACACAAAAGGTCATC	49.875	CAAATCATATGACTCCAACT	49.885	214
comp2454_c0_seq1	TATGAGTTCATCAGGTTTGT	50.326	AGAGGATCTGAACAGCAG	50.682	164
comp2456_c0_seq1	TAGTATGTGCCGTGTTGT	50.288	GTCGTAGGAGGCCATT	51.234	109
comp2459_c0_seq1	ATAATTTTTCTCACCAAAAG	48.95	ATCTCTTCGTCGTCTCC	50.266	168
comp2460_c0_seq1	ACACGTAGTATGTCAAAAGG	50.207	TTTTCATCTCTTCCTCATTA	49.973	213
comp2461_c0_seq1	ACCATCGGCTTCTTG	50.255	TACACGTAGTATCGGACG	50.064	203
comp2462_c0_seq1	TACTTCAAACAACCTAAGGA	50.098	TAACTAGCATTTCTTGGAAC	49.84	135
comp2463_c0_seq1	AAAAGGTGCTTATTGTAATG	49.886	TCTTCAACTATCAGAACACC	49.977	271
comp2464_c0_seq1	GCTAACAACTCAATAAATGC	50.314	CTAAAGGCAGTACTTCAGC	50.308	178
comp2464_c0_seq4	GTAGAGATGTGGTTCAGGTA	49.827	TTAGCTTAGATATGCTGCTT	50.035	253
comp2470_c0_seq1	GTCAGGTTCTTGTACTTGG	50.269	AAGTCCGTCAAGGAGAT	49.712	272
comp2470_c0_seq1	GGATCTTGGTGATGTTGT	50.913	CTACACGTAGTATCACCCC	50.221	190
comp2471_c0_seq1	GTGGTCGAAGGGAAG	49.366	GTACTCCCAGAATGTTGAC	49.882	199
comp2471_c0_seq1	TAAACATAAGCAAAAGGAAC	50.019	CAACAATCTCCTTTGTAGAG	49.912	203
comp2473_c0_seq2	ACAGTCACTGAAGCATCTC	50.586	CATTGATATGAAGAAAATCC	49.663	252
comp2473_c0_seq2	GTTTGAAACAGGATTCTTCT	50.972	GATGGTTGTAGTCTGTAAGG	49.534	215
comp2476_c0_seq1	ATGTACACAAAATTGAGGAG	50.022	ACCATGTTGCAGTAAAATAC	50.221	237
comp2477_c0_seq1	TCCTTATAGTGGTTTGAATG	50.295	TTCTGGGTATCAGTAACATC	49.885	279
comp2477_c0_seq1	TCCTTATAGTGGTTTGAATG	50.295	TTCTGGGTATCAGTAACATC	49.885	279
comp2480_c0_seq1	ATATGTGCATCATGAAATG	49.682	CTACAAGTGACAGAAGATGG	50.516	264
comp2480_c0_seq1	GCTTCTCGTAGAGCTTGT	50.395	CTCTAGGGCTCCAGGT	50.352	249
comp2484_c0_seq1	GCTACATTAACTAACGGTTG	50.335	TCAAGAACACTCTTGACAAT	50.43	240
comp2488_c0_seq1	TGGGTGATGAGGTAGTG	50.011	GTTCAGGAGAGAGACGAG	50.082	266
comp2488_c0_seq1	TGGGTGATGAGGTAGTG	50.011	GTTCAGGAGAGAGACGAG	50.082	266
comp2492_c0_seq1	AGTATAAAACAATCCAAGCA	50.162	TGTCTTAACTGAAGGAAGAA	50.056	164
comp2492_c0_seq1	TCTAGGTCCTTTACTTACCA	49.221	GATGCTCTCTCTTGGTTC	50.101	263
comp2492_c0_seq1	GAACCAAGAGAGAGCATC	50.101	GACCCTCATTGAAACAAC	50.722	203
comp2492_c0_seq1	CATGTGACTGCTGCTTAC	50.468	ACCTATCTCGATCTTCAAAT	50.466	276
comp2492_c0_seq1	TCATAATCAAATTAGAAGGC	49.764	CATATGTTACAGCTTCAGAAA	50.801	277
comp2493_c0_seq2	GTTACACCACGTAAGAAAGA	50.35	AGTATGTGGAATAGAAGCAA	49.982	267
comp2494_c0_seq1	TCTCCTAATTTTTGTTTCTG	49.824	AAGTTTAAATCTGATGGACA	49.74	253
comp2495_c0_seq2	TAATCAAAGGGATCTATACG	49.661	TGTAATTTCAGCCTTAATGT	50.162	267
comp2496_c0_seq2	AAATAGCAAGTATGCAGTTC	49.856	AGCAACTTAGCAAAATTAAA	50.104	198
comp2497_c0_seq1	ATAGGCGACGACTGC	50.509	TTTCTACATCTCCACCTAGA	49.774	247
comp2497_c0_seq1	TCATCCTATACTGCTCCTTA	50.073	CCTCAGTTTAAAAAGATGAA	49.824	102
comp2498_c0_seq1	TCTGACTAAGTATGAGGGAA	49.774	TATAGATACGTGGAGCAGTT	50.032	257
comp2498_c0_seq1	CTCCACGTATCTATACCAAG	49.875	GCTAATCTATTCTGCTTTGA	50.082	201
comp2498_c0_seq3	AAGATAAAGCACTTTGTACG	50.018	AGCTAGTTTATTTGCTTTCA	49.933	177
comp2498_c0_seq3	GGAATTACAATCAAACGAC	50.329	ACGTAGTATATTTGATTGACG	49.76	133
comp2498_c0_seq4	TCTGACTAAGTATGAGGGAA	49.774	ATGTTTGACATGATCTGAAT	49.949	203
comp2498_c0_seq4	TCTGACTAAGTATGAGGGAA	49.774	AGCTAGTTTATTTGCTTTCA	49.933	277
comp2498_c0_seq4	GGAATTACAATCAAACGAC	50.329	ACGTAGTATATTTGATTGACG	49.76	133
comp2498_c0_seq5	CTCCACGTATCTATACCAAG	49.875	GCTAATCTATTCTGCTTTGA	50.082	201
comp2498_c0_seq6	ATAGCACAATCCTTTTCATA	50.033	AAGTGCTTCATATTTTTGAG	49.84	188
comp2504_c0_seq1	CAATCTCGGAGTTAATACAC	49.791	GGACATCGACGAAGG	50.389	146
comp2504_c0_seq2	CTCCTGTTGACTCTGATTTA	50.212	CTTTGACAACCAGATAGTTC	49.68	124
comp2504_c0_seq2	ACAGTTTGTTTTGCATTTAG	50.703	AAGGAGTAAGGGTGTAGAAC	50.074	225
comp2505_c0_seq1	GTGGAAGCAGTTACATCAT	50.655	AGAAGAAGAAGATGATAGCC	50.327	241
comp2505_c0_seq1	TACATCATCCTCATCAGTCT	49.991	ACACATACCCAAGGAAGT	49.717	272
comp2506_c0_seq1	GAATTGTATCGTGAATGAAC	50.338	TTCTTGGTAGACAGATATGG	50.116	229
comp2506_c0_seq1	CAATGTAGAGGTCGTATGAT	49.937	ACAACATTCTTGGTAGCTG	51.022	147
comp2506_c0_seq1	AGCTACCAAGAATGTTGTC	49.985	CTGCTACTTCAACACCG	50.494	221
comp2506_c0_seq1	GAAGTAGCGGGAGAAGT	49.826	GTTCGAGATCTACCCGT	50.307	259
comp2507_c0_seq2	ACTACACGTAGTATGAGCCA	50.756	ACTCGGACCTCCAGTC	50.739	263
comp2509_c0_seq1	AAAACGAGAGGATCGAG	50.712	GACGTTCCCGAAGAG	49.607	277
comp2509_c0_seq1	CAAAGTTCAACGAGACATAC	50.657	AAACAGTCCTATCCCAGTAG	50.91	257
comp2509_c0_seq1	GGAGGTTAAAGACGAAGA	50.02	TAGAAGGTACAACGATAGGA	50.016	271
comp2512_c0_seq1	GATGATGTGCTTCAGATACT	49.851	CTTTATAGCAGTTAAGCAGG	50.012	237
comp2515_c0_seq1	CACGTAGTATCGAAGTGGTA	51.263	AGCTTGTTTTATCTTCAATG	49.84	156
comp2517_c0_seq1	ACGAAACAAACACATGG	50.344	GTTGGTGTCTAGGTTCTTG	50.269	189
comp2520_c0_seq2	CTACACGACGACTCCTAAC	50.525	GAGAGAAAAGAAAGGGATAG	50.026	141
comp2522_c0_seq1	TTCTTCTTTGTTTGGTAGTC	49.542	GCTGTATATCTTTGTCTTGC	50.14	182
comp2525_c0_seq1	CAAACACCTAATTAATCCAC	49.791	GTTCGATAGCTAAACATGAC	49.949	122
comp2525_c0_seq1	GAAGTAGCTGTCGGACTT	49.982	CACGTAGTATGATGAAGCTC	50.77	224
comp2529_c0_seq1	CCTTTTCCCTCTTAGATTAG	50.274	CAAATCGATTACAGTGAGTT	50.217	226
comp2529_c0_seq2	CCTTTTCCCTCTTAGATTAG	50.274	CAAATCGATTACAGTGAGTT	50.217	226
comp2530_c0_seq1	TGCAACTATCTATCTGGTTT	49.982	CTACACGTAGTATGCCCC	51.277	183
comp2534_c0_seq1	TGAAGAACCTTGATGATAAC	50.03	GACTACTTAGGAGGTGGAGT	49.889	167
comp2537_c0_seq1	ACTACACGTAGTATGGGCT	49.595	TTACCCTCCTTCTTCTTG	50.056	279
comp2537_c0_seq1	CAAGAACATGTCGTTCAG	50.227	CTCCTCCTTCTTCTCCTC	51.06	229
comp2537_c0_seq1	AGAAGGAGGGTAAGAAGA	48.512	CCTCCTCCTGCTTCTC	50.874	201
comp2539_c0_seq1	TTAACCCATTGATCATCTAC	49.94	GTTCATGTCGATTGAGTATC	50.152	264
comp2540_c0_seq1	ACGTAGTATGAGAAAGAACC	48.474	TAGTTGAGGTTGACGATCT	50.333	165
comp2543_c0_seq1	CTCAGAGACCAGTAGAACCT	50.862	GAGCTACACCGAGCC	49.866	273
comp2545_c0_seq1	GTAGTATGCGACAACCTTT	50.225	ATTACTGTACTCCATTGTGG	49.878	169
comp2545_c0_seq1	ACATGAGTGCATGACAAG	50.373	GATTACTACAAGAGAAGCGA	49.841	227
comp2545_c0_seq1	TCGCTTCTCTTGTAGTAATC	49.841	TACACGTAGTATGCACTCG	50.423	111
comp2546_c0_seq1	TACACGTAGTATGCAAAGGT	50.916	GTATATGAAACTTCTCGTCG	49.982	274
comp2547_c0_seq2	GAGAGGCAGAGGAAGG	50.874	AAGAAGACGTACTTGAGGAG	51.209	277
comp2547_c0_seq3	CTACACGTAGTATCTCGTCG	50.979	AATCACCGGAAGAAGAC	50.251	219
comp2549_c0_seq1	TACACGTAGTATGTCACGC	50.181	CGTTAGAGGAACTAAAGCTA	49.518	164
comp2549_c0_seq1	TAGCTTTAGTTCCTCTAACG	49.518	AATGTGAAGCAAGTCTCTTA	50.073	273
comp2552_c0_seq1	GTAGTATGCAAACCCAATC	50.379	CTCCTTCTCGTACACCAC	50.984	259
comp2552_c0_seq1	AGTCAGTGCAGAAATAGAAA	50.073	GTCGTTGACAAGAAATACAT	49.988	252
comp2553_c0_seq1	CTATCTACCAGCTATGCACT	49.75	CAAGACTACACCTACTCTGC	49.873	251
comp2555_c0_seq1	TGTTGGTGTGGGACTT	50.249	CCACACCTACGTATCTCC	50.862	201
comp2556_c0_seq1	GTTTCTCACTTGATATTCCA	50.03	GTAGTATACCAAACTCACGC	49.941	238
comp2557_c0_seq1	GGTGACTGGGAGAGAAC	50.322	TTAGAAACTGGTGTGTCTTC	50.117	223
comp2557_c0_seq1	TTGATGTCCTTCACATAACT	50.326	AGGCTGATCTTCCTATATCT	49.775	200
comp2557_c0_seq1	ACACCATATACATCATCACC	50.152	ACTACACGACGACTTGA	46.816	261
comp2558_c0_seq2	AACAAACATGTTGCATCT	49.127	TGTATAAGGCAGTAGGACAT	49.841	208
comp2558_c0_seq3	GACGTAGAGCGTCCTG	50.082	TACACGTAGTATCAACCCAC	50.851	258
comp2559_c0_seq1	CAGTGTACCATTTGTGTATG	49.451	CTGTATATATGAAAACCCCA	50.202	166
comp2562_c0_seq1	ACTACACGACGACTGATTA	48.57	ATCGACTACAATTTCTGATT	48.812	278
comp2562_c0_seq1	AGTGTAAATACCAAAGAGCA	50.115	TCCATACTCACATAATAGGG	50.024	251
comp2562_c0_seq1	TAGAGTATGGTCTCCAGATG	49.924	GCTGTCAGTTTGTTATCACT	50.134	255
comp2562_c0_seq1	CACAAACAAAACTAAAGGTC	50.008	GAAGAAAACAAGAAAGAACA	49.684	266
comp2562_c0_seq1	TGTTCTTTCTTGTTTTCTTC	49.684	TAGTATGGTAAACCAAAAGG	49.737	101
comp2564_c0_seq1	TTACAAAGTATTGAGCCATT	50.162	TCAAACAATAAAGGATGAAG	50.434	278
comp2564_c0_seq1	AACTGCATGAAGATACAATC	50.048	GACAAAATTGCAGAAACA	50.073	270
comp2564_c0_seq2	ATCTCTGAGAAGAAGAGGAG	50.082	ACTACACGACGACTGACA	49.962	261
comp2566_c0_seq1	TCCTTGATGAACTCAGAAT	50.136	TAGTATGCCGGACAAAG	50.064	204
comp2569_c0_seq2	ACTACACGTAGTATGCAGTT	47.263	AGCTCCTCCTCGGTC	51.037	255
comp2569_c0_seq2	AGTGATAGTGTCTTCTGTGG	49.767	TAGCACTAGTTTTCCATTGT	50.115	118
comp2572_c0_seq3	ATAAAACATCGTTTCACATC	50.04	TCATAGATGGCATAATTACA	49.076	156
comp2573_c0_seq2	GAGGAATATCAAACAGACC	49.143	TACACGTAGTATCGCCC	49.87	161
comp2574_c0_seq2	ATGCTAACAACACCTAACTC	49.415	TATGAAAAGCTATCTGAAGG	49.928	131
comp2577_c0_seq1	TCAAATACGTTACAACAACA	50.005	CTGTGAGTAAGGATGGACTA	50.064	263
comp2577_c0_seq1	CTATAATCCATACTTGGCAC	49.895	CTGCATAACCAGATATAACC	49.895	212
comp2580_c0_seq1	TGCCTAGTTCTTTATATCCA	50.25	ACCATTCTCGCTAATCAC	50.712	146
comp2580_c0_seq1	AGGAGAGGGAGGTGAG	49.85	GAATTCCCTCAGTTTTGTA	50.022	242
comp2582_c0_seq1	ACTAAAGGTTTCTTGAGAGG	50.427	CTTATTGATGTCAAAGGAAG	49.966	113
comp2582_c0_seq2	ACTAAAGGTTTCTTGAGAGG	50.427	CTTATTGATGTCAAAGGAAG	49.966	113
comp2585_c0_seq1	ATAAATCATCAAGACCCTCT	50.279	ATGAAATTGCTGATCTTCTA	49.99	278
comp2585_c0_seq1	TGGAGTCGCTGTTCTC	50.386	CTACACGTAGTATCCCACC	50.221	187
comp2586_c0_seq2	GTATGAAGAAAACGAGGTAA	49.653	TCAATAGTAAGGATTTGAGC	49.707	256
comp2586_c0_seq2	CAGCTATCTTATCTCACCTG	50.022	ACTACACGTAGTATGTTCGG	50.257	134
comp2587_c0_seq1	ACACGTAGTATGTCAACCTC	49.784	AAGGGGAGTAGGAGTTATC	49.801	234
comp2587_c0_seq3	CTTCAAGCACCTCCG	51.059	CCAGTAAGGAAGTAATTTCA	49.687	128
comp2588_c0_seq3	ACACGTAGTATATCCAACCA	50.41	CACTTGGATTTGTGATATTT	50.073	164
comp2590_c0_seq1	ACTACACGTAGTATCCCAT	46.492	ATCAGAAACCTCTCGATCT	51.051	199
comp2590_c0_seq1	TGGATGAGTTCTTCGAC	49.227	TCACATATGACTTCTTCCTC	49.834	270
comp2590_c0_seq2	TGGATGAGTTCTTCGAC	49.227	TCACATATGACTTCTTCCTC	49.834	270
comp2592_c0_seq1	TACGGTGGAGGTTCC	49.783	CACTGTTGTACCCTGAATTA	51.025	129
comp2592_c0_seq1	TAATTCAGGGTACAACAGTG	51.025	CTTGATTCAGGCTATCG	49.541	149
comp2595_c0_seq1	CTCTTTGCTCCTCTTCTC	49.662	CCGTAGTCCATATGATTG	49.189	159
comp2595_c0_seq1	AATCATATGGACTACGGC	50.6	CTGCTTGGTCTTCCAG	50.062	267
comp2598_c0_seq1	TCATTGTAACATGGAATACA	49.522	TAAAGCTGAAAAGAATCAAC	49.977	198
comp2598_c0_seq2	TCATTGTAACATGGAATACA	49.522	TAAAGCTGAAAAGAATCAAC	49.977	198
comp2598_c0_seq3	TCATTGTAACATGGAATACA	49.522	TAAAGCTGAAAAGAATCAAC	49.977	198
comp2599_c0_seq1	TTTAGCAGAATCTGGATTTA	50.386	CACTTCAGCTATCCTCTATG	50.022	115
comp2601_c0_seq1	TGCATATGAATCCTTACTCT	49.848	TAAAATATCAGCAGAGGTGT	49.982	104
comp2601_c0_seq1	TGCATATGAATCCTTACTCT	49.848	TAAAATATCAGCAGAGGTGT	49.982	104
comp2601_c0_seq1	AGACACAGATGCAGTAATTC	49.994	CCCTTACTGTCACAAAGTT	49.96	156
comp2603_c0_seq1	TTATGATAAGGTCACCTCTG	50.116	ACAACAAGAACATCCTTATG	50.022	117
comp2603_c0_seq1	CAGGAGTCTTTCTCTAGTCA	49.359	CACAAGTAGGATTCTCAAAC	49.68	137
comp2604_c0_seq1	GAAAGCTCTTAAAGTGATGA	49.791	ATTCACGTTCAATTTACAAG	50.392	217
comp2605_c0_seq1	TTTGCTTATCAAAATTTCTC	50.027	GTCTACGTCTTCGAGTCC	50.091	222
comp2605_c1_seq1	CTCCACGATGCCGTC	54.886	ATCGGACCTTAGTGTTTC	49.628	210
comp2609_c0_seq1	ACTACACGTAGTATGGATGA	47.682	GAGTAAGCAGAAGACAAGAA	49.733	269
comp2609_c0_seq2	GTCAATATATTCTTGGGAAA	49.392	GTCAGAATATGGTTTCTTGA	50.03	198
comp2609_c0_seq2	GTCAATATATTCTTGGGAAA	49.392	GTCAGAATATGGTTTCTTGA	50.03	198
comp2610_c0_seq1	TCATATAGACCATCCTCAAG	49.979	GAGCTTTACATTAGATCACG	50.172	148
comp2611_c0_seq1	CTGTAGAAAAATCCTCTGTG	49.912	TGAGTCATCTGTATTCCTTC	49.834	149
comp2612_c0_seq1	ACGTAGTATAGCGAACAAAG	50.066	CACGCTGCTTTTCTCT	50.131	122
comp2612_c0_seq2	TTTGTCATATGATGTAAGCA	49.926	TACCGTAGAACTCTAAGCAC	49.835	227
comp2614_c0_seq1	CAATAGCTATGGGAATAGAA	49.845	GAGTTCTATGATGCACTTGT	49.994	208
comp2614_c0_seq1	CAATAGCTATGGGAATAGAA	49.845	GAGTTCTATGATGCACTTGT	49.994	208
comp2614_c0_seq1	TAAATATTTTGGCTCATAGG	50.02	TGGAATTAGAATTTTGAAGA	50.154	228
comp2616_c0_seq1	AGGGATCGAGGGTTAG	50.185	TACACGTAGTATCATTTCCG	51.285	102
comp2617_c0_seq2	ATGTATGGAACATATGAAGG	49.797	TCGAGGAGGTGGAAG	50.008	244
comp2617_c0_seq2	GACGACGTAGCTCCAC	49.806	GACGACGAACACATAGC	50.043	227
comp2617_c0_seq2	GACGACGTAGCTCCAC	49.806	GACGACGAACACATAGC	50.043	227
comp2619_c0_seq1	GAATTCTTCTGTGAGATTGA	49.985	TTAAACCATACAGCATCTCT	49.982	190
comp2619_c0_seq2	ATGAAGTTCAAACCCTAGTC	50.833	ATCTGAGTGGTTATCTTGC	49.843	261
comp2619_c0_seq2	GAATTCTTCTGTGAGATTGA	49.985	TTAAACCATACAGCATCTCT	49.982	190
comp2621_c0_seq1	GCTCAATCAACCTCTATGTA	50.277	CTCCTTCCTCCTGCC	51.641	113
comp2623_c0_seq1	GAATCTAACTCCTTCTGGAT	49.95	GTACATAACCTGCACAAGAT	50.039	214
comp2625_c0_seq1	CTTAACCATCACAGCCTC	51.221	ACTACACGTAGTATCCGAGA	49.785	222
comp2626_c0_seq1	TGAGAGGAAATTACTGAAAA	50.106	AGGTAGAGGTGATTTCTCAT	50.233	264
comp2629_c0_seq1	ACACGTAGTATGGATAGCAG	50.317	CATGTAGGCAGACAAGC	50.306	242
comp2629_c0_seq2	GAAGTGCAACTACAATCAGT	50.134	ATTCAGTTTATCCCACCTAT	50.312	250
comp2632_c0_seq1	GTAGTATGTCGTCGAGTCC	50.145	GCTGTTTGCTGGAGAG	50.254	189
comp2632_c0_seq1	GCAGGCTAAGAAGCTG	49.863	CCTTACTGACGAAGCTG	49.627	178
comp2634_c0_seq1	AGTTAGGACAACAATGTCAG	49.969	TATTTTTCTACCTTGCTCTG	50.058	182
comp2634_c0_seq1	ATATGTTGTCTTCTTGCTTG	50.41	TACACGTAGTATGCTTCCTC	50.459	198
comp2635_c0_seq1	ACTACACGTAGTATCGGC	48.147	ACTTTGAAGTGGTAATCCA	50.317	242
comp2638_c0_seq1	TTGGACAAGATATGGTTAAT	49.658	TATTCTTGAGAATCCATTTG	50.305	263
comp2647_c0_seq1	TACACGTAGTATGCGACAG	50.423	ACCTCTCCTATTATTTGTCC	49.994	250
comp2647_c0_seq3	GGGACAGATCGCAGC	53.859	GGACCTCTCCTATTATTTGT	49.994	221
comp2649_c0_seq1	ACTTGAACAAAGAGTCACTG	50.064	CATACCACCATCTTAGAAAA	50.295	269
comp2650_c0_seq1	ATCAAAGTTATACTCCAGCA	49.982	TGACATTGCTCTCTATCTTC	50.24	260
comp2650_c0_seq2	ATCAAAGTTATACTCCAGCA	49.982	TGACATTGCTCTCTATCTTC	50.24	260
comp2652_c0_seq1	ACGTAGTATGCGCGG	51.915	AATGTCACCATCACTTATGA	50.998	215
comp2656_c0_seq1	GATTTGGTAAACAATGAAAG	49.928	CCTGGTACAGCCTGG	50.652	238
comp2656_c0_seq1	CCAGGCTGTACCAGG	50.652	CTACACGTAGTATCCCAGC	50.616	274
comp2656_c0_seq1	CCAGGCTGTACCAGG	50.652	CTACACGTAGTATCCCAGC	50.616	274
comp2658_c0_seq4	ACTACCAGAAGAAGGAAACT	49.747	TCATAAGCTCTGAATTTCTC	49.654	241
comp2659_c0_seq1	GTCTACATCCTCGACCAC	50.59	GTCGAACTAAACAAATCAGT	49.363	254
comp2660_c0_seq1	GTATGCTGAAACCTTTGTC	50.482	TGAGGTTAGCATAGTAAAGC	50.074	257
comp2661_c0_seq1	TACACGTAGTATGTGCGAG	50.423	GAGAAGACGGAGTTGAGTAT	50.864	215
comp2662_c0_seq4	CCAAAGATATGCAGCAG	50.608	AGATCTTGCCAGAAAGC	50.888	271
comp2664_c0_seq1	CAGATAATTTTTCTCCAATG	50.017	ACAAGTTTAGGAATGAACTG	49.399	116
comp2664_c0_seq1	AGTTCATTCCTAAACTTGTG	49.399	GAGTATGAGAAGCAGAAGG	49.728	269
comp2665_c0_seq1	TGATTAACAATTAGGAGAGG	49.553	TATATATGCAAGTGCAACAC	49.651	178
comp2665_c0_seq1	GAAGCAAATTCATTAATCC	49.811	TATATATACCAGCAGCCTGT	50.13	257
comp2665_c0_seq1	GAAGGAGATCTTGCTGTT	49.78	CTCTTCACCAACGACAC	49.726	186
comp2665_c0_seq2	TCTACTACTGGCTATTCTGC	49.892	CATGGAGAGATTGCTGT	49.29	165
comp2665_c0_seq4	GAAATGAGTTTGGTTTGTT	49.928	ACGTAGTATTACACACCACC	49.836	277
comp2665_c0_seq5	TCGAATCTCTCTCTTGTCTA	49.924	CATGGAGAGATTGCTGTC	51.964	193
comp2668_c0_seq1	GTCTGATGGAGAATTTGAC	49.889	ACAAAGGCTACCTTTAGTTT	50.325	267
comp2668_c0_seq1	GCAACATTCTTTAATTTCTC	49.355	CTACACGTAGTATCTCCAGG	49.82	223
comp2668_c0_seq2	TCTGCTTAGACGACTGC	50.141	CCATACGTACAGTAGCTTTC	50.164	279
comp2668_c0_seq3	TCTGCTTAGACGACTGC	50.141	CCTTCTTCTTCTCTCCAA	50.009	119
comp2669_c0_seq2	TGTGGAAGGACCTGG	50.741	CGATTAGTGTAGTAGGATCG	50.065	261
comp2670_c0_seq1	ATGGAGGAGAAATGATAGAT	50.148	ATCACGTTTATGTTGTTCTG	50.995	242
comp2670_c0_seq1	CAGAACAACATAAACGTGAT	50.995	ATTAGGAGACCTGGACCT	50.693	138
comp2671_c0_seq1	CATTTCATCTTTTATATGGC	50.082	CATAAGTCTCCTTCTTCTCC	50.597	144
comp2672_c0_seq3	CACATTCCCTCTTCATAGA	50.735	TACACGTAGTATCACACACC	48.893	267
comp2675_c0_seq1	ATAGATCCTGGTCGATGT	49.628	CCTCCTTCCTCCTTGT	50.072	268
comp2676_c0_seq2	CCTACATATGATGGTGGTTA	50.787	TGCTTAACCTTTGTAGTAGG	50.05	146
comp2676_c0_seq2	GGATTCTACAACGATTATGA	50.132	GTACAAGTCCAGAGAGAACA	49.92	276
comp2678_c0_seq2	ATCCCTGGTTGTAGAGG	50.129	ACACGTAGTATGTCGTCTTC	49.986	276
comp2681_c0_seq1	TTCCAAGACCTTGAATAAC	50.022	CTATGCTATCTTAACGGAGA	49.977	274
comp2681_c0_seq1	AGTGATTAGCTTTCTGAACA	50.073	ACCTGTACAATGTCTTGATG	50.632	160
comp2682_c0_seq2	ATATTGAAGTTCACCGATTA	49.846	TGTATGAGATGAAAACCTTC	50.03	208
comp2683_c0_seq1	AGTCCTCCTCAAACTAAAAT	49.802	AAATGCAGTATATTATCCCA	49.947	129
comp2684_c0_seq1	GATAGCGAGTAGACCTGC	50.612	GCTGTGAGTCTGTTGTTACT	50.082	104
comp2687_c0_seq1	TGTGTAGATCTGAAGCTACC	50.23	TAGTATACCACGTTCTCCG	51.129	238
comp2692_c0_seq1	CACAATAATCAGTGAAAGGT	50.022	CATAATTGATAACAAGGGAG	49.879	263
comp2693_c0_seq2	CGTAGCATCTTTTAACTTGT	50.018	GAGATCGGGCTGTTC	49.389	280
comp2697_c0_seq1	ACCAAGAATTCTCCACC	50.035	GGGCATGTACTCGTAGAC	51.036	268
comp2698_c0_seq1	GACCACAGTCACAAATAGAC	50.037	CTACACGTAGTATCTCGTCC	49.785	274
comp2699_c0_seq1	TGGAAATATAGTCCAAGAAA	50.017	GCCTATAACACTGACATCAC	50.344	257
comp2699_c0_seq1	AGCATCCATATTTCTCAAC	49.9	ACACGTAGTATCTCGTTTCA	50.707	277
comp2699_c0_seq1	AGCATCCATATTTCTCAAC	49.9	ACACGTAGTATCTCGTTTCA	50.707	277
comp2700_c0_seq1	ACTACACGTAGTATGTCCAAA	49.926	ACCACCAAATAAAAACAAA	50.66	252
comp2702_c0_seq3	AAGATACGTGTATCCTCCTC	50.755	ACTGTCTAGCTATCTGCGT	49.942	237
comp2703_c0_seq1	GGCTGATCCAGAAGATAC	49.999	GAAGATGAACCGCTCC	51.775	101
comp2703_c0_seq3	GGCTGATCCAGAAGATAC	49.999	CTGTGGATGTCCTTGTAG	48.964	172
comp2706_c0_seq1	TACACGTAGTATGACGACAC	49.105	CATCCAGATCCTTGAAGT	50.297	167
comp2709_c0_seq1	ATTTATTCAACAACGACAGT	49.7	CAGAGTTGCTGAAGCTTAT	50.616	218
comp2711_c0_seq2	ATATCGTCCCAGACAGAC	50.101	GTAGTGGAGAAGTCGAGAA	49.973	119
comp2711_c0_seq2	CTATTTCCATTCCATTCTC	49.453	GACGTAGTGGGAGAACTT	49.562	256
comp2712_c0_seq1	CTAACACATTCGTAGCTCAG	51.121	GAGTGAAGACTCAACAAATC	49.379	260
comp2714_c0_seq1	ATATCTGGACCTTCCTCA	49.824	CTGGCTCTGGAAGATG	49.898	266
comp2714_c0_seq2	AGATCATGGATCGTGC	49.821	GAAGAGTTCGTATGTCTCTG	49.677	163
comp2724_c0_seq3	ATGATTGTGATGTGATGATT	50.626	CATGCTCTACTCAAAAAGAC	50.073	172
comp2725_c0_seq1	ACACGTAGTATGCTAAGGAG	49.694	CAGCACATATTCACACTGTA	50.172	196
comp2726_c0_seq2	GAGGTACTCCTGGAACC	49.491	AGTATCTCCAGAGTCCAACT	50.185	218
comp2729_c0_seq1	GAAGGGAGGCAAGGG	54.593	GTGAGGTACTCAAGGATTG	50.127	222
comp2730_c0_seq2	TCATCTCATCTTCAGAGTGT	50.091	AGACTTAAGGGAGGAAGTG	50.885	209
comp2732_c0_seq1	AGGCTAAGGATCCCAT	49.673	GAGATACACAGACCGAAAG	50.333	239
comp2732_c0_seq1	GTGCTCCGTACTAATTGTT	50.225	CTACTACAACCGAAGCTAAA	50.232	111
comp2735_c0_seq1	ATGCATTTCTCTTTATTTTG	49.893	CTACTGTAGTCGTCCGTGT	50.84	195
comp2735_c0_seq2	ATGCATTTCTCTTTATTTTG	49.893	CGTGTTGGTGTTCTTGTA	50.757	205
comp2735_c0_seq3	TACTAGACAAAAATCGTCGT	50.115	CGTAGTATATTTAGCAAGGG	49.754	100
comp2736_c0_seq1	GAGTCTCACAAAGAATAACG	49.878	GCGACGGAGAAGTGT	50.156	228
comp2737_c0_seq1	GTAGTATGCACGATTAGGAG	50.032	GACTGGTTCAGAGACTACAA	49.92	246
comp2737_c0_seq1	GTCCTTGGGCTTGAG	49.607	ACTACACGTAGTATTGACCG	50.257	250
comp2739_c0_seq1	GTCTGTGCTCACCACC	50.224	CGTGGTGTAGATCGTGTA	50.666	124
comp2742_c0_seq1	CTAATTCTCACCATTACTGC	49.982	TCCACTATCTTCAACCTCTA	49.774	266
comp2744_c0_seq1	ATGCACGCTAACACAAC	50.803	CTGCTTCAGGACCAAC	49.786	145
comp2746_c0_seq1	TCCTAACTGAGATTGTCAAC	49.977	TCCTCAAACTGTACATAACC	50.022	247
comp2747_c0_seq1	GATATCATATTTCCACCAGA	49.803	TTTATCTCGTCCTCAAATAA	50.202	179
comp2748_c0_seq1	GTCTGGTACAGCGAGC	50.041	GTAGTAGTAGCGGGTGGA	50.931	176
comp2748_c0_seq1	GTGACTAGCTCCCTCAAG	50.341	ACCATCAAGATCATGGAC	50.768	180
comp2750_c0_seq1	GATCTGAAATCTCAAACTCA	49.985	CAGCTACTGAACGAGACTAC	50.073	186
comp2752_c0_seq1	CGTAGTATCAGAAACAAACC	49.925	CTGAGGTAAAATTTCTTGTG	50.098	265
comp2752_c0_seq1	CACAAGAAATTTTACCTCAG	50.098	ACTAAAATGAGTGGGAAGAT	50.407	235
comp2752_c0_seq2	GTTTCCATACTCGATTTTTA	49.71	CTTTATGTTGTTTAGCGACT	50.018	268
comp2752_c0_seq4	TCAAGTTCAATCCTTACCTA	49.966	CTTTATGTTGTTTAGCGACT	50.018	225
comp2753_c0_seq4	TATGATAATCTTTGCCAACT	50.033	GTGTCAATATACATCCGATT	49.762	133
comp2754_c0_seq1	ATTCAACCTCAGTAACATTG	50.022	GAGGCTGTCATCATGC	50.601	265
comp2755_c0_seq2	ACGTAGTATGACGGACTAGA	49.785	CACATAATATGATGCATTGA	50.134	278
comp2757_c0_seq2	GAGACAAAATGTTTTTCAAG	50.016	TAGTATAAGGGCTTTTGTTG	50.097	264
comp2758_c0_seq1	AGTTCAATTTTGAGTTCTTG	49.542	GTCTTTGGAGGAAGGAA	50.446	189
comp2758_c0_seq1	GGAGTAGGAGTGGAGGA	50.082	GAGGCATGGAGATGAG	49.444	263
comp2759_c0_seq1	TAACAAAGAAACAGCAAGAG	50.898	AGTACGGCTTCAGGC	49.523	249
comp2759_c0_seq1	TAACAAAGAAACAGCAAGAG	50.898	AGTACGGCTTCAGGC	49.523	249
comp2759_c0_seq1	GGTGCTTGAGGTGGT	49.666	CTTCTCTTCCTAACCCAA	50.056	229
comp2760_c0_seq1	CCTTTTCTTGATGTTATCAG	49.966	CTACACGTAGTATGGTCCTC	49.587	169
comp2761_c0_seq1	TAGTTATGGTCTCATTCACC	49.885	GACGACCCTAATATAAAACA	49.574	182
comp2761_c1_seq1	AAGAGCAGGAACTACTCAG	49.367	GGGGAACACTATCCTTTC	51.676	186
comp2762_c0_seq1	AGGGTTTTTGGAAGATG	50.479	CAGTTTCATACTCTGACTCC	49.472	251
comp2764_c0_seq3	AAACAATATAGCTCTTGCAG	50.074	AAAAACGAGTCTTTGTCTAA	49.46	245
comp2765_c0_seq2	ATTTATTTCTATCCAAGCCT	50.127	CCAGCTGATTATTGTTATTC	50.033	138
comp2766_c0_seq1	ACTACACGACGACTCCC	51.143	TGGAGAGGAAAAGAAGC	50.868	280
comp2766_c0_seq1	ACTACACGACGACTCCC	51.143	TGGAGAGGAAAAGAAGC	50.868	280
comp2766_c0_seq1	CAGGCTCGCCTACTC	50.143	AGAAGAGGAAGTAGATGGAG	50.124	276
comp2766_c0_seq1	CGTACACGCTCGTCTT	50.863	AGAAGAGGAAGTAGATGGAG	50.124	162
comp2766_c0_seq1	CCATCTACTTCCTCTTCTG	49.56	GATGTAGAAGAGCACATCC	50.155	211
comp2767_c0_seq1	ATAGTTGACCTGAGACAACA	50.278	ATAACCCTAGCTTCTTCCT	49.898	280
comp2771_c0_seq1	AGAAGAAACGTATCACTGAG	49.388	CGTAGTATGGATCTTGGTTA	50.344	232
comp2774_c0_seq6	CTGTGCAAGAGCTATTCTAT	49.892	GCTTGAGAGAGACCATGTA	50.871	149
comp2774_c0_seq7	CTGTGCAAGAGCTATTCTAT	49.892	TTGAGGAGACTGTAACTCTG	50.162	264
comp2774_c0_seq7	AACCAGAGTTACAGTCTCCT	50.32	ACAGAAGTGGAATTTGATAA	49.74	166
comp2775_c0_seq1	GTGGTTTAGAAGATGTGGTA	50.022	ATCACATGTTCAGCATAGTC	50.664	143
comp2775_c0_seq1	TAATGATATCAGGGACTTTG	50.165	AGACGAGGAAGAAGAAGAC	50.836	167
comp2775_c0_seq1	GTCTTCTTCTTCCTCGTCT	50.836	GAAGTGGAGATCATGGAG	50.641	158
comp2782_c0_seq1	CAACGTTTCTGGGATT	49.297	ACGTAGTATCATCTGTCTGC	50.047	243
comp2788_c0_seq1	CTTCTATGACCTACAGCTTG	50.157	ATCTCTATCCAGATCCAACT	50.099	271
comp2791_c0_seq1	GGAAATGACAATCTTGTAGA	50.03	ATCACTGCATCAGTAACTTC	49.994	203
comp2797_c0_seq1	GTATGAACAGAGTCCTCAAA	49.977	GACAACAAGAAGAACCG	49.078	247
comp2798_c0_seq1	GCTAATCTAGAAGAATGCAA	50.082	GTCAAAACTATCTGCGGT	50.848	270
comp2798_c0_seq1	GCTAATCTAGAAGAATGCAA	50.082	GCGTCAAAACTATCTGC	49.616	272
comp2798_c0_seq1	ATTACCTAAATTTACCACCC	50.202	GAATAGACTCAATCTCGTCA	50.038	240
comp2798_c0_seq1	AGTTTCTTTCTCTTCCATTC	50.221	CTAGACCTTCAAGGAGAACT	50.256	260
comp2799_c0_seq2	AGTAGGTCTGGCCGTAG	50.75	TACACGTAGTATGTGGAACC	50.851	273
comp2803_c0_seq1	AGATAAGTTTGATCAGATGC	49.276	TTCACACCTCTGAGAGTATC	49.773	254
comp2805_c0_seq1	AGGACAGGAAGAACAAGA	50.073	CTATTTGCATCTGATATCCT	49.432	252
comp2810_c0_seq1	GGAGGCGTTGTCGTA	51.427	TATGATTCGATCACTCCC	51.259	275
comp2816_c0_seq1	GTTCATCATTGTAAGCAAAT	50.231	CAGTAGTTACAACTCCAAGG	49.905	276
comp2816_c0_seq1	CAAAAGAAGACCATCAGAG	50.519	CTTCATGTTTTGGATCTTAC	49.74	279
comp2818_c0_seq1	TGTGTTCTTTCTGGTATCTC	49.977	CGAGTGATCTTCATTAGTGT	50.029	172
comp2818_c0_seq2	TGTGTTCTTTCTGGTATCTC	49.977	CGAGTGATCTTCATTAGTGT	50.029	172
comp2822_c0_seq1	ACACACCAAGTAACAATCAT	50.082	ACTTGAGCTGCTGCTAT	48.751	181
comp2822_c0_seq2	TACAAAAACAATGATCTCCT	49.74	CAAGACATAACACAGCTACA	49.506	280
comp2826_c0_seq1	TGGATCTAAGAGATGAGGAT	51.118	AATCAGCTACATGCTTCTT	49.945	276
comp2829_c0_seq1	GTTCCACTGCCACATC	50.283	GCTAATCATCAGTAACCAAA	50.451	233
comp2832_c0_seq1	CGAGAATCCCTCGAC	49.434	AACATCTTGTTATTGGCAT	50.379	262
comp2832_c0_seq1	GTAGCTAGACCGGAAGAC	49.531	CTAGTACTCCAGCAGAGATG	49.969	274
comp2832_c0_seq1	CCATGCTCTCATATTCTCT	49.94	ATAGCAATCACAATAAGGAA	50.033	218
comp2833_c0_seq1	CTACACGTAGTATGCACCA	50.217	TAGTACTTCTCGATGACCTG	50.264	134
comp2834_c0_seq1	TACACGTAGTATCGCGG	51.168	GCTCAGACTACCAGTTGTT	49.929	205
comp2838_c0_seq2	GCTCATGAAAGAAGCTATTA	50.082	TAGCCTGAACTCGATACTTA	50.392	199
comp2839_c0_seq1	AGTTCAAATACAAGGAAACA	49.875	CAGAGATGATAGGTATGGTG	50.274	267
comp2839_c0_seq1	CACCATACCTATCATCTCTG	50.274	ACTACACGTAGTATGTGGC	48.103	170
comp2841_c0_seq2	CTCCTCCATGATCAACTT	50.297	CAACACTAAAACGAGAGTTC	50.014	129
comp2844_c0_seq1	ACTACACGTAGTATGTTCGC	50.416	ACGAGAGTGTTATTGCTCTA	50.124	203
comp2844_c0_seq1	CTTGCTAGAGCAATAACACT	50.024	CACTGTAAAAACCTGAAGAG	50.048	236
comp2844_c0_seq1	GAGAGGGAAAGATTAGTGAC	50.375	GTATTGAAAATGGTTAGTGC	49.944	264
comp2844_c0_seq1	GCACTAACCATTTTCAATAC	49.944	CTATAGCTTTCTTCCTCCTC	50.256	196
comp2847_c0_seq1	GGGCAGATAGATACCTTCA	52.61	AGATGAGAAAGCTATGACAG	49.444	135
comp2847_c0_seq1	TATCTCTTCTGCAGTTTTTC	49.791	ACTACACGTAGTATTACAGCA	47.785	219
comp2850_c0_seq1	TACACGTAGTATCGCGTC	50.237	CTTCTCCACGGATTACAG	51.252	196
comp2850_c0_seq1	ATATTCCGACAGCATAATC	50.006	TACACGTAGTATCCCCG	49.694	227
comp2850_c1_seq1	ACACCTAGTATCTAGCCTCC	50.179	GACTCGAGTACAACAGAGAA	50.127	156
comp2854_c0_seq2	CGTCTATGATCTGTTTGTTT	50.217	GATTTCTTTTCTCTGCTGTA	49.791	141
comp2861_c0_seq1	CAGTGACTCTTGTTGGTAAC	50.418	GGACATGTAGGTCATTAAAA	50.073	238
comp2864_c0_seq2	TATCTTGGAGACCTTACAGT	48.769	GTAGTATGGCGAGAGACC	50.2	278
comp2866_c0_seq1	ATGGTGTTAAGAGATTACGA	49.791	GCTTTTGATATCTGATGAAG	49.99	217
comp2868_c0_seq2	ACATGAAGAAGCTCAAGTC	49.937	CTTCAGGATTCAGGTCTC	49.922	278
comp2869_c0_seq1	GATATCAGTTGTTCCCAGTA	49.885	CATTATGGTTTTGTCAGAGT	50.022	243
comp2870_c0_seq1	GATCTTCACGTGTGATTTC	50.941	CAGATTGCATCTACTCCTAC	49.791	163
comp2873_c0_seq1	TAGGAGACATCGAATTAAGA	50.024	CTTCTCTACTTCTGTCCTCA	49.359	142
comp2873_c0_seq1	ACACCATCAAGTACAAACTG	50.767	CTGGGTGAAGTTCTTCTT	49.755	230
comp2873_c0_seq1	CAGAAGAAGAGCCAAAATA	50.636	GTGGTAGTAGCTGTTGTCC	50.287	143
comp2874_c0_seq1	GAAATGAGGAAACTTCAAA	50.167	CAGTTTCTCAGATGAATGAG	50.528	227
comp2874_c0_seq2	CTACACATTCTGATGCCTAT	50.133	TGTAACTTTCTGTTGTCCTT	49.82	148
comp2876_c0_seq1	ACATAGTTGCAGTACCAGC	51.041	AATCTCGACATCTTCAGC	50.687	110
comp2876_c0_seq1	GTACACGCACTGTTGCT	50.764	TACACGTAGTATGTCGCC	50.027	145
comp2877_c0_seq1	GAACTTCTTCACCCTACTTT	50.211	ACTACACGTAGTATGCCATT	49.801	210
comp2879_c0_seq3	TTCAACAACAGCTGAAAC	50.016	TACACGTAGTATCTCCCTCA	50.607	213
comp2881_c0_seq1	GCTCCAGATGTTTAGTCATA	50.277	GATAACTGTTCTCAGTGGAG	49.472	185
comp2881_c0_seq1	CCACCACATATAACCATAAC	50.263	AGATACAGGAGTTTCTGGAG	50.894	233
comp2883_c0_seq1	CTTCATGCTTTCTCTTCTTA	50.016	TTCTATGTGTGCTTGTGTAA	50.011	236
comp2885_c0_seq1	CTACCAACCACAGCTACTT	50.211	TGTCGGTGGTCTTCTC	49.902	114
comp2885_c0_seq3	AACACGTCGCTCTCTACT	50.504	GGAGATGGTGTTGAGAATA	50.497	271
comp2888_c0_seq2	ACCACGACTGATCCAA	50.324	CTAGATCCATCTCTCTAGCC	50.707	213
comp2888_c0_seq2	CCTCTCCTCAGATCTCC	49.528	CTAGATCCATCTCTCTAGCC	50.707	155
comp2893_c0_seq1	CTAGGTACACAAGCCTCAT	50.073	TGTTAGTGATTACTGTGTGC	49.259	223
comp2893_c0_seq1	CTTCTTCTGCAGCTCCT	51.099	ACTACACGTAGTATGAGCGA	50.949	233
comp2896_c0_seq1	GTATGAGCAATGGCGT	50.495	ATGTTATACCACCACATCAT	49.849	248
comp2899_c0_seq1	GATTTGATTCAGAGACAAGA	49.985	GCTACGACAACATCTACATC	50.542	279
comp2899_c0_seq2	TTCGTAGAACGAAGAAATAC	49.84	ACGTATTGACAAGTAACAGG	50.207	247
comp2901_c0_seq2	TCAACTCAGGATATAACGAC	50.082	TAGTATCTTCCTTCTCTCCC	50.172	191
comp2901_c0_seq5	CTGCTGTATGAATTATCCTT	49.568	GAACACATATGAGGAAGAAA	50.03	276
comp2903_c0_seq1	AGAACTGCCTCAAGGAC	50.418	ACTACAGTGCGATACAGAAC	50.186	257
comp2906_c0_seq1	TATGAACCAATTTGAACTGT	50.503	AGGTTGTTGTACTGCATCT	50.287	135
comp2907_c0_seq1	TCCATGTTGAGCTTGTC	50.376	GACCCGCTGGAGTTC	52.564	223
comp2908_c0_seq2	ATACCTTTCACTGTTTTTCA	49.875	GTTACTGAGACAGATAACCG	49.733	277
comp2909_c0_seq2	TAGTATATCAGATCTTGGCG	50.59	CTTGGAGTTCTTGAGGTC	50.073	230
comp2913_c0_seq2	AGTATCAATTCTCAATCGAA	49.797	AGATGGTGTACCACTTCTG	50.44	250
comp2914_c0_seq2	TCAGCACATCGACATATAC	49.831	GACAGTTTGTTGGTAAAGAA	50.3	261
comp2917_c0_seq2	GGAGGAGGGCGAGTA	52.251	TGACAGCTACAAAATACACA	50.011	243
comp2918_c0_seq1	GAAGTTTGCTCACAAAGAT	50.134	GAACAAGACCAAAACATAAG	49.875	205
comp2921_c0_seq1	AGTTGGAGACGGTGTG	49.893	GTATAACTTATCCGTGCTCT	48.803	208
comp2923_c0_seq4	CGTTCAAAGGTAACGAC	49.377	AGCCTCCTCTATGTAGGTC	50.775	234
comp2924_c0_seq4	CGGTAGAACACATTATTGAT	50.123	ACCTCCAGCTCGTCTAC	50.475	232
comp2924_c0_seq4	AATATGTTGGCGGAGAT	50.921	GACTTCTCCGACTCCC	50.384	170
comp2925_c0_seq1	GGTGTCCTTGTAGTTCTTCT	50.801	AGTACATCACTCGCTACATC	50.047	227
comp2928_c0_seq1	GTTATAAACTAACCGGGAG	49.108	TACACGTAGTATCCGCC	49.87	263
comp2929_c0_seq2	AGAACTTGTGATCCCTATCT	50.233	CTACACGTAGTATGGACAGG	50.594	186
comp2931_c0_seq4	AATACCATGACATTAATTGG	49.984	ATCGCTGCTAGTATTGATAA	50.45	216
comp2933_c0_seq1	CTTATTCTAGCGAGGAGTG	50.208	GGAACCTGATCCTGTG	49.131	266
comp2933_c0_seq3	CGAGCTCACCTCTCAG	50.072	AGTGATCGAGTGAGGAGT	49.653	226
comp2934_c0_seq2	TGCACTACAAGTTCAACC	49.855	GTAGTCCATGGTCAGTGTC	50.531	239
comp2934_c0_seq3	CTTCAACCTGGGGAA	50	GTGATCACTACTCGGAGC	51.022	279
comp2934_c0_seq3	CATCTTGTTATGTAGGATGG	50.453	GTATATTCCCCGGTTTC	49.89	103
comp2943_c0_seq1	CAACAACGCTAGGACTATT	50.451	ATGAGGATAATGTGTCAATC	49.506	189
comp2943_c0_seq1	TCGAGATAGGAGAATAATGA	49.889	AACACATGTATTCCTCTCAG	49.827	201
comp2944_c0_seq3	CTAACAACTTCTTCTCCTCC	50.724	AACGACCGGTACCAC	49.733	124
comp2945_c0_seq1	ATAATAAATGGAGAAGGAGC	50.4	CAAGGTAAACCTCAACAAG	50.68	267
comp2947_c0_seq1	AGTATGAGAAAATTCCTTCC	50.13	TATCCCCTCCCTAACC	50.027	273
comp2947_c0_seq2	TTTAGCAGACCCATATTTT	50.025	ATAGAGGAAGCTAATCTGGT	49.906	205
comp2948_c0_seq1	GCATGGCAGCTTATTC	50.379	GAAGATTAGATGCTGTGAAG	49.937	273
comp2949_c0_seq2	CTTGTCGTTGGCCTC	50.789	GCCGACAAGGTCTACTT	50.663	129
comp2953_c0_seq2	AACAGTAAGCCTCGACTC	49.982	GACTCCGGTTCGTAAG	48.964	260
comp2954_c0_seq1	ATCGATACCAAACAAGTAAA	49.977	TGACTACCTAGTCTAGCGAC	49.639	272
comp2954_c0_seq2	ATGAAGCTGTGGAAGTG	49.457	CATGTGCATCAACTGTTAC	50.242	174
comp2954_c0_seq4	ATGAAGCTGTGGAAGTG	49.457	CATGTGCATCAACTGTTAC	50.242	174
comp2958_c0_seq1	CTGCAGAAAACAAGTAAGAT	49.785	ACTACACGACGACTAGCA	49.59	129
comp2959_c0_seq2	TGTGAAGAAAGAAGAGAAGA	50.012	GAGTGGTGGATGGATG	49.911	248
comp2959_c0_seq3	CACGTAGTATGATCCCTAGA	50.166	ACAGTGAAGGAGTCATGG	51.133	256
comp2959_c0_seq4	GATTCCTGTTTTTGTTTTTA	49.791	TCGACCAATTATTAGTTTTT	49.448	239
comp2961_c0_seq1	GAACTTGTTTGACATCCTTA	50.166	TACACGTAGTATCACACCG	50.009	273
comp2962_c0_seq1	TACACGAACCCGTCC	50.964	CACGTAGTATCCCAGTTAAG	50.008	227
comp2963_c0_seq1	AGAAGCTTAATTTTAGTCCC	49.946	AGAGAAGACAACATTACTGC	49.35	159
comp2964_c0_seq1	GTCATAAGAACTGAAAGTGC	49.843	ATTTCTAATGTTGTCAATGG	50.073	263
comp2964_c0_seq1	CTAGAAATGTTAGCTTCTGC	49.751	CTCCACACTCTATCTCTGTC	49.248	273
comp2967_c0_seq2	ACTACACGACGACTGACA	49.962	GAGATGTGCTTCTGAACTT	49.937	265
comp2973_c0_seq2	TACACGTAGTATGTCTTCCC	50.073	GCTCGTGGATCAGCTC	53.019	239
comp2973_c0_seq4	AAGTTTGAGCATAAGAACAG	49.785	AGTGCACTTTCTCAAGTATG	50.366	255
comp2975_c0_seq1	ACATGCTCTTGTTCTGATAG	50.23	GGACAAGATTAGTCAGCTC	49.484	188
comp2976_c0_seq2	TCATATTCAACATCTGTCCT	50.187	TTCTTCACATAGTACCAACC	50.022	236
comp2979_c0_seq1	ATCAACATATATGGGAGACA	50.09	GTAGATGAGTCAACTGAAGC	49.64	205
comp2979_c0_seq2	ATCAACATATATGGGAGACA	50.09	GTAGATGAGTCAACTGAAGC	49.64	205
comp2983_c0_seq2	GTATGAAACTGTTCAAGAGC	49.843	GGGAGTGGATTGGTATT	49.934	171
comp2985_c0_seq1	GGCGTAGAAATGTAAAACTA	50.066	CTATTAAGCAGCATGAGATT	49.944	118
comp2985_c0_seq1	CGAGAAGAGCTCGATG	50.365	ACTACACGTAGTATCCCCTT	50.444	207
comp2986_c0_seq1	TACACGTAGTATCCCAACTC	50.073	AAGTACCACACATCTACCAC	49.581	280
comp2986_c0_seq1	ATTCAGAGACTCATGACTTG	49.773	GTGGTGTGCTAGCTCTTT	51.019	277
comp2989_c0_seq2	GGAATCCCCTTTGACT	49.872	TTGAGGACCTTTTTATCAC	50.022	277
comp2989_c0_seq2	TCACCCAGGTCTCCTAC	50.976	TGATAGTTATGTGTTGCTTG	49.572	279
comp2989_c0_seq3	GATCAAACTCATCAAAACC	50.091	AAACTACGAAGATGTCACAG	50.168	244
comp2990_c0_seq1	CTGTGAAAGGTGAAATAGAG	49.912	GCTTCAAAACTGTTGTTACT	49.694	195
comp2990_c0_seq1	ACAGAGACTCTTTTGGGA	50.073	CAGCTGACAAGAGACATACT	50.18	203
comp2991_c0_seq1	CACTATTCATTCCATCTCAC	50.187	ATCCTACGTATGTGTTTTTG	50.254	201
comp2991_c0_seq1	CTCCAGCTCGTCCTC	49.6	AGCAGTTCATGACGATG	50.435	173
comp2994_c0_seq1	ACGTAGTATGAGCACAGAAG	50.417	CTGAACGTTGCTACCTCT	51.051	247
comp2995_c0_seq2	GATCTGGGTTCTGTAAGC	50.146	GACGGTCTCTTCCAGTC	50.549	219
comp3002_c0_seq1	CTCTTACAACCTATCGCTTA	50.106	GATTCTGGTACCTGTTATGA	49.885	170
comp3004_c0_seq1	TGAGTAGGAAAGCTATTCAG	49.875	GTAAGAGGGGGTGGAG	50.458	196
comp3004_c0_seq2	ATTCAACAACAAGATCCAC	50.398	TACCTTAAATGGACAAGAAA	50.146	206
comp3005_c0_seq1	TGCTCCTTTTAACATATCAT	50.033	CAGAGCACTATACCAGAAAC	49.929	174
comp3007_c0_seq1	AGACAAGAAGAGCACTAACA	50.021	ACTACCCTCAGAAATCCTAT	49.533	244
comp3008_c0_seq1	AGCTTGTCAAAGCAAAA	49.963	AGTTGATGTCGATGCTG	50.435	217
comp3008_c0_seq2	GAACTGTTCAGGTGATAGTG	50.278	GTCGGGGGTCTCTTC	51.151	128
comp3008_c0_seq5	CTACCACCAGAACCATGT	51.142	GCACCATATGCTGTGAG	51.059	214
comp3010_c0_seq1	TTCAAGTAAAGGTGTTAAGC	49.97	TGAATGTTGTGTGTCATAGA	50.232	270
comp3015_c0_seq1	CTTAATTGGAGACCCTAGAT	50.209	AAGCTAGCAAAACTGATAAA	49.933	269
comp3016_c0_seq1	GCTACCTGGAGGAGAAC	49.931	GGGACAACATACTCACTTC	49.882	256
comp3017_c0_seq1	CAGACTCTGTCTCGGTCT	50.416	AGGAGGAGAAGAAAGAGC	50.893	143
comp3019_c0_seq4	GTATCACTTTCGTGTTTGAT	49.988	CACGTAGTATGGAGAAGAGA	50.264	249
comp3022_c0_seq1	GTAGCATACTTGCTAAGGAG	49.614	GTCTCAAATATGTCTTCCAA	50.03	162
comp3023_c0_seq1	AGTGAAGTGGAGAAGAGATT	50.331	AAGATTCATGTATTTTTCCA	49.797	253
comp3023_c0_seq1	GAGATTGCTATGGAAAAATA	49.764	GGTTAGGAGGACTTGTTAGT	50.074	214
comp3027_c1_seq3	AATGAGAGCAGCGTGT	50.041	AAAGAACAGAGGAGAAAGAG	50.397	280
comp3031_c0_seq2	AAATACCAGAACTTGCTCTT	50.897	ATCTCCTTAGGTTTCAGTTC	50.082	189
comp3032_c0_seq1	CTCTCCAAGTTCAAGGAC	50.073	CATTGTGAAGGATTGATATT	49.94	213
comp3034_c0_seq1	GGATTAAGCTAGAGGAAGAA	50.703	CCTTCTTGTCATTGTACTGT	49.969	275
comp3037_c0_seq1	CAAGTATGAAGTGGAATCAT	49.885	CACATCATCAGCTCTTGTA	49.968	258
comp3040_c0_seq1	TAATAGACGAAACCACAGTT	49.925	CCTAGTATATTGTATCCTTCCA	50.617	132
comp3041_c0_seq1	ATCGTGCCGTATCCTA	50.034	GTGACGTACATGGCCT	49.98	242
comp3041_c0_seq2	CCACCTAGTATTGTAGCATT	49.564	AGTGAATCAATCAACCAAC	50.398	216
comp3044_c0_seq1	CTTTTATGTAATCCCAAAGA	49.743	AAAAGATTAAGGCTACCAAT	50.247	159
comp3044_c0_seq1	CTTCACAATCTGAGTTCTTG	50.665	GCCATGGCCTTCTAC	49.7	280
comp3044_c0_seq1	ATGGTCTGGAAGATGAAC	50.044	AACTCCCCAACTCCC	50.543	189
comp3049_c0_seq1	CTGTCAAACAATCTTTCTTC	49.826	GAAGACCTGCTAAGCAAC	50.697	250
comp3049_c0_seq1	CTGTCAAACAATCTTTCTTC	49.826	GAAGACCTGCTAAGCAAC	50.697	250
comp3049_c0_seq2	ATGCAGTAGTCGGTGAT	48.759	AAGACATCTTCTTTCCAAGT	50.505	155
comp3049_c0_seq3	ATGCAGTAGTCGGTGAT	48.759	AAGACATCTTCTTTCCAAGT	50.505	155
comp3050_c0_seq2	TACACGTAGTATCGGACG	50.064	GAGCAGGAAGAGCTTGT	50.852	154
comp3051_c0_seq2	TCCGTAGCTTCTCTCTCT	49.717	ACATTCTTCGAAAGTCCTAC	51.019	208
comp3053_c0_seq1	CACACGGTGCTCGTC	52.86	ACGGTGATCTCCTTGAT	50.431	116
comp3053_c0_seq2	CACACGGTGCTCGTC	52.86	GAAGTCGTGCCAGTAGTT	50.813	225
comp3053_c0_seq2	AACTACTGGCACGACTTC	50.813	ATGCTGAACTCCTTGTG	49.457	233
comp3053_c0_seq2	AGAAGCCGAGGATGAT	50.712	TTCACCTGGATGAACAC	49.908	241
comp3056_c0_seq1	GTTGGCCTTGGTGAG	50.552	TACACGTAGTATGTCGCC	50.027	215
comp3058_c0_seq1	AGAAGCAATAAAACTGACTG	49.785	CGACGTACATACCATGAC	49.92	225
comp3059_c0_seq1	CTCTAGATTTGAGGTCATTG	49.774	GAACGACTTAGTATTTGTGC	50.082	163
comp3059_c0_seq1	TCGTACTGCTCGTAGATG	50.232	TATCACGAACATCAACACTA	49.662	211
comp3059_c0_seq2	CTCTAGATTTGAGGTCATTG	49.774	GAACGACTTAGTATTTGTGC	50.082	163
comp3060_c0_seq2	TTTGTCAAGTCGAATAAGTT	50.065	GAGATTGAAGCTGAGAGAA	50.191	264
comp3061_c1_seq1	GTTGAGGTCGTCGGA	50.946	TATACCACCACACAGAGAGT	50.127	230
comp3061_c1_seq1	GAGAGTCTTCTTCTTGCTCT	50.382	CACGTAGTATACCACCACAC	51.161	102
comp3062_c0_seq2	CTACACGACGACTGGG	50.82	GACAAGATCGACTTCAAGA	50.819	143
comp3062_c0_seq3	ACCTGCTGAGATTAACACTA	49.929	AGAAATCTGATCAGCACAC	50.629	270
comp3063_c0_seq3	ATGTAAATAGCACTGAAAGG	49.702	TCTTGACATTCTCCTTCTTA	49.92	276
comp3064_c0_seq2	ATCAAAGAAATGGAAACAG	50.022	CTTAGAAGCACTGAACACTT	49.727	264
comp3064_c0_seq2	ATATATCATCTGAGGAGGGT	50.007	AAGAATCATGCTTACACATC	50.048	215
comp3065_c0_seq2	CCAGTAGATTTCAACAAGAG	49.912	TTACTTTCTGCCTATTCTCA	50.344	274
comp3066_c0_seq2	AGTAGGACTTGGAGAAGATG	50.894	CTACACGTAGTATAACGAACC	49.44	240
comp3066_c0_seq2	AGTAGGACTTGGAGAAGATG	50.894	CTACACGTAGTATAACGAACC	49.44	240
comp3067_c0_seq1	GAGGCCTATGTAGTCGAG	50.441	GTAGTATCACCACACCACAC	50.712	186
comp3069_c0_seq2	ATCCTCATCATCCTCATTAT	50.783	GATCTGGCTATTTCCTGT	49.688	277
comp3069_c0_seq2	ATCCTCATCATCCTCATTAT	50.783	GATCTGGCTATTTCCTGT	49.688	277
comp3070_c0_seq1	CACGTAGTATCACACTCTCG	51.582	TTCTGCTCTGCTTCTTG	50.344	125
comp3070_c0_seq1	GTAGTATCACACTCTCGCAC	50.5	ATGCCGAAGTTGAGC	50.449	233
comp3071_c0_seq1	AAGGAACTTGAGAATGTCTT	50.505	TATTTTATTTTCCCTCCTCT	50.112	238
comp3071_c0_seq1	CGGTTGTTAACTCTGTAAAT	49.648	CTCATGTTCCCCAGC	50.389	259
comp3071_c0_seq3	GTTGTATTCCTCTTTCCTCT	50.082	ACCAAAGTAGCTATTAAGCA	49.8	120
comp3072_c0_seq2	GTTGGTTACATAGTGGAAGA	50.022	ATTCTCTAAACAAAATGCAA	50.298	202
comp3073_c0_seq2	GTTCATGTTGTCAAGGG	49.566	ACTACACGTAGTATCCCGA	50.419	254
comp3075_c0_seq2	CTGACACGAGTCAATATTCT	50.029	TCAAGGTCACTCTCTGTATC	49.773	267
comp3077_c0_seq1	CAACACTTCACACAATCATA	49.909	GTGTCAATGTTTGCTAATG	49.616	251
comp3078_c0_seq1	CTTGATGTTGTTGGTGTT	49.414	GACAAGAGAAGCAAGATGT	49.937	215
comp3080_c0_seq1	CGTGCTTATCCTCGTC	50.141	CAGGTTGCACACATTCT	50.363	220
comp3082_c0_seq1	GTGCTGGGAGCTGTAA	50.654	CTAACAGCAAATGGAGTAAC	50.115	199
comp3085_c1_seq1	TGCATTAGAGTAGTGTAGCA	49.477	CAGACTGACAAGAATGTAGG	50.516	158
comp3086_c0_seq1	GTTTTGATCGATTATTATGC	50.05	GTATCTTTTTCTTTGTGCTC	49.289	136
comp3087_c0_seq2	CTACCTGAGCTACAGAATTG	50.157	AACAATGGGGTTGTTTAC	50.422	180
comp3088_c0_seq1	GAATCTTGCTTAATGGAGTA	49.707	TACACGACGACTATCGC	50.91	191
comp3090_c0_seq1	CTCTATCCTGGTCTCTATCC	50.326	GAAATCTCGTGATAGGGTA	49.935	227
comp3093_c0_seq1	AACCAGACGGAGATGAT	50.431	TACACGTAGTATCACCAACC	50.851	270
comp3093_c1_seq1	GACGGGGAGTATTTTATATC	50.531	TCTGGACATGAGTGAGG	49.955	244
comp3097_c0_seq2	CTCCTCGTCCTCCTCTA	50.561	AGGTTGAGCGTCTGATAG	50.914	156
comp3097_c0_seq2	CTATCAGACGCTCAACCT	50.914	GTTAAGGCTAGGATGGAA	50.125	252
comp3098_c0_seq1	CGTCTCCAGGACGTAG	49.89	ATCTACCTGCTCAGCTTC	50.045	236
comp3098_c0_seq1	AGAAGATGAGGTTCGTGT	49.875	CTACACGACGACTGGC	51.015	221
comp3105_c0_seq1	TCTGAGAAACTGAAGAGTTG	50.313	CATATGCTCCTGTAAAGAAC	49.982	270
comp3106_c0_seq1	GGTATTCAGACTACGTATGG	49.649	ACTACACGTAGTATCTCGGA	49.785	272
comp3106_c0_seq2	AGCTGTTGGGATCCAT	51.393	GTAATCTCTTGTAAACGCAC	50.082	148
comp3106_c0_seq2	TTATTCAGACTACGTATGGG	50.344	ACTACACGTAGTATCTCGGA	49.785	271
comp3107_c0_seq1	CTGCACTTTGATAGTCTGAT	50.23	CACGTACATCTCCTGTATCT	49.88	246
comp3110_c0_seq1	GTCAGCATGTTGGATCA	51.161	GCCACAGAGATGTAGATAAG	49.791	110
comp3110_c0_seq3	GAAGATGGTGATGGGAC	51.126	GCTACCTCTACTACTGGAATC	50.042	276
comp3110_c0_seq3	GATTCCAGTAGTAGAGGTAGC	50.042	GATAGCCCTCGCCTC	51.896	214
comp3112_c0_seq3	AGGAGAGAATTTAGGAAGAA	50.026	ATACAGCAGAGGAGATTGTA	49.791	240
comp3112_c0_seq4	TCTCTCACTGAAGGACAAG	50.816	AGGTGAAGGCATGTATCT	49.991	146
comp3115_c0_seq1	TAGGTGTACCACTCACGTC	51.497	AGTATTACAAAACCAACCAA	49.922	129
comp3117_c0_seq2	CTTAAACCAACATGACTGAT	50.022	GCTTCCATGATAGGTTCTA	50.133	179
comp3117_c1_seq1	TACACAGGACTATATGGAGC	50.133	TAAGACTGAAAGAAGAGCTG	49.964	228
comp3117_c1_seq1	CAGCTCTTCTTTCAGTCTTA	49.964	TAGCAGGAGTGACAGTGATA	51.604	226
comp3119_c0_seq1	GAGTACCTGAATCTGCAAG	50.537	AAGGTAAGTGTTAATATGCG	49.933	180
comp3119_c0_seq2	CTCATTTAGTTCTTGGATTG	49.966	AGAGCCTTTAGAAGATAAGC	50.128	255
comp3120_c0_seq1	GATGCTCCCGTAGGA	50.092	TCTGTAAAGAAAATCTTTGG	49.824	221
comp3123_c0_seq1	ACGTAGTATATTGCCTTCAG	49.751	ATACAGATTTTGTTGTCTGG	50.022	137
comp3125_c0_seq2	GATCTTAATAAAAGCACTCG	49.623	CACTAGTGGAGGTATCAGAA	50.064	272
comp3126_c0_seq1	ACTCAACATCATTCAGGTAG	49.827	TGAGAACCTGTTGACTAGAT	49.472	236
comp3127_c0_seq2	GACTAGCTGGTACAAGAATG	49.929	AAGGGTTGTTTTGGTATATT	50.594	193
comp3129_c0_seq1	TTAGTTTTCTTTTCAGGTTG	49.954	AAAGTTAATGGATGACACAG	50.022	189
comp3129_c0_seq1	CTGTGTCATCCATTAACTTT	50.022	AAAGAAGAGAGACAGAGCTT	50.082	229
comp3130_c0_seq1	GAGGAGCCTGAGCTG	49.848	GTCATCTTTGTCAGAACAGT	49.674	280
comp3132_c0_seq3	GAGAGCGAACGAGTTG	50.254	CTATCCCTGGTCTCCTT	49.285	144
comp3132_c0_seq3	TTGGTGATCTTCGTGAG	50.415	CTACACGTAGTATGGCAGTC	50.756	101
comp3132_c0_seq5	TCATCACAGTTCATACACG	50.621	CCAATTGGAGAGCAAG	50.121	193
comp3135_c0_seq1	CTACCTTTTACCCTTGTTG	49.951	ACTACACGTAGTATCTCCCC	50.742	164
comp3135_c0_seq3	ATGATAATAAGCAACAGAGC	49.723	CAGACTACTTCAGGATAGCA	50.461	252
comp3137_c0_seq1	CTACACGTAGTATCCCCC	50.073	CTTCTGTCCTTCCTTCAA	50.842	223
comp3137_c0_seq2	ACTACACGACGACTCTCC	50.415	TTCTCCTCACTTCAAAATC	49.976	163
comp3139_c0_seq2	GTTGACCTGTTGTATTAGGA	50.022	TATAGACGAGGTCATCGAG	50.988	238
comp3140_c0_seq1	GTGCTCGAAGCTCTTG	50.484	TGAAGGACCTCTCCG	50.008	251
comp3140_c0_seq1	AACATTTTCACAGATCAAAC	49.937	ACTACACGTAGTATGTTCCC	49.076	103
comp3144_c0_seq1	TTCTTGTGCGTACGTG	49.826	CGTAGTATCAAGAGGAACAG	49.964	148
comp3146_c0_seq1	GGTTTGGATACTGATGTAGA	49.885	TAGTCAATCCATCTATCAGG	49.979	194
comp3149_c0_seq1	TGGTTGGCACTATAAAGTAT	50.025	GTTTCTCCTTGTGTTGATAA	50.166	187
comp3150_c0_seq3	GAACAGAGGCAAACTTCT	49.928	GGACGTGTTCAAGTTCTAC	50.234	251
comp3150_c0_seq3	GAGGGATCTGACGAGG	51.426	GCTCGACATCGACCT	49.986	247
comp3150_c0_seq3	GGTGAGGTTAGGGTTTG	50.799	TACACGTAGTATGCCCAG	50.064	202
comp3151_c0_seq1	GATAAGCTAACGTACGCA	49.831	CATGGGATCGTACCAC	50.205	269
comp3152_c0_seq3	ACTACACGTAGTATCACGA	45.727	ATCTAGATCGTCCTGCC	50.374	129
comp3156_c0_seq2	TACAAGATACTGCACCGA	50.549	CATAGACATTAACAACAGGG	50.583	274
comp3158_c0_seq2	GTCCTCTTGGCGTGC	53.98	GAGGCAGTCTTGAAGTACA	51.009	107
comp3158_c0_seq4	GTCCTCTTGGCGTGC	53.98	AGTTCTTGAAGTACATGGC	49.985	103
comp3158_c0_seq4	GTATATCGATCTCGTGTTGT	49.902	GAATTGCATAGGAATTAGTG	50.033	193
comp3159_c0_seq2	TTCTTACCACTGACCTTATG	50.25	TTTGCATGACTTACTATCCT	49.982	243
comp3163_c0_seq3	TATGGGAAGAATCTCTTGTA	49.831	CTACAGAAGAACTTAGCTGC	49.694	121
comp3164_c0_seq1	CTCACCCTCGGTATCA	50.072	CACGTAGTATATTGCCTTCT	49.751	208
comp3170_c0_seq1	ATGTTCTGAATTTGAGTCTG	49.977	ATTTGTATTTTCAGCTCCTT	50.925	235
comp3172_c0_seq2	TCGTGAAGATAAGAGAAGAA	50.116	TTAAGCTCGATAATTACAGG	50.152	166
comp3173_c0_seq3	CTACACGTAGTATCCGTCC	50.419	CGTGTCGACGAGGTT	51.166	213
comp3174_c0_seq1	GCTAACACTTATTACCACCA	50.44	CACTACCACATCTTCGC	50.082	280
comp3174_c0_seq1	GACGAGGTAGACGATGAG	51.056	AGTCCTTCAACCAGACAC	50.14	226
comp3174_c0_seq1	GACGAGGTAGACGATGAG	51.056	AGTCCTTCAACCAGACAC	50.14	226
comp3174_c0_seq2	GTGACGAAGAGGTGGTAG	50.984	TACAAGTACCAGCAGATCAC	51.031	239
comp3174_c0_seq2	GACGAGGTAGACGATGAG	51.056	AGTCCTTCAACCAGACAC	50.14	226
comp3174_c0_seq2	GACGAGGTAGACGATGAG	51.056	AGTCCTTCAACCAGACAC	50.14	226
comp3175_c0_seq1	TTCATTATGTTCACTGTGTG	49.909	GAAGGAAAATCTAAAACCTC	49.988	274
comp3182_c0_seq1	TGTCAGATGTCAACCTACTT	50.278	TACTTGGAAGATCTGAAAAA	50.106	271
comp3182_c0_seq1	TGGTATCCAAATACAGTTTC	50.073	TACTTGGAAGATCTGAAAAA	50.106	130
comp3183_c0_seq2	CTCGTAGTATGCTCAGAATC	49.988	ACCAAAGTCTCGTCATGT	50.737	189
comp3185_c0_seq1	TACTACCTCAAGCGGC	50.025	TTATTTCATTTTGTAATCGG	50.678	133
comp3185_c0_seq2	GACGAGCTTCGGTCC	52.786	TTATTTCATTTTGTAATCGG	50.678	248
comp3187_c0_seq2	CGTAGTATCTCTTCGTCTTG	50.157	GCCGATAGAGGATAGTAGTC	50.698	252
comp3190_c0_seq2	TATTGATCGCTTTGAGG	50.073	CTGTCCTCTAACAACTGAAG	49.856	222
comp3191_c0_seq1	TTGAGGAAGCTTGTATGTAT	49.982	CGTTCAAATAGCATAACTTT	50.066	269
comp3194_c0_seq2	ATCTCGTGCCTCTCCT	50.67	CGAGAACTCCCACATAC	48.742	124
comp3195_c0_seq1	CTTTCATTAGGACAGTCAAG	49.912	TGTATTGGCTCTTACAACTT	50.115	137
comp3195_c0_seq1	CATGGGTATAACTTGACTGT	49.878	ATCTCTACGGCAAGTACAA	50.761	266
comp3195_c0_seq1	TTGTACTTGCCGTAGAGAT	50.761	ACTACACGTAGTATCTCCCTC	50.13	262
comp3195_c0_seq2	TTTAAGGTGAACATCAAATC	50.214	TGAAGCAGAATAAAGGAATA	50.386	153
comp3195_c0_seq2	ACACAAGGAACAGAGTACAG	49.912	GCTTCTACGAAATTGACAT	50.235	275
comp3197_c0_seq1	TACCACTGATTGGAAATCT	50.179	ATATCGATGAGTATTTTTGC	49.594	176
comp3197_c1_seq1	CACACCTAGTATGGGAGAG	50.216	ATAAGAGGTAAACCAGGAAC	50.121	146
comp3198_c0_seq1	ACTACACGTAGTATGGCG	49.203	TGACCTGGGTCAAGTG	50.915	217
comp3199_c0_seq1	TTCTCCTCCTTGGTGAT	50.631	TATAGCAGCTGTCCTACTGT	50.174	233
comp3206_c0_seq2	ACCTTGGTGAACTCCTT	49.648	AAAGTTTATAAAAGAAGCCA	49.068	254
comp3207_c0_seq1	AAGTGGTGGAGAAAGATG	50.443	GTTCATGTACTTCCGGTC	50.775	186
comp3207_c0_seq1	ATGAAGTCGATCATGTTGT	50.785	TACAGAGGATCATACAGGAG	49.924	142
comp3208_c0_seq1	TGAAGAAGAACATGAAGAAT	49.686	TCTGTAATGTCTTTCTCAGC	50.377	216
comp3208_c0_seq3	AGTTAAAGAATGTTGCAAAG	49.97	GTCTTTAGAAGTTGCATCAC	49.843	255
comp3209_c0_seq2	TGAAATTGGATTATTGGATA	50.669	TCTGTGTATGAGTTGACGTA	49.597	232
comp3209_c0_seq2	TACGTCAACTCATACACAGA	49.597	ATTGATAGATAACAACCACG	50.123	261
comp3211_c0_seq2	GACGTCAAGAAGGAGGT	50.198	GGTGTACCCACTCTTCAT	50.035	275
comp3211_c0_seq3	GACGTCAACGAAGGAG	49.786	TGTACCCACTCTTCATCTT	50.127	273
comp3212_c0_seq1	TTTCTCCTCATCAGACATAG	50.073	GCAAGAGGAAGAAGGAC	50.091	179
comp3219_c0_seq1	GTCAAGGTCCTCTTCTTCT	50.637	CCAAGAACTAGCTTAATTTG	49.785	266
comp3221_c0_seq1	AAAATCGACTACATTTTGAA	50.114	GCCAATTCTGTTGTACTTC	50.482	101
comp3221_c0_seq1	GTCGTAGTAGTTGGCGTT	51.031	TACACGTAGTATGACTGGCT	50.756	190
comp3222_c0_seq1	CACCGCCTCGTACTT	50.474	CTACACGTAGTATCCGACC	50.419	268
comp3222_c0_seq2	TAACTTACTCCGCATACTTT	49.619	TTCAGAAGAGATCATGAAGA	50.541	242
comp3224_c0_seq1	AGAGATTACATGGGTGATG	50.344	TCATGACTATAGGGTTCTTG	50.116	169
comp3224_c0_seq1	ACTTCTTCATGCTTCTGTAG	49.587	ACGGACGAATAAGACTAAAT	50.794	124
comp3225_c0_seq1	ACCATGTACAAGTTCTCAAG	49.969	GAGCAGCTCTGATGATATAG	50.048	247
comp3228_c0_seq3	ATCCTTACAAACTCCTTTTT	49.981	TTGTATTTGATGTGTTGATG	49.966	128
comp3232_c0_seq1	ATGTACACCACGTACACCT	50.755	GTAGTAGCTTACACAGCGTT	49.984	168
comp3233_c0_seq1	AGCAGAGTGAGAAGTGCT	50.471	GTCGATGGTCTTCATCA	49.979	221
comp3236_c0_seq1	TACACGTAGTATCCGTCG	50.064	CACCATCATCTTCTGCT	49.29	134
comp3236_c0_seq1	CTCATCCTCTTCACCGT	51.197	ATCAACATTCAACTTCTCTG	49.977	254
comp3239_c0_seq1	TTCTGATACTGCAAAACTCT	50.073	CCATCTTAGATAATCCATTG	49.747	250
comp3243_c0_seq1	TACACGTAGTATGTCGCC	50.027	AACTCTTGAGGAGGCTTAG	51.264	238
comp3243_c0_seq1	ACGGATATTGTTCGTAAAC	50.082	ACTGAGGCATATTTAACAAA	50.162	211
comp3246_c0_seq1	TACACGTAGTATGAGAAGGC	50.459	ATGTTCCCCTCGAAAC	50.965	164
comp3249_c0_seq1	CTACACGTAGTATGCCAGAT	50.317	ATTCTCAGCAAGTCTACGTC	52.031	280
comp3250_c0_seq3	ACTACACGTAGTATCTGTTCG	49.647	GAAGGACAGGTAGGAGAG	49.075	234
comp3251_c0_seq2	GTTACAACTCCAGCAATCT	49.985	CCTTCCGAGGTAGTTTAGT	51.086	272
comp3252_c0_seq1	TAGTTGCTTTTTCTATTTGG	50.229	GGAAAGGTTCTATTTTTCTG	50.909	258
comp3252_c0_seq1	CATGCCTCTTTAGTCTTCTA	49.875	GAGACTCTCGCCTCATAC	50.157	260
comp3252_c0_seq3	TGTTTGTCTCTGTTTTCTTT	49.964	CTGACCCCTACTAAAAATCT	50.334	147
comp3252_c0_seq3	TTCTATATTCGAAATATGCC	49.864	CTACATTATAGCCTGCAACT	49.937	276
comp3254_c0_seq3	GTAGGTGTGGTTGAGGTAG	50.118	AGCCCAGCAGGAGAC	52.223	189
comp3254_c0_seq4	GTAGGTGTGGTTGAGGTAG	50.118	AGCCCAGCAGGAGAC	52.223	189
comp3255_c0_seq3	TCCTCTACTGGAAGATACG	50.117	GTATGGTAAGCAGTCAATGT	50.039	263
comp3259_c0_seq2	CTGCTGTAACTCTCTCTCTG	50.064	TATGGATCCTTACAGTCAAC	49.885	121
comp3259_c0_seq3	AATTGTCTACAGCACTAGGA	49.929	AAGGTAGAGAGAGAACCATC	49.896	192
comp3260_c0_seq2	CTCGACGTCGTTGATAC	50.082	AGCAACCCTAGAGCG	49.796	263
comp3260_c0_seq2	AGGAGACGGATGTTTTC	50.251	GTCCACATTGAACTTGTACT	49.731	261
comp3260_c0_seq2	GGAATTTGACCACATAAATA	50.122	ATTCAGATACTCAGCAACAC	49.994	181
comp3264_c0_seq1	TACTCACAGCAGGTTCTTAT	49.929	CCATTTGACTCTGGTTATTA	50.295	230
comp3264_c0_seq1	CAGAGTCAAATGGAATATGT	49.885	ACGTAGTATCTCTTCCTCCT	49.663	225
comp3268_c0_seq1	AAGCTTCTCTGAAATAGGAT	50.042	GCTCAACCTCTTAAAAGTAA	49.251	219
comp3269_c0_seq2	CAGTACAGCAACATAAAACA	49.714	AAGCTGATTAGTTGGTATTG	49.702	144
comp3274_c0_seq1	ATCTTGCTTGTCCTCCT	49.931	CAGAGGAGGGACTTGAG	50.846	216
comp3275_c0_seq2	ACGAACAAAAAGAAAACTCT	50.971	GCTCTTCGGTTAATGTAATA	49.94	257
comp3275_c0_seq2	ACGAACAAAAAGAAAACTCT	50.971	GCTCTTCGGTTAATGTAATA	49.94	257
comp3281_c0_seq1	GCATTCTGCTACATTAGAAC	50.14	AGCCAGAACATGAAGATAG	50.082	228
comp3283_c0_seq1	ACATACGGGCAAGTGT	49.636	CATGTACTCAAAGACCATGT	50.632	262
comp3284_c0_seq1	AAGAGGTACTCGGTCTTG	49.811	GTAGCAGCTAGTGAGAAAGA	49.98	233
comp3284_c0_seq1	GAGTCCTGGATGAAGTTG	50.787	CTACACGTAGTATGAGCAGC	51.14	204
comp3287_c0_seq4	GAAGACGAGCAGGTTG	50.021	CACCTTCCTCTACACCTC	49.914	238
comp3287_c0_seq4	GAGGTGTAGAGGAAGGTG	49.914	CTGATTGATTCTTGATTCTT	49.26	211
comp3287_c0_seq4	AAGAATCAAGAATCAATCAG	49.26	CACGTAGTATAAAAATCCCA	50.51	167
comp3288_c0_seq1	CAGATACTTCAGAGGAATGA	50.073	GAGCTATGCTCTACTTCAAA	50.032	181
[truncated: 6,183 more rows]
